# Supplementary material for: High‐Throughput Synthesis and Screening of a Cyanimide Library Identifies Selective Inhibitors of ISG15‐Specific Protease mUSP18
Source: Angew Chem Int Ed Engl. 2025 Oct 7;64(49):e202510941. doi: 10.1002/anie.202510941 (PMC12668310; doi:10.1002/anie.202510941)
Supplement: Supplementary file 2 — Supporting Information [file ANIE-64-e202510941-s001.xlsx]

## Sheet: HTS data %inhibition
#	Compound-ID	Smiles	MW	BB	Carboxylic Acid	Plate	Well		UCHL1	UCHL3	UCHL5	OTUD1	OTUB2	USP8	USP16	mUSP18	USP24	USP30	USP32	SENP1
1	BB01CA90	ClC1=C(N=C(N=C1)N1CCCC1)C(=O)N[C@@H]1CCN(C1)C#N	320.798	BB01	CA090	NCN-1	A01		15.1435	19.3333	6.87902	7.69582		29.2207	11.3796	27.0823	0.944695	54.5115	19.3836	16.6415
2	BB01CA91	ClC1=CC=C(C=C1)S(=O)(=O)NC(CC1=CNC=N1)C(=O)N[C@@H]1CCN(C1)C#N	422.908	BB01	CA091	NCN-1	A02		11.2246	16.3276	8.41813	-3.87565		28.3702	7.70758	13.3635	-0.913118	36.0411	22.5267	13.2235
3	BB01CA92	O=C(CC1=CSC(=N1)C1=NC=CN=C1)N[C@@H]1CCN(C1)C#N	314.388	BB01	CA092	NCN-1	A03		8.80766	17.0704	6.17858	-13.4831		32.4538	14.969	24.5699	3.19021	65.26	21.1305	12.7919
4	BB01CA93	ClC1=CC=CC(Cl)=C1S(=O)(=O)N(CCC(=O)N[C@@H]1CCN(C1)C#N)CC1=CC=CC=C1	481.418	BB01	CA093	NCN-1	A04		9.68321	16.3156	5.24803	1.53545		32.9824	20.5015	74.1408	9.13732	101.082	74.9927	8.56725
5	BB01CA94	O=C(N[C@@H]1CCN(C1)C#N)C1=C(OC=N1)C1=CC=CS1	288.348	BB01	CA094	NCN-1	A05		7.98249	15.9562	4.37143	-11.1362		24.1494	11.4041	24.0592	-1.84202	72.9716	15.253	8.53218
6	BB01CA95	O=C(N[C@@H]1CCN(C1)C#N)C1=CC(=CC=C1)S(=O)(=O)NCC1=CC=CS1	390.498	BB01	CA095	NCN-1	A06		12.4335	15.9374	4.74145	4.31272		31.5831	14.0395	61.0424	1.00785	80.5177	19.9121	9.42782
7	BB01CA96	CC1=CC=C(C)N1C1=C(C=C(C)C=C1)C(=O)N[C@@H]1CCN(C1)C#N	322.428	BB01	CA096	NCN-1	A07		11.296	18.3932	7.38812	-9.08446		33.1003	20.7948	40.2112	19.0904	42.8942	29.6899	16.4365
8	BB01CA97	ClC1=CC=C(OCC2=NC(CC(=O)N[C@@H]3CCN(C3)C#N)=CS2)C=C1	376.888	BB01	CA097	NCN-1	A08		12.4619	15.6881	4.09075	6.53269		28.715	23.019	39.727	-1.84992	93.9364	16.9647	11.3648
9	BB01CA98	O=C(CC1=NOC(=C1)C1=CC=CC=C1)N[C@@H]1CCN(C1)C#N	296.348	BB01	CA098	NCN-1	A09		12.3584	15.1231	2.35355	-38.3888		26.9014	15.1412	55.4117	9.6066	97.5439	33.6678	11.0033
10	BB01CA99	O=C(CC1=CC=C(S1)S(=O)(=O)N1CCCC1)N[C@@H]1CCN(C1)C#N	368.498	BB01	CA099	NCN-1	A10		11.1449	15.1472	6.12463	-12.0165		30.4168	13.7776	31.5858	0.904346	94.5954	19.3366	11.8369
11	BB01CA100	CN(C(=O)C1=CC=CS1)C1=C(C=CC=C1)C(=O)N[C@@H]1CCN(C1)C#N	354.448	BB01	CA100	NCN-1	A11		8.7463	13.9863	2.79944	-18.0211		24.5496	6.94346	17.0575	-6.79795	37.458	13.3635	11.497
12	BB01CA101	CN1CCN(CC1)C1=C(C=CC=C1)C(=O)N[C@@H]1CCN(C1)C#N	313.418	BB01	CA101	NCN-1	A12		10.2877	14.7509	5.99483	-10.9484		24.422	9.27562	11.8299	-7.97158	36.9888	13.8741	9.14995
13	BB01CA102	CN1C=C(C=N1)C1=C(N=CO1)C(=O)N[C@@H]1CCN(C1)C#N	286.308	BB01	CA102	NCN-1	A13		2.48743	21.1804	1.12547	-13.8505		25.6094	8.56204	17.0569	-8.1207	33.5805	11.0966	5.18702
14	BB01CA103	NS(=O)(=O)C1=CC(C(=O)N[C@@H]2CCN(C2)C#N)=C(C=C1)C1=CC(=CC=C1)C(F)(F)F	438.448	BB01	CA103	NCN-1	A14		3.39686	11.9991	0.8962	-1.63711		23.7334	6.92202	13.6533	-8.20227	40.9922	11.8499	16.1073
15	BB01CA104	O=C(N[C@@H]1CCN(C1)C#N)C1=C(ON=C1)C1=CC=CS1	288.348	BB01	CA104	NCN-1	A15		4.29439	11.969	1.20891	-12.2684		23.9154	8.55898	18.9599	-6.32078	74.6254	12.4262	4.60971
16	BB01CA105	O=C(N[C@@H]1CCN(C1)C#N)C1=CC=C(OCC2=CC=NC=C2)C=C1	322.388	BB01	CA105	NCN-1	A16		5.21115	11.0077	1.86636	-8.65203		23.7061	9.12173	6.77738	-9.24345	37.1815	11.9486	8.06817
17	BB01CA106	O=C(N[C@@H]1CCN(C1)C#N)C1=NC=CC(=C1)N1C=CN=C1	282.328	BB01	CA106	NCN-1	A17		6.06105	11.5983	5.34496	-9.54166		21.1837	10.0405	22.4815	-8.46542	53.1679	12.4709	5.09799
18	BB01CA107	ClC1=CC=C(CN2CCC(CC2)C(=O)N[C@@H]2CCN(C2)C#N)S1	352.908	BB01	CA107	NCN-1	A18		6.96316	11.1456	2.33332	-7.4569		23.4915	10.6813	16.071	-9.20135	79.333	19.7281	4.78236
19	BB01CA108	O=C(N[C@@H]1CCN(C1)C#N)C1CN(C(=O)C1)C1=NC=CN=C1	300.338	BB01	CA108	NCN-1	A19		6.79739	12.0835	1.37159	-6.92229		20.1177	11.0496	36.7642	-4.48138	78.1098	14.4019	5.0899
20	BB01CA109	CCC(N1N=NC(=N1)C1=CSC=C1)C(=O)N[C@@H]1CCN(C1)C#N	331.398	BB01	CA109	NCN-1	A20		7.65736	10.3938	0.773982	-2.71458		21.6903	10.5259	21.1099	-8.62506	98.9298	16.9052	2.71592
21	BB01CA110	CN1N=C(C)C(C(=O)N[C@@H]2CCN(C2)C#N)=C1N1C=C(C)C=N1	313.378	BB01	CA110	NCN-1	A21		7.99623	10.5799	1.59748	-7.10909		21.3085	11.8329	9.6015	-9.53028	28.4592	10.6472	5.04404
22	BB01CA111	O=C(N[C@@H]1CCN(C1)C#N)C1=CSC(=N1)C1=NC=CC=N1	300.358	BB01	CA111	NCN-1	A22		7.18754	10.8405	0.194918	-3.41741		23.9295	9.37822	63.8361	-5.93658	54.9947	14.7707	4.20505
23	BB01CA112	O=C(N[C@@H]1CCN(C1)C#N)C1=C(OC=N1)C1CC1	246.288	BB01	CA112	NCN-1	A23		5.88154	10.2597	2.10827	-2.62066		22.9462	9.42492	7.1261	9.38029	30.3236	8.97853	1.80139
24	BB01CA113	OC(CC(=O)N[C@@H]1CCN(C1)C#N)(C1=NC=CN1CC1=CC=CC=C1)C(F)(F)F	407.418	BB01	CA113	NCN-1	A24		5.36776	20.1394	0.485714	-4.50211		21.0465	8.22439	6.58292	-8.79961	54.2322	9.75217	4.11603
25	BB01CA114	O=C(N[C@@H]1CCN(C1)C#N)C1=CN(N=N1)C1CCC1	260.318	BB01	CA114	NCN-1	B01		15.6948	19.3439	10.0432	32.0225	17.451	22.6947	15.619	91.5451	30.5057	94.8371	56.076	15.5759
26	BB01CA115	CC1=CC=C(NS(=O)(=O)C2=CC(=CC=C2)C(=O)N[C@@H]2CCN(C2)C#N)C=C1	384.478	BB01	CA115	NCN-1	B02		13.3512	17.7152	5.83468	43.5899	16.4986	22.5495	17.4765	48.0205	8.9461	94.9602	23.6167	12.0932
27	BB01CA116	O=C(N[C@@H]1CCN(C1)C#N)[1C@@H]1C[1C@H]1C1=CC=CO1	245.298	BB01	CA116	NCN-1	B03		11.7622	11.4831	4.84429	27.5114	14.8606	18.8908	11.7885	45.6462	2.69725	64.0979	18.7125	12.3467
28	BB01CA117	CN1N=CC(C(=O)N[C@@H]2CCN(C2)C#N)=C1N1C=CC=C1	284.338	BB01	CA117	NCN-1	B04		11.1073	12.0142	4.63778	27.4175	16.3182	18.7562	16.5684	18.9897	1.88237	44.9796	21.9002	13.4771
29	BB01CA118	O=C(N[C@@H]1CCN(C1)C#N)C1(CC1)N1C=NN=N1	247.278	BB01	CA118	NCN-1	B05		11.4224	10.7561	4.65801	25.212	13.6338	16.6805	7.27728	9.43751	-2.81479	26.1971	12.9094	9.62745
30	BB01CA119	O=C(N[C@@H]1CCN(C1)C#N)C1CC(C1)OCC1=CC=CC=C1	299.388	BB01	CA119	NCN-1	B06		11.4709	12.7795	4.07642	26.2595	16.6151	17.6928	10.1063	32.002	-21.2473	83.1211	19.4	8.91255
31	BB01CA120	O=C(N[C@@H]1CCN(C1)C#N)C1(CCOCC1)N1C=NN=N1	291.328	BB01	CA120	NCN-1	B07		11.3647	10.2567	3.32625	17.199	14.0661	16.4633	9.21973	15.5563	-2.97969	25.8078	12.6236	8.64818
32	BB01CA121	FC1=C(CC2=NC(=NO2)C(=O)N[C@@H]2CCN(C2)C#N)C=CC=C1	315.328	BB01	CA121	NCN-1	B08		11.8235	10.9347	3.99297	16.7036	15.5868	16.0508	9.91111	24.3781	-3.22267	34.5913	12.178	6.70313
33	BB01CA122	CCN1C=C(C=N1)S(=O)(=O)N1CCC(CC1)C(=O)N[C@@H]1CCN(C1)C#N	380.488	BB01	CA122	NCN-1	B09		11.1202	10.2318	3.00089	17.4942	16.6842	16.1537	9.57193	21.8923	-2.93847	45.4902	63.2807	7.60417
34	BB01CA123	O=C(N[C@@H]1CCN(C1)C#N)[1C@@H]1CCO[1C@H]1C1=CC=CC=C1	285.368	BB01	CA123	NCN-1	B10		11.3876	11.4989	4.7718	15.4672	16.0776	14.202	7.75122	18.7908	-1.94728	36.5018	12.5273	7.64193
35	BB01CA124	ClC1=C(C=CC=C1)N1N=NC=C1C(=O)N[C@@H]1CCN(C1)C#N	316.768	BB01	CA124	NCN-1	B11		11.6001	11.8537	3.71482	14.0306	17.8652	16.9391	7.38141	12.657	-4.14105	31.7603	11.6088	7.18063
36	BB01CA125	O=C(N[C@@H]1CCN(C1)C#N)C1=CN(N=C1)C1=CC=NC=C1	282.328	BB01	CA125	NCN-1	B12		11.0332	15.3935	3.32877	17.423	15.5198	14.3709	14.5946	86.9307	5.3138	69.5012	43.6311	6.80564
37	BB01CA126	BrC1=CC=C(C=C1)C1=C(SN=N1)C(=O)N[C@@H]1CCN(C1)C#N	378.268	BB01	CA126	NCN-1	B13		4.0929	9.86422	1.66407	11.1997	12.1485	14.6189	7.9901	22.0913	-1.97272	89.0463	12.3409	4.71492
38	BB01CA127	CC1=NC(CN2CCCC2C(=O)N[C@@H]2CCN(C2)C#N)=NO1	304.368	BB01	CA127	NCN-1	B14		3.61117	9.34519	-0.220626	-1.22738	11.8854	12.5723	5.09749	5.90428	-11.0364	22.4259	10.1202	4.61241
39	BB01CA128	CC1=C(CC(=O)N[C@@H]2CCN(C2)C#N)N=C(O1)C1=CC=CO1	300.338	BB01	CA128	NCN-1	B15		4.74224	8.40505	1.57473	13.4774	13.4038	14.0833	8.60645	17.0018	-6.41463	62.9564	14.3283	5.69419
40	BB01CA129	O=C(N[C@@H]1CCN(C1)C#N)C1=C(OCC2=CC=NC=C2)C=CC=C1	322.388	BB01	CA129	NCN-1	B16		7.03368	6.89392	0.571689	9.45858	12.9836	14.2337	9.95858	74.9718	-3.17969	62.7167	14.8795	7.23458
41	BB01CA130	COC1=CC=C(C=C1)N1CCN(CC1)C(C)C(=O)N[C@@H]1CCN(C1)C#N	357.478	BB01	CA130	NCN-1	B17		6.85967	8.51278	2.17739	9.33783	12.5243	13.5266	8.10418	8.71025	-8.12771	33.5298	11.4694	5.97475
42	BB01CA131	CC1=NC(OCC2CCCCC2)=C(C(=O)N[C@@H]2CCN(C2)C#N)C(C)=C1	356.488	BB01	CA131	NCN-1	B18		8.66662	9.00394	8.00764	27.7632	23.3751	18.4299	11.1338	29.9038	64.4226	61.9391	14.4794	5.63214
43	BB01CA132	O=C(N[C@@H]1CCN(C1)C#N)C1=CC=C(C=C1)S(=O)(=O)NC1CC1	334.418	BB01	CA132	NCN-1	B19		6.83769	8.55873	1.86636	13.1957	13.0738	13.5811	12.6445	50.3435	-4.32788	95.1972	45.8017	4.93883
44	BB01CA133	FC(F)(F)C1=C(C=C(O1)C1=CC=C(Cl)C=C1)C(=O)N[C@@H]1CCN(C1)C#N	383.778	BB01	CA133	NCN-1	B20		7.57128	8.97079	0.376139	5.76483	17.139	19.2382	46.6614	98.1741	10.9978	102.403	91.9431	6.47652
45	BB01CA134	ClC1=CC=C(NS(=O)(=O)C2=CC=CC(=C2)C(=O)N[C@@H]2CCN(C2)C#N)C=C1	404.898	BB01	CA134	NCN-1	B21		10.2739	8.9836	1.45841	27.0098	15.3838	17.4738	17.2636	58.1185	3.92878	99.5541	15.7487	6.69774
46	BB01CA135	FC(F)(F)C1=CC(Cl)=C(N=C1)N1C=CC(=N1)C(=O)N[C@@H]1CCN(C1)C#N	384.768	BB01	CA135	NCN-1	B22		7.78741	8.05175	0.435984	12.5403	13.8676	14.1607	7.66317	64.9671	-3.93492	62.0407	21.078	4.80664
47	BB01CA136	O=C(CC1=COC(=N1)C1=CC=CC=C1)N[C@@H]1CCN(C1)C#N	296.348	BB01	CA136	NCN-1	B23		8.43492	15.3242	-0.181853	13.2545	14.1908	13.6532	14.1222	46.2192	-4.35419	92.3747	26.3197	5.37586
48	BB01CA137	CN1C=C(NS(=O)(=O)C2=C(SC=C2)C(=O)N[C@@H]2CCN(C2)C#N)C=N1	380.468	BB01	CA137	NCN-1	B24		5.64984	19.8524	-1.14612	7.40168	13.2715	4.12978	9.40195	4.54958	1.11048	35.5493	9.64333	3.80309
49	BB01CA138	ClC1=CC=C(C=C1)C(CC(=O)N[C@@H]1CCN(C1)C#N)NS(=O)(=O)C1=CC=CC=C1	432.948	BB01	CA138	NCN-1	C01		17.4074	18.6689	7.98657	32.4323	17.133	24.5065	16.2093	80.7017	6.80496	96.6827	86.4172	14.6776
50	BB01CA139	O=C(N[C@@H]1CCN(C1)C#N)C1=CC(=CC=C1)S(=O)(=O)NCC1CCCO1	378.468	BB01	CA139	NCN-1	C02		11.7668	13.4809	5.30535	33.3353	15.6709	18.9743	10.9019	27.5632	2.78584	45.5062	17.4432	10.2263
51	BB01CA140	O=C(N[C@@H]1CCN(C1)C#N)C1=CNN=C1C1=CN=CC=C1	282.328	BB01	CA140	NCN-1	C03		9.16942	10.9543	5.59614	27.6342	12.292	16.1264	9.05435	13.3759	-2.1771	46.2799	13.6783	7.84696
52	BB01CA141	ClC1=CC=CC(Cl)=C1S(=O)(=O)NC1=CC=C(CC(=O)N[C@@H]2CCN(C2)C#N)C=C1	453.368	BB01	CA141	NCN-1	C04		9.51103	13.517	1.82001	34.0268	16.2265	19.7931	11.7862	30.2208	0.173677	78.8074	18.6953	7.16983
53	BB01CA142	O=C(N[C@@H]1CCN(C1)C#N)C1=CSC(=N1)C1=NC=CN=C1	300.358	BB01	CA142	NCN-1	C05		8.01912	12.4887	3.06495	26.5051	11.3396	17.7984	12.1682	81.0077	0.522784	91.725	16.8293	6.10154
54	BB01CA143	O=C(N[C@@H]1CCN(C1)C#N)C1=CC(=CC=C1)S(=O)(=O)NC1CC1	334.418	BB01	CA143	NCN-1	C06		9.74915	9.96365	4.13795	30.6034	12.1898	15.3278	9.23581	30.2603	-0.942941	96.0838	14.1231	5.88303
55	BB01CA144	ClC1=CC=CC(OC2=NN=C(C=C2)C(=O)N[C@@H]2CCN(C2)C#N)=C1Cl	378.238	BB01	CA144	NCN-1	C07		8.99999	12.2793	1.97088	24.3657	14.2096	20.6041	23.6261	96.5938	19.5693	93.6966	36.8868	7.42072
56	BB01CA145	CC1CC1C(=O)N1CCCCC1C(=O)N[C@@H]1CCN(C1)C#N	304.408	BB01	CA145	NCN-1	C08		8.74081	9.27437	1.92115	15.6458	13.2324	13.2231	6.60122	8.22736	-7.71633	24.1173	12.7144	4.39119
57	BB01CA146	O=C(N[C@@H]1CCN(C1)C#N)C1=C(OC=N1)C1=CC=CO1	272.278	BB01	CA146	NCN-1	C09		9.51103	9.97194	2.18245	20.6853	12.8701	15.648	9.54283	24.3547	-3.29284	40.9715	14.8607	5.14655
58	BB01CA147	COC1=C(OCC2=C(C)ON=C2C)C=CC(=C1)C(=O)N[C@@H]1CCN(C1)C#N	370.428	BB01	CA147	NCN-1	C10		9.2088	11.0108	3.04894	20.2436	12.9475	16.9822	10.4295	65.2238	0.39472	98.3657	19.5926	4.82822
59	BB01CA148	ClC1=CC=C(S1)C1=CC(=NN1)C(=O)N[C@@H]1CCN(C1)C#N	321.808	BB01	CA148	NCN-1	C11		8.95603	10.5573	1.3876	14.1679	12.7671	20.6735	44.9931	99.1723	47.0795	99.2984	94.3713	5.5566
60	BB01CA149	O=C(CC1=CC=C(S1)S(=O)(=O)N1CCOCC1)N[C@@H]1CCN(C1)C#N	384.478	BB01	CA149	NCN-1	C12		8.46514	9.35498	2.80871	16.1484	12.5799	17.2566	18.1227	28.4208	-2.61831	92.2515	22.0921	5.40553
61	BB01CA150	O=C(N[C@@H]1CCN(C1)C#N)C1=NC=CC(OCC2=CC=CC=C2)=C1	322.388	BB01	CA150	NCN-1	C13		2.76951	7.34364	-0.267828	24.4926	10.3489	13.3067	10.7709	51.5796	-6.82865	92.9811	21.0914	2.55136
62	BB01CA151	CN(CC1=CC=CO1)C1=C(C=CC=C1)C(=O)N[C@@H]1CCN(C1)C#N	324.398	BB01	CA151	NCN-1	C14		2.60649	10.2507	1.06141	11.0686	10.1046	12.3111	4.6871	15.0307	-8.92066	34.7549	11.4404	3.83007
63	BB01CA152	CC1=NC(=CC=C1)C(=O)N1CCCCC1C(=O)N[C@@H]1CCN(C1)C#N	341.428	BB01	CA152	NCN-1	C15		3.82731	5.97337	-0.545138	12.2348	10.5218	12.5116	5.82944	7.05156	-10.0592	24.9917	13.6885	5.66721
64	BB01CA153	CN1N=C(C)C(C)=C(C2=NC(C)=C(S2)C(=O)N[C@@H]2CCN(C2)C#N)C1=O	372.468	BB01	CA153	NCN-1	C16		4.95105	7.17641	0.886929	11.9355	10.836	11.5635	8.20908	7.03924	-8.36455	38.8457	13.7167	3.42542
65	BB01CA154	O=C(N[C@@H]1CCN(C1)C#N)C1=CN=C(COC2=CC=CC=C2)S1	328.408	BB01	CA154	NCN-1	C17		8.47521	8.55421	1.84529	24.1004	11.1637	16.3489	28.0156	93.7716	8.70664	98.8358	51.4443	5.00088
66	BB01CA155	CC1=NN(CC1)C1=CC=C(C=C1)C(=O)N[C@@H]1CCN(C1)C#N	297.378	BB01	CA155	NCN-1	C18		6.22682	9.03783	1.33197	12.2369	12.262	15.4562	11.6124	90.263	5.26556	98.5152	66.3941	6.59252
67	BB01CA156	CC1=C(C=C(CN2C=C(Br)C=N2)O1)C(=O)N[C@@H]1CCN(C1)C#N	378.248	BB01	CA156	NCN-1	C19		4.85397	7.69694	1.49634	15.4239	12.9084	13.0868	13.6138	39.9947	-1.80255	92.3305	23.4272	5.71847
68	BB01CA157	CN1C=C(C=C1C(=O)N[C@@H]1CCN(C1)C#N)S(=O)(=O)NCC1=CC=CO1	377.438	BB01	CA157	NCN-1	C20		3.07632	5.49954	-1.68894	14.557	10.9781	11.8783	5.79116	26.7673	-29.5698	37.2737	11.9071	3.9191
69	BB01CA158	O=C(CC1=CC(OCC2=NC=CC=C2)=CC=C1)N[C@@H]1CCN(C1)C#N	336.408	BB01	CA158	NCN-1	C21		3.93355	5.5711	-0.75586	14.4682	11.3156	12.4826	8.18151	13.6572	-8.72681	39.6731	13.5648	4.84981
70	BB01CA159	CC1=C(SC(=N1)C1=NC=CC=N1)C(=O)N[C@@H]1CCN(C1)C#N	314.388	BB01	CA159	NCN-1	C22		4.57922	7.73612	0.289321	13.7943	11.6087	11.983	9.20595	79.7982	-5.93658	78.8084	67.0182	5.29493
71	BB01CA160	O=C(N[C@@H]1CCN(C1)C#N)C1=CN(CCC2=CC=CC=C2)N=N1	310.378	BB01	CA160	NCN-1	C23		4.9712	34.0846	-1.97552	20.6358	11.7305	14.5899	16.586	80.3342	14.7765	97.5411	86.4462	4.2644
72	BB01CA161	O=C(CN1C=C(N=N1)C(=O)N[C@@H]1CCN(C1)C#N)N1CCCC1	317.368	BB01	CA161	NCN-1	C24		2.44896	21.2588	-3.34774	11.8932	9.11384	9.70329	4.79046	18.1899	-7.44792	63.6306	27.0871	3.80849
73	BB01CA162	COC1=C(C=CC=C1)C1=NN=C(CC(=O)N[C@@H]2CCN(C2)C#N)O1	327.358	BB01	CA162	NCN-1	D01		14.4822	18.1627	7.86014	31.9338	18.8138	22.1617	11.2288	17.6856	1.65344	49.675	21.8783	13.8089
74	BB01CA163	CC1=CC=C(C=C1)N(CCC(=O)N[C@@H]1CCN(C1)C#N)S(=O)(=O)C1=CC=CC=C1	412.528	BB01	CA163	NCN-1	D02		9.53484	12.9362	4.37986	30.2536	13.5752	19.9031	9.09569	27.7739	-1.42362	96.9836	38.146	9.35768
75	BB01CA164	CN1N=CC=C1[1C@@H]1OCCC[1C@H]1C(=O)N[C@@H]1CCN(C1)C#N	303.378	BB01	CA164	NCN-1	D03		8.27556	10.5271	3.47207	31.586	14.2938	19.407	7.51081	14.9056	-4.46121	22.2153	14.6141	10.3315
76	BB01CA165	BrC1=CC=C(C=C1)C1=NSC(=C1)C(=O)N[C@@H]1CCN(C1)C#N	377.278	BB01	CA165	NCN-1	D04		7.69583	12.1189	2.59462	28.9274	14.4314	19.9145	53.7291	96.8511	3.713	99.1498	70.9694	8.68864
77	BB01CA166	CN1N=CC(C2CC2)=C1C(=O)N[C@@H]1CCN(C1)C#N	259.328	BB01	CA166	NCN-1	D05		6.75068	10.1045	3.45605	28.3804	11.9425	16.1335	6.89676	13.3182	-6.38568	25.9103	13.2939	7.40993
78	BB01CA167	CCC1(CN2C=C(N=N2)C(=O)N[C@@H]2CCN(C2)C#N)COC1	304.368	BB01	CA167	NCN-1	D06		8.4285	11.572	2.00207	23.024	13.5474	17.0675	8.09346	34.0211	-4.05421	38.8203	62.8227	5.29493
79	BB01CA168	FC1=C(C=C(C=C1)N1C=CN=N1)C(=O)N[C@@H]1CCN(C1)C#N	300.318	BB01	CA168	NCN-1	D07		7.10053	12.4443	1.24178	10.3193	13.2723	16.8573	15.743	62.1093	-2.00342	77.2279	22.9299	7.26425
80	BB01CA169	ClC1=CC=CC(=C1)C1=NC(=NO1)C(=O)N[C@@H]1CCN(C1)C#N	317.748	BB01	CA169	NCN-1	D08		6.98422	5.65999	1.52162	17.0308	13.6797	13.6198	8.07815	17.0193	-6.13833	43.794	13.0206	4.73111
81	BB01CA170	CN1N=CC(=C1C)S(=O)(=O)N1CCC(CC1)C(=O)N[C@@H]1CCN(C1)C#N	380.488	BB01	CA170	NCN-1	D09		8.72615	9.38963	1.97257	19.3065	14.0758	14.6682	8.54213	17.7491	-6.47779	50.8296	63.8915	6.58173
82	BB01CA171	CC1=NN=NN1C1=CC(=CC(=C1)C(=O)N[C@@H]1CCN(C1)C#N)C(F)(F)F	365.338	BB01	CA171	NCN-1	D10		7.85061	6.96623	1.79472	19.6099	13.4707	13.1827	9.1914	39.4029	-5.47432	54.4852	16.3798	4.14031
83	BB01CA172	CC1CCN(CC1)C1=NC=C(S1)C(=O)N[C@@H]1CCN(C1)C#N	319.448	BB01	CA172	NCN-1	D11		10.8747	8.01183	0.755438	21.4171	13.3128	12.9733	22.6576	91.9561	2.31744	76.6026	89.7326	12.0338
84	BB01CA173	O=C(N[C@@H]1CCN(C1)C#N)C1CCN(CC1)C1=NNC(=O)C=C1	316.378	BB01	CA173	NCN-1	D12		7.75719	8.09921	1.96835	16.4023	11.8342	13.611	8.35761	25.117	-6.34621	94.3021	13.3009	4.94692
85	BB01CA174	O=C(N[C@@H]1CCN(C1)C#N)C1=CN(CC2CCCCO2)N=C1	303.378	BB01	CA174	NCN-1	D13		2.79607	7.45664	-1.1242	20.4841	12.5589	11.1272	9.26873	16.7568	-10.0496	49.2501	10.8586	4.64478
86	BB01CA175	CC1=CC(C(=O)N[C@@H]2CCN(C2)C#N)=C(S1)C1CC1	275.388	BB01	CA175	NCN-1	D14		2.82629	6.79071	-0.32683	18.5717	14.3893	11.6479	8.09653	38.3865	-7.89088	70.9595	16.076	3.57379
87	BB01CA176	O=C(N[C@@H]1CCN(C1)C#N)C1=NN=C(C=C1)N1C=CN=C1	283.308	BB01	CA176	NCN-1	D15		2.57444	5.12062	0.343266	15.3362	11.3096	11.5028	8.56587	22.8393	-10.9986	29.0233	12.1491	4.94692
88	BB01CA177	FC(F)C1=C(C(=O)N[C@@H]2CCN(C2)C#N)C(=NO1)C1=CC=CC=C1	332.328	BB01	CA177	NCN-1	D16		4.43634	5.62082	-0.640384	14.6313	12.4326	11.3137	7.32399	10.485	-9.81097	27.9703	12.7277	5.51074
89	BB01CA178	ClC1=C(C=CC=C1)C1(CCOCC1)C(=O)N[C@@H]1CCN(C1)C#N	333.838	BB01	CA178	NCN-1	D17		5.09575	9.85744	1.01083	15.3775	14.1826	16.3604	7.41433	13.4485	4.06561	37.1223	13.0957	4.33994
90	BB01CA179	CC1=C(CC2=CC=C(O2)C(=O)N[C@@H]2CCN(C2)C#N)C(C)=NO1	314.358	BB01	CA179	NCN-1	D18		4.95929	7.52368	1.29826	16.2712	13.0828	12.5732	10.7916	74.708	-6.26288	96.3057	28.5326	4.63669
91	BB01CA180	CC1=CC(NS(=O)(=O)C2=CC(=CC=C2)C(=O)N[C@@H]2CCN(C2)C#N)=NO1	375.428	BB01	CA180	NCN-1	D19		4.00223	4.99407	1.11367	17.5097	12.8739	13.3797	7.13487	20.1759	-7.09881	20.1788	14.1247	4.12682
92	BB01CA181	CN1CCN(CC1)C(=O)C1CC=CCC1C(=O)N[C@@H]1CCN(C1)C#N	345.468	BB01	CA181	NCN-1	D20		3.89966	11.3181	2.27516	11.9593	11.6629	13.9725	6.86843	9.17111	-12.4354	18.2739	7.07809	4.79315
93	BB01CA182	O=C(N[C@@H]1CCN(C1)C#N)C1=CC=C(C=C1)S(=O)(=O)N1CCOCC1	364.438	BB01	CA182	NCN-1	D21		3.73023	5.75717	-0.557781	15.1607	12.486	10.5424	6.29113	45.022	-9.58028	73.6504	32.9795	3.87863
94	BB01CA183	O=C(CC1=CSC(=N1)N1C=CC=C1)N[C@@H]1CCN(C1)C#N	301.388	BB01	CA183	NCN-1	D22		4.65523	19.7906	-0.485293	20.4531	11.2735	10.7156	10.3314	32.4823	-6.65146	93.0789	15.8066	3.21769
95	BB01CA184	CC1=CC(=C(C)S1)C1=C(CC(=O)N[C@@H]2CCN(C2)C#N)SC(C)=N1	360.518	BB01	CA184	NCN-1	D23		3.30161	5.08522	-2.28402	14.7551	13.0858	9.44472	8.63477	23.3235	-7.98649	83.422	10.7458	6.59522
96	BB01CA185	ClC1=C(OCCN2CC(CC2=O)C(=O)N[C@@H]2CCN(C2)C#N)C=CC=C1	376.858	BB01	CA185	NCN-1	D24		3.68352	6.40351	-1.68556	14.3567	9.27245	10.457	7.2168	38.4909	-9.13644	78.0158	37.3042	3.60077
97	BB01CA186	ClC1=C(Cl)C(=O)N(N=C1)C1=CC=C(C=C1)C(=O)N[C@@H]1CCN(C1)C#N	378.238	BB01	CA186	NCN-1	E01		13.6598	9.38059	5.55568	-13.9537		20.4897	15.3924	79.9408	72.8915	90.1163	74.9472	9.4467
98	BB01CA187	O=C(N[C@@H]1CCN(C1)C#N)C1=CC=C(CN2CCOCC2)C=C1	314.408	BB01	CA187	NCN-1	E02		7.03642	7.7105	5.69476	-20.1182		16.1959	8.40738	16.5526	-9.05574	21.0203	10.5305	4.51529
99	BB01CA188	O=C(N[C@@H]1CCN(C1)C#N)C1=CN=C(S1)C1=CC=CO1	288.348	BB01	CA188	NCN-1	E03		4.96204	9.25177	1.55534	-26.2476		17.9602	32.5743	95.3538	20.4535	90.4181	76.2079	2.72941
100	BB01CA189	O=C(CC1=CSC(=N1)C1=CC=CS1)N[C@@H]1CCN(C1)C#N	318.418	BB01	CA189	NCN-1	E04		4.5957	7.45513	3.62126	-41.2125		13.4668	10.5803	14.997	-10.175	67.6801	9.85083	3.30941
101	BB01CA190	O=C(N[C@@H]1CCN(C1)C#N)C1=CSC(=N1)C1=NC=CC=C1	299.368	BB01	CA190	NCN-1	E05		3.05983	11.1629	3.07001	-97.9449		20.9928	12.8351	82.3299	-1.56046	81.1975	14.9696	2.6161
102	BB01CA191	CC1=C(COC2=CC=C(CC(=O)N[C@@H]3CCN(C3)C#N)C=C2)C(C)=NO1	354.428	BB01	CA191	NCN-1	E06		4.34384	6.82461	4.76253	-134.762		16.2469	9.02372	9.62807	-11.9354	40.6189	9.00906	0.15849
103	BB01CA192	O=C(N[C@@H]1CCN(C1)C#N)C1=CN=C(S1)C1=CC=CS1	304.408	BB01	CA192	NCN-1	E07		4.05352	13.3227	3.44762	-120.002		19.5838	59.9829	99.0932	67.6593	95.8271	95.318	0.0559774
104	BB01CA193	FC(F)(F)C1=CC(Cl)=C(N=C1)N1N=C(CC(=O)N[C@@H]2CCN(C2)C#N)CC1=O	414.788	BB01	CA193	NCN-1	E08		4.96845	9.83408	4.13963	-96.274		15.5072	16.916	8.84961	-11.71	22.3196	6.75156	4.94692
105	BB01CA194	FC1=CC=CC(OCC2=CC=CC(=C2)C(=O)N[C@@H]2CCN(C2)C#N)=C1	339.388	BB01	CA194	NCN-1	E09		6.41914	8.86382	2.74128	-53.0709		16.9285	30.6502	86.0732	-4.3156	92.2449	26.1976	3.78691
106	BB01CA195	O=C(N[C@@H]1CCN(C1)C#N)C1=C(COC2=CC=CC=C2)C=CO1	311.358	BB01	CA195	NCN-1	E10		5.7286	4.86149	5.54388	-59.255		16.9919	12.6636	44.0627	-7.35933	88.47	10.7145	6.29578
107	BB01CA196	CN1C=C(C=N1)C1=NC(C)=C(S1)C(=O)N[C@@H]1CCN(C1)C#N	316.398	BB01	CA196	NCN-1	E11		4.82649	2.22716	4.85777	-51.8531		16.9303	14.5218	74.6594	-8.95575	73.6429	16.6805	1.29423
108	BB01CA197	O=C(CCOC1=CC=CC=C1)N1CCC(CC1)C(=O)N[C@@H]1CCN(C1)C#N	370.468	BB01	CA197	NCN-1	E12		5.09484	6.51123	4.31158	-44.8763		15.0367	9.72888	15.4896	-13.4012	37.1129	6.51117	0.447145
109	BB01CA198	CN1C=C(C=N1)S(=O)(=O)N1CCCC(C1)C(=O)N[C@@H]1CCN(C1)C#N	366.458	BB01	CA198	NCN-1	E13		-1.66683	3.93039	0.744481	-45.2572		13.3436	7.03457	6.73589	-16.1467	10.7936	3.82221	1.51544
110	BB01CA199	O=C(N[C@@H]1CCN(C1)C#N)C1=CC(=CN1)S(=O)(=O)N1CCOCC1	353.418	BB01	CA199	NCN-1	E14		-0.746412	1.54692	3.46954	-35.1574		13.9048	9.24423	20.3606	-14.3985	25.1168	7.3913	-0.0276515
111	BB01CA200	COC1=CC(C(=O)N[C@@H]2CCN(C2)C#N)=C(OCC2=NOC(C)=C2)C=C1	356.398	BB01	CA200	NCN-1	E15		-0.305892	0.896815	3.7637	-42.9392		15.6726	9.19446	23.3825	-14.159	21.8712	9.59869	-0.98264
112	BB01CA201	O=C(N[C@@H]1CCN(C1)C#N)C1CN(CCN2CCOCC2)C(=O)C1	335.428	BB01	CA201	NCN-1	E16		1.75567	1.14691	3.21751	-35.787		13.8705	8.77489	8.37838	-16.8659	5.51527	7.82433	-0.173328
113	BB01CA202	O=C(CC1=CC(OCC2=CN=CC=C2)=CC=C1)N[C@@H]1CCN(C1)C#N	336.408	BB01	CA202	NCN-1	E17		4.3704	2.47199	4.91762	-32.1902		14.6603	10.3812	9.03629	-16.0563	25.8774	7.59646	-0.718265
114	BB01CA203	CN(CC1=CN=CC=C1)S(=O)(=O)C1=CN(C)C(=C1)C(=O)N[C@@H]1CCN(C1)C#N	402.498	BB01	CA203	NCN-1	E18		2.84919	1.25238	6.49719	-22.6509		13.5398	10.2472	26.5683	-11.1688	21.9012	9.80228	-0.890918
115	BB01CA204	CC1=C(C(C)=NN1)S(=O)(=O)N1CCC(CC1)C(=O)N[C@@H]1CCN(C1)C#N	380.488	BB01	CA204	NCN-1	E19		1.83352	16.3419	6.70454	-27.3612		11.5995	8.73201	6.36643	-18.5764	10.6244	4.6906	0.0667683
116	BB01CA205	CC1=CC=C(O1)C1=NNC(=C1)C(=O)N[C@@H]1CCN(C1)C#N	285.328	BB01	CA205	NCN-1	E20		1.34812	16.577	5.47055	-16.3564		13.8705	18.8431	97.9634	6.24534	90.0476	72.1612	-1.36032
117	BB01CA206	O=C(N[C@@H]1CCN(C1)C#N)C1=C(CN2CCOCC2)C=CO1	304.368	BB01	CA206	NCN-1	E21		2.01211	9.45291	4.94796	-16.2098		8.46053	6.65558	8.61043	-36.5589	10.8491	5.62398	-1.1499
118	BB01CA207	BrC1=C(OCC2=CC=C(C=C2)C(=O)N[C@@H]2CCN(C2)C#N)C=CC=C1	400.298	BB01	CA207	NCN-1	E22		3.29795	6.66416	2.19846	12.0594		18.1968	40.1335	95.5366	21.8596	96.3452	67.4457	-0.343283
119	BB01CA208	O=C(N[C@@H]1CCN(C1)C#N)C1=CC(=CC=C1)C1=CN=CO1	282.318	BB01	CA208	NCN-1	E23		2.52956	0.64295	2.17655	-13.1208		9.79037	8.20754	17.5391	-11.0486	52.5135	6.14392	-0.734451
120	BB01CA209	O=C(N[C@@H]1CCN(C1)C#N)C1=CC=C(C=C1)N1NC(=O)CCC1=O	327.358	BB01	CA209	NCN-1	E24		1.62104	-1.36161	0.815283	-8.17108		6.99789	5.88227	11.8202	-13.7222	23.0079	14.7323	-1.39809
121	BB01CA210	CC1=NC(=CO1)C(=O)N[C@@H]1CCN(C1)C#N	283.308	BB01	CA210	NCN-1	F01		14.9988	11.0469	10.9822	29.205	9.91139	14.9479	9.10259	63.956	-0.42542	51.2997	13.8991	9.98085
122	BB01CA211	O=C(N[C@@H]1CCN(C1)C#N)C1=NN(CC2=CC=CC=C2)C(=O)C=C1	323.378	BB01	CA211	NCN-1	F02		8.14734	9.36854	5.68549	11.0851	8.81767	11.4993	7.45032	35.5592	0.819262	65.8824	10.5203	6.30387
123	BB01CA212	CC1=C(SC(=N1)C1=CN=CC=C1)C(=O)N[C@@H]1CCN(C1)C#N	313.398	BB01	CA212	NCN-1	F03		7.75628	9.32635	5.50933	20.2901	7.77205	9.05509	9.99916	88.1026	-0.382439	56.4775	26.4035	5.14925
124	BB01CA213	CN1CCN(CC1)C(=O)C1=C(C=CC=C1)C(=O)N[C@@H]1CCN(C1)C#N	341.428	BB01	CA213	NCN-1	F04		6.67924	6.1971	4.37901	23.6463	6.95946	7.82552	6.52542	11.5253	-7.73299	14.6974	6.92618	3.05853
125	BB01CA214	CC1=CC(C(=O)N[C@@H]2CCN(C2)C#N)=C(C)N1C1=NOC=C1	299.348	BB01	CA214	NCN-1	F05		5.71303	5.0242	3.88761	23.3604	6.77754	7.99263	5.40681	64.7046	-5.86553	61.6326	33.3052	2.93983
126	BB01CA215	O=C(N[C@@H]1CCN(C1)C#N)C1=CC(=CC=C1)C1=NC=NN1	282.328	BB01	CA215	NCN-1	F06		6.31932	5.89804	4.13036	16.9833	6.76176	7.80001	4.91986	34.4722	-5.33573	81.865	14.2335	2.59182
127	BB01CA216	O=C(N[C@@H]1CCN(C1)C#N)C1=CC=NN1C1CCOCC1	289.358	BB01	CA216	NCN-1	F07		5.76157	3.84527	-1.0947	14.0543	7.23007	7.0621	4.94818	10.7792	-8.89961	12.5227	10.0247	6.00173
128	BB01CA217	COC1=C(C=C(C=C1)C(=O)N[C@@H]1CCN(C1)C#N)S(=O)(=O)N1CCCCCC1	406.528	BB01	CA217	NCN-1	F08		7.45222	4.84115	4.03596	25.244	7.59765	11.7658	16.9803	90.6973	3.306	94.8249	67.0064	1.24567
129	BB01CA218	CN1N=C(C=C1C(=O)N[C@@H]1CCN(C1)C#N)C(=O)N1CCOCC1	332.378	BB01	CA218	NCN-1	F09		8.34699	2.08704	4.75326	13.9109	6.74372	6.43412	4.34715	14.3306	-10.5013	14.0825	35.8	1.30232
130	BB01CA219	CC1=NN(C2CCOCC2)C(C)=C1C(=O)N[C@@H]1CCN(C1)C#N	317.408	BB01	CA219	NCN-1	F10		7.10236	3.52963	4.76843	12.723	7.90359	9.00056	5.09978	20.5564	-5.32521	14.9926	6.98882	2.65117
131	BB01CA220	O=C(N[C@@H]1CCN(C1)C#N)C1CCOC2(CCC2)C1	263.358	BB01	CA220	NCN-1	F11		6.8038	2.45843	4.24499	11.1481	7.25487	6.32858	4.11057	11.8338	-10.2732	15.9563	8.97853	2.47852
132	BB01CA221	O=C(N[C@@H]1CCN(C1)C#N)C1=CN(CCN2CCCC2)N=C1	302.398	BB01	CA221	NCN-1	F12		6.28085	0.483248	2.51033	10.4308	6.77604	6.64169	6.27888	12.6402	-8.79523	18.9358	6.22458	2.42996
133	BB01CA222	O=C(N[C@@H]1CCN(C1)C#N)C1(CC1)C1=CC=CS1	261.368	BB01	CA222	NCN-1	F13		-0.516536	-0.0154429	-1.18658	7.71749	3.54823	6.73052	2.62138	12.5131	-10.5241	22.2247	6.7821	0.703427
134	BB01CA223	O=C(N[C@@H]1CCN(C1)C#N)C1=NOC(=C1)C1=CC=CO1	272.278	BB01	CA223	NCN-1	F14		0.239951	-0.140492	-0.421233	7.959	4.87122	4.65485	12.9255	89.167	4.20596	90.404	53.3033	2.04689
135	BB01CA224	BrC1=CN(CC2=CC=C(O2)C(=O)N[C@@H]2CCN(C2)C#N)N=C1	364.218	BB01	CA224	NCN-1	F15		2.12476	1.41133	2.03073	15.5261	6.07094	6.15531	9.35678	69.7611	-6.09184	92.2158	30.0485	1.23218
136	BB01CA225	O=C(N[C@@H]1CCN(C1)C#N)C(N1C=NN=N1)C1=CC=CC=C1	297.338	BB01	CA225	NCN-1	F16		2.97466	2.78009	1.08416	-30.5297	6.36411	10.4157	7.12875	11.4352	-10.1548	16.8608	5.97244	3.3202
137	BB01CA226	CC1=CSC(=N1)N1CCCC(C1)C(=O)N[C@@H]1CCN(C1)C#N	319.448	BB01	CA226	NCN-1	F17		3.80167	0.644457	2.87783	11.8674	5.93639	6.13421	6.0913	17.554	-10.9232	65.1951	10.9925	2.99108
138	BB01CA227	CC(N1N=C(C=C1C1CC1)C(F)(F)F)C(=O)N[C@@H]1CCN(C1)C#N	341.358	BB01	CA227	NCN-1	F18		4.52335	0.11262	1.187	8.82696	7.14663	7.40071	5.37924	11.9311	-14.873	41.8233	8.504	2.92094
139	BB01CA228	O=C(CC1=CC=CC=C1)N1CCCC1C(=O)N[C@@H]1CCN(C1)C#N	326.418	BB01	CA228	NCN-1	F19		4.06634	1.13411	2.64014	9.91269	7.14437	7.40159	4.37625	9.42973	-8.36367	13.382	8.46407	1.66651
140	BB01CA229	O=C(CC1(CCCCC1)N1C=CC=C1)N[C@@H]1CCN(C1)C#N	300.418	BB01	CA229	NCN-1	F20		4.07733	9.30526	1.58653	7.02911	5.08245	5.45346	5.16333	10.7449	-11.0276	17.5481	7.83294	2.57294
141	BB01CA230	ClC1=C(C=C(C=C1)S(=O)(=O)NCCCN1CCCC1=O)C(=O)N[C@@H]1CCN(C1)C#N	453.968	BB01	CA230	NCN-1	F21		4.48397	1.44673	1.34967	14.3722	4.58633	5.24237	3.84565	11.7671	-12.1065	21.3061	4.37347	2.64848
142	BB01CA231	ClC1=CN(COC2=CC=C(C=C2)C(=O)N[C@@H]2CCN(C2)C#N)N=C1	345.808	BB01	CA231	NCN-1	F22		4.91167	2.35522	0.441884	15.6045	5.44553	7.45436	9.39277	56.4287	0.913118	91.4627	22.7404	0.849104
143	BB01CA232	O=C(CC1=CN(N=C1)C1=CC=CC=C1)N[C@@H]1CCN(C1)C#N	295.358	BB01	CA232	NCN-1	F23		3.99582	0.298687	0.650077	6.94758	5.91384	4.40331	7.57971	25.0528	3.74545	82.2796	9.88685	1.5559
144	BB01CA233	CC(C)C1=NC(CN2C=C(C=CC2=O)C(=O)N[C@@H]2CCN(C2)C#N)=CS1	371.478	BB01	CA233	NCN-1	F24		3.18072	0.00790975	-1.22198	19.5614	4.83665	4.33471	4.84865	24.7709	-10.8978	48.8928	6.05857	0.77087
145	BB01CA234	CCS(=O)(=O)N1CCC(CC1)(C(=O)N[C@@H]1CCN(C1)C#N)C1=CC=CC=C1	390.528	BB01	CA234	NCN-1	G01		14.1956	11.917	8.33721	28.2731	8.41024	15.5829	7.42046	13.4407	-3.80071	25.0792	9.79524	11.4646
146	BB01CA235	FC1=C(F)C(F)=C(C=C1)S(=O)(=O)NCC1=CC=C(C=C1)C(=O)N[C@@H]1CCN(C1)C#N	438.448	BB01	CA235	NCN-1	G02		8.6593	7.92746	6.31597	30.8305	6.73921	12.2442	11.4631	47.2161	6.3199	88.0939	50.7936	6.01252
147	BB01CA236	O=C(N[C@@H]1CCN(C1)C#N)C1=CSC(=N1)C1CC1	262.348	BB01	CA236	NCN-1	G03		6.94484	6.66868	5.27922	25.1511	7.73446	12.6602	6.17628	61.1383	-5.07785	43.7611	9.10694	6.45494
148	BB01CA237	CC1CCCC(C1C)N1CC(CC1=O)C(=O)N[C@@H]1CCN(C1)C#N	332.468	BB01	CA237	NCN-1	G04		7.46046	5.73834	3.55551	24.8869	7.8397	8.42799	4.9367	16.3555	-11.0802	79.9507	13.5664	7.14016
149	BB01CA238	O=C(N[C@@H]1CCN(C1)C#N)C1=CSC(=N1)C1=CN=CN1	288.348	BB01	CA238	NCN-1	G05		4.43818	4.90894	4.86789	11.3091	6.19121	10.6972	4.2836	64.4466	-6.21552	74.1036	10.9197	3.27165
150	BB01CA239	CC1=CC(C(=O)N[C@@H]2CCN(C2)C#N)=C(C)N1C1CC1	272.368	BB01	CA239	NCN-1	G06		6.82212	5.02043	4.23235	5.81747	7.51271	8.93196	5.2598	24.5511	-5.74273	18.1536	11.1342	3.83547
151	BB01CA240	BrC1=CC=CC(=C1)N1C=C(C=N1)C(=O)N[C@@H]1CCN(C1)C#N	360.228	BB01	CA240	NCN-1	G07		5.59397	3.44978	3.45436	17.3084	6.38064	10.552	31.2995	93.8021	13.2249	97.0061	62.8187	1.53972
152	BB01CA241	CN(CC(=O)N1CCCC(C1)C(=O)N[C@@H]1CCN(C1)C#N)C1=NC=C(Cl)C=C1	404.918	BB01	CA241	NCN-1	G08		6.03083	1.24032	5.10558	18.1341	7.13836	7.35762	5.0347	20.5473	-9.73992	36.7547	10.0991	3.58458
153	BB01CA242	O=C(N[C@@H]1CCN(C1)C#N)C1CCN(CC1)C(=O)C1=NC=CC=C1	327.408	BB01	CA242	NCN-1	G09		5.28716	2.25127	3.56815	12.6941	7.23458	6.34617	3.34569	12.5099	-10.9346	13.6406	7.46569	2.32475
154	BB01CA243	O=C(N[C@@H]1CCN(C1)C#N)C1=CC=C(CN2C=NC=N2)C=C1	296.348	BB01	CA243	NCN-1	G10		5.01882	1.8603	4.5105	14.2267	7.66606	6.6153	5.40221	34.0904	-6.51024	42.049	14.9382	1.70158
155	BB01CA244	ClC1=CC(=CC(=N1)N1CCCC1)C(=O)N[C@@H]1CCN(C1)C#N	319.808	BB01	CA244	NCN-1	G11		4.72483	3.78877	3.72999	13.1771	6.9151	16.0112	9.1179	75.5435	-1.07715	95.9907	22.41	2.90476
156	BB01CA245	CC1=NC(=CS1)C1=CNC(=C1)C(=O)N[C@@H]1CCN(C1)C#N	301.388	BB01	CA245	NCN-1	G12		6.62613	2.75297	5.06428	10.5815	7.66079	14.7966	14.6413	92.3042	5.95149	85.0824	26.0464	5.47298
157	BB01CA246	O=C(CC1=NN(C=C1)C1=CC=CC=C1)N[C@@H]1CCN(C1)C#N	295.358	BB01	CA246	NCN-1	G13		-0.58614	12.8134	1.3404	9.54321	5.47484	8.71559	5.19396	29.3269	-2.82707	73.0919	13.3925	-0.289329
158	BB01CA247	O=C(N[C@@H]1CCN(C1)C#N)C1CN(C2CCCCCC2)C(=O)C1	318.438	BB01	CA247	NCN-1	G14		-1.16037	12.8428	1.9397	9.29448	6.92037	4.77271	2.05327	13.2514	-15.1555	59.8284	9.5846	1.37246
159	BB01CA248	O=C(N[C@@H]1CCN(C1)C#N)C1=NNC(=C1)C1CCCCC1	287.388	BB01	CA248	NCN-1	G15		1.30599	-0.42449	2.66205	18.2074	7.89683	6.54582	12.244	92.9167	20.5403	88.5527	94.6571	0.948919
160	BB01CA249	CC1=CC=C(S1)C1=CC(=NN1)C(=O)N[C@@H]1CCN(C1)C#N	301.388	BB01	CA249	NCN-1	G16		2.84461	0.65199	2.67891	17.6325	6.15288	11.7825	31.755	98.7529	49.5452	95.3946	91.8797	1.51274
161	BB01CA250	O=C(N[C@@H]1CCN(C1)C#N)C1=CC=C(O1)C1=CC=CC=C1	281.328	BB01	CA250	NCN-1	G17		3.36114	1.74655	3.08939	18.8183	6.62269	6.7015	10.7372	90.4607	-0.571028	96.7006	17.6765	2.58373
162	BB01CA251	O=C(N[C@@H]1CCN(C1)C#N)C1=C(N=CC=C1)N1CCCCC1	299.398	BB01	CA251	NCN-1	G18		2.67151	-1.18759	2.18666	12.0738	6.5603	7.53704	5.19625	13.6034	-11.7056	17.8236	22.0615	1.62604
163	BB01CA252	O=C(N[C@@H]1CCN(C1)C#N)C1=NNC(=O)C1C1=CC=CC=C1	297.338	BB01	CA252	NCN-1	G19		3.40968	0.789845	1.38339	12.4443	6.7565	5.40948	5.13577	13.685	-9.37327	13.8803	7.8071	2.68624
164	BB01CA253	CC1=NN(C(C)=C1CC(=O)N[C@@H]1CCN(C1)C#N)C1=NC=C(C=C1)C(F)(F)F	392.398	BB01	CA253	NCN-1	G20		3.39961	2.4411	1.85035	9.88173	5.58685	5.93192	3.54475	16.6407	-12.6915	22.6967	9.97612	0.555053
165	BB01CA254	CC1=CN=C(C=C1)N1CCCC(C1)C(=O)N[C@@H]1CCN(C1)C#N	313.428	BB01	CA254	NCN-1	G21		2.6651	-2.53903	2.03747	9.10046	6.67832	4.95477	5.01939	10.3113	-15.1432	16.5975	6.07658	2.64848
166	BB01CA255	O=C(N[C@@H]1CCN(C1)C#N)C1=CC=C(C=C1)C1=CN=CO1	282.318	BB01	CA255	NCN-1	G22		2.74845	-0.493795	2.03494	10.0076	5.95142	5.52382	11.9179	92.8901	12.938	96.0142	48.1532	0.784359
167	BB01CA256	CN1N=C(C=C1C1=CN=CC=C1)C(=O)N[C@@H]1CCN(C1)C#N	296.348	BB01	CA256	NCN-1	G23		1.87748	0.703968	1.09681	5.38091	6.36711	6.30483	4.9903	91.525	-12.817	60.6219	26.795	1.77712
168	BB01CA257	CC1=CC(COC2=C(Br)C=C(C=C2)C(=O)N[C@@H]2CCN(C2)C#N)=NO1	405.268	BB01	CA257	NCN-1	G24		3.73206	-0.813198	-0.258556	17.6201	4.58031	4.81757	13.2746	91.5276	10.4916	94.4948	29.9765	0.565844
169	BB01CA258	O=C(N[C@@H]1CCN(C1)C#N)C1CN(C1)S(=O)(=O)C1CC1	298.378	BB01	CA258	NCN-1	H01		15.6472	12.4571	7.34176	28.8366	9.70392	14.9813	7.60192	16.2518	-3.90334	24.279	13.0018	11.0249
170	BB01CA259	COC1=C(C=C(C=C1)C(=O)N[C@@H]1CCN(C1)C#N)S(=O)(=O)NCCC1=NC=CC=C1	429.518	BB01	CA259	NCN-1	H02		9.54309	7.34439	5.82962	32.3858	8.76429	14.6752	8.05824	55.4279	0.406123	33.0051	14.6783	8.49441
171	BB01CA260	CC1=C(C(=O)N[C@@H]2CCN(C2)C#N)C(=NO1)C1=NC=CC=C1	297.338	BB01	CA260	NCN-1	H03		9.96254	9.76026	5.58603	27.8334	8.69514	11.4113	6.13494	13.3234	-6.65322	19.5065	11.6972	6.51429
172	BB01CA261	O=C(N[C@@H]1CCN(C1)C#N)C(=O)N1CCN(CC1)C1=CC=CC=C1	327.408	BB01	CA261	NCN-1	H04		7.49251	9.34519	5.34581	26.4329	7.79385	12.2891	5.22841	12.3258	-7.80141	17.8442	6.49864	4.47213
173	BB01CA262	FC(F)(N1C=C(N=N1)C1=CC=CC=C1)C(=O)N[C@@H]1CCN(C1)C#N	332.328	BB01	CA262	NCN-1	H05		7.50259	5.35114	3.46364	18.9071	7.04365	11.4975	4.71083	12.8061	-9.0382	12.958	10.5102	4.22663
174	BB01CA263	O=C(N[C@@H]1CCN(C1)C#N)C1CC2=C1C=CC=C2	241.308	BB01	CA263	NCN-1	H06		8.62816	6.22648	4.7128	25.7001	7.90059	8.81674	5.56453	18.0641	-7.3909	24.672	9.32228	5.47837
175	BB01CA264	O=C(N[C@@H]1CCN(C1)C#N)C1=NC(=NC=C1)N1CCOCC1	302.358	BB01	CA264	NCN-1	H07		7.09137	4.79745	3.907	14.88	7.29847	8.35939	4.47272	78.7358	-7.07513	29.3101	12.9133	4.04589
176	BB01CA265	O=C(N[C@@H]1CCN(C1)C#N)C1COCCN1C(=O)OCC1=CC=CC=C1	358.418	BB01	CA265	NCN-1	H08		8.26823	4.04038	2.72021	15.7841	8.22006	8.02341	6.27811	14.4026	-10.0276	14.8816	6.29818	4.08905
177	BB01CA266	O=C(N[C@@H]1CCN(C1)C#N)C1=NC(=CN=C1)N1CCCC1	286.358	BB01	CA266	NCN-1	H09		8.11345	2.19703	3.92554	17.2321	6.94592	7.85542	6.29572	30.399	-5.84974	33.7338	12.2657	4.16189
178	BB01CA267	CN(CC1=CC=CC=C1)S(=O)(=O)C1=CC=C(C=C1)C(=O)N[C@@H]1CCN(C1)C#N	398.508	BB01	CA267	NCN-1	H10		7.67568	1.87085	5.48488	14.1018	7.85624	9.24682	13.2731	78.1369	-2.75777	77.0069	26.8052	4.24012
179	BB01CA268	CN1N=C(C=C1C(=O)N[C@@H]1CCN(C1)C#N)C1=CN=CC=C1	296.348	BB01	CA268	NCN-1	H11		8.75546	2.7605	3.11637	11.0892	6.74372	7.98823	8.17539	66.3199	-5.89272	55.1781	11.0082	5.95856
180	BB01CA269	FC(F)(F)C1=C(C=CC=C1)C1=C(C=NO1)C(=O)N[C@@H]1CCN(C1)C#N	350.318	BB01	CA269	NCN-1	H12		8.70967	2.91418	3.86064	12.0418	8.60944	8.87215	5.86849	14.8181	-7.53476	28.9998	8.23777	4.30487
181	BB01CA270	O=C(N[C@@H]1CCN(C1)C#N)C1=CN(CC2CCCO2)N=N1	290.348	BB01	CA270	NCN-1	H13		1.9654	39.6719	1.74162	18.1052	6.66404	6.5766	8.76187	26.8658	-8.71628	28.6877	21.4422	3.61695
182	BB01CA271	CN1C=C(C2=NNC=C2)C(=N1)C(=O)N[C@@H]1CCN(C1)C#N	285.328	BB01	CA271	NCN-1	H14		1.17045	10.6349	1.45588	11.6115	5.75974	7.1694	5.15032	11.1059	-13.3363	11.259	6.94732	2.22493
183	BB01CA272	CC1=CC=C(S1)[1C@@H]1C[1C@H]1C(=O)N[C@@H]1CCN(C1)C#N	275.388	BB01	CA272	NCN-1	H15		3.01404	3.68256	3.06832	19.8741	6.5836	5.29251	9.72965	59.28	-2.40428	83.6232	13.1333	2.11433
184	BB01CA273	CN1CCN(CC1)C(=O)[1C@@H]1[1C@@H](C(=O)N[C@@H]2CCN(C2)C#N)C1(C)C	333.448	BB01	CA273	NCN-1	H16		3.89508	3.13791	1.97257	10.8962	7.27968	8.6338	5.62808	12.0769	-12.5828	16.1039	8.95503	2.69703
185	BB01CA274	CC1=CSC(=N1)N1CCC(CC1)C(=O)N[C@@H]1CCN(C1)C#N	319.448	BB01	CA274	NCN-1	H17		5.093	0.996252	2.90817	21.8691	6.83242	6.7701	6.2919	10.9627	-12.5784	16.9106	9.71223	3.31481
186	BB01CA275	ClC1=CN(CC2=CSC(=C2)C(=O)N[C@@H]2CCN(C2)C#N)N=C1	335.838	BB01	CA275	NCN-1	H18		7.33499	2.92096	1.38508	22.0931	7.83068	7.74021	10.4739	74.6224	-1.78326	95.153	66.427	5.39474
187	BB01CA276	CC1=NC(COC2=CC=C(C=C2)C(=O)N[C@@H]2CCN(C2)C#N)=NO1	327.358	BB01	CA276	NCN-1	H19		6.49974	2.06746	2.75308	14.3402	7.10754	6.18786	7.48707	40.1541	-6.20148	81.4908	14.9234	1.63414
188	BB01CA277	CN(CC1=CC=NN1C)C(=O)C1CCCCC1C(=O)N[C@@H]1CCN(C1)C#N	372.488	BB01	CA277	NCN-1	H20		5.55734	2.88405	1.80652	9.88276	6.02058	7.19666	4.03936	10.5537	-13.0415	15.4918	7.99424	3.04234
189	BB01CA278	COC1=C(C=C(C=C1)C(=O)N[C@@H]1CCN(C1)C#N)S(=O)(=O)NCC1=NC=CC=C1	415.488	BB01	CA278	NCN-1	H21		5.83026	0.00564982	0.990604	15.8997	6.39117	5.93719	5.54692	50.5471	-8.42682	23.2928	10.4146	2.0361
190	BB01CA279	O=C(N[C@@H]1CCN(C1)C#N)C1=CC=C(CN2CCCCCC2)S1	332.488	BB01	CA279	NCN-1	H22		6.61422	2.20531	1.65986	13.5497	7.20752	7.10256	6.78344	29.9135	-9.76799	96.0622	14.8529	3.46588
191	BB01CA280	CC1=NC(=CS1)C1=C(C)N(CCC(=O)N[C@@H]2CCN(C2)C#N)C(C)=C1	357.498	BB01	CA280	NCN-1	H23		4.96021	0.760466	0.644177	10.3265	6.52948	5.50447	7.68001	9.13157	-12.4126	18.5682	6.33342	2.88048
192	BB01CA281	ClC1=C(C=C(C=C1)C(=O)N[C@@H]1CCN(C1)C#N)N1CCCS1(=O)=O	368.858	BB01	CA281	NCN-1	H24		4.84298	0.583438	-0.046991	14.7861	5.2155	7.15621	6.07292	59.4485	-5.71028	79.9103	29.9789	1.62874
193	BB01CA282	CC1=C(C(C)=NO1)S(=O)(=O)N1CCC(CC1)C(=O)N[C@@H]1CCN(C1)C#N	381.468	BB01	CA282	NCN-1	I01		12.7797	11.7339	5.6543	-13.3376		19.6647	8.20295	9.09203	-6.73918	36.9286	93.5444	4.42626
194	BB01CA283	NS(=O)(=O)C1=CC=C(CCNS(=O)(=O)C2=CC(=CC=C2)C(=O)N[C@@H]2CCN(C2)C#N)C=C1	477.578	BB01	CA283	NCN-1	I02		9.29306	12.7275	9.07727	-2.07367		20.794	15.0417	44.9384	-2.86566	43.9463	12.7199	5.11148
195	BB01CA284	O=C(N[C@@H]1CCN(C1)C#N)C1=CC=C(NC1=O)C1=CC=CS1	314.388	BB01	CA284	NCN-1	I03		8.11803	14.0549	4.40767	-19.4009		21.9937	35.8336	97.0942	27.2462	80.3014	74.3263	4.43436
196	BB01CA285	O=C(N[C@@H]1CCN(C1)C#N)C1=NC=CC(=C1)N1CCOCC1	301.368	BB01	CA285	NCN-1	I04		5.79912	11.0891	10.5759	-15.7712		12.8986	12.5403	14.5121	-12.2346	29.5517	9.91191	1.35627
197	BB01CA286	O=C(CC1=CSC(=N1)C1=NN=CN1)N[C@@H]1CCN(C1)C#N	303.368	BB01	CA286	NCN-1	I05		4.20922	11.0929	12.3654	-24.8698		18.5706	11.9026	8.28893	-11.9425	15.2859	10.1421	0.811336
198	BB01CA287	O=C(N[C@@H]1CCN(C1)C#N)C1=CC=C(C=C1)N1C=CC=N1	281.338	BB01	CA287	NCN-1	I06		7.47236	12.7245	10.7285	-37.7334		16.6031	16.7093	59.9826	-6.83128	79.1008	39.6384	3.0936
199	BB01CA288	CC1=C(COC2=CC(CC(=O)N[C@@H]3CCN(C3)C#N)=CC=C2)C=CC=C1	349.448	BB01	CA288	NCN-1	I07		6.23414	10.5716	11.7796	-22.7025		23.8081	15.0249	21.5624	-9.21275	66.7972	16.8254	1.76363
200	BB01CA289	FC1=C(NS(=O)(=O)C2=CC=C(O2)C(=O)N[C@@H]2CCN(C2)C#N)C=CC=C1Cl	412.848	BB01	CA289	NCN-1	I08		5.51796	18.2953	6.52501	-23.7769		15.1809	25.6421	40.5968	-6.25411	28.5523	8.75771	4.68255
201	BB01CA290	O=C(N[C@@H]1CCN(C1)C#N)C1CCCN1C(=O)C1=CC=NC=C1	313.378	BB01	CA290	NCN-1	I09		5.91726	6.02008	7.03158	-37.6891		14.6638	13.9177	5.78047	-16.1019	16.3982	7.75777	7.73635
202	BB01CA291	CC1=CC=C(C=C1)S(=O)(=O)N[C@@H](CC1=CC=CC=C1)C(=O)N[C@@H]1CCN(C1)C#N	412.528	BB01	CA291	NCN-1	I10		6.64994	8.18433	11.8537	-37.4125		18.6805	11.7816	9.64169	-12.8029	27.6168	11.3684	7.12128
203	BB01CA292	BrC1=CC=C(S1)C1=NC(=CS1)C(=O)N[C@@H]1CCN(C1)C#N	383.308	BB01	CA292	NCN-1	I11		13.222	11.071	11.3489	-30.4203		19.9013	20.8109	97.8513	6.96285	92.1001	20.3999	6.42527
204	BB01CA293	O=C(N[C@@H]1CCN(C1)C#N)C1=CC(=NN1)C1CC1	245.298	BB01	CA293	NCN-1	I12		6.81662	5.43626	9.72545	-19.176		15.4897	14.1413	93.55	2.95426	60.1687	32.2066	5.77242
205	BB01CA294	O=C(N[C@@H]1CCN(C1)C#N)C1=NOC(=C1)C1=CC=NC=C1	283.308	BB01	CA294	NCN-1	I13		-0.011906	4.1142	4.25005	-31.0746		13.6761	11.522	66.0567	-10.3662	30.8831	25.5993	1.34009
206	BB01CA295	FC1=C(C=CC(=C1)C(=O)N[C@@H]1CCN(C1)C#N)N1CCCC1	302.368	BB01	CA295	NCN-1	I14		1.43879	12.6567	9.18685	-25.0731		14.6075	20.6991	92.542	7.13565	89.2579	74.082	-0.564495
207	BB01CA296	O=C(CC1=CC=C(OCCOC2=CC=CC=C2)C=C1)N[C@@H]1CCN(C1)C#N	365.448	BB01	CA296	NCN-1	I15		3.49669	20.8716	3.29084	-17.3936		20.2021	16.0378	18.4744	-12.3591	32.5952	11.615	0.57124
208	BB01CA297	CC1=CC(C(=O)N[C@@H]2CCN(C2)C#N)=C(C)N1C1=CN=CC=C1	309.388	BB01	CA297	NCN-1	I16		2.43797	3.40684	3.20824	-26.1775		19.7166	12.8902	26.4801	-13.4748	26.2666	38.7215	0.0613729
209	BB01CA298	O=C(N[C@@H]1CCN(C1)C#N)C1=CSC(=N1)C1=CC=NC=C1	299.368	BB01	CA298	NCN-1	I17		5.10399	5.01742	6.3775	-19.4144		17.3604	14.5402	77.4161	-12.7801	71.1795	14.1724	-0.677799
210	BB01CA299	O=C(N[C@@H]1CCN(C1)C#N)C1=CC(CN2C=CN=C2)=CC=C1	295.358	BB01	CA299	NCN-1	I18		4.49038	5.53344	8.06749	-11.8824		15.4193	13.3182	34.5688	-12.6784	55.4602	13.4927	2.40029
211	BB01CA300	O=C(N[C@@H]1CCN(C1)C#N)C1CN(CCO1)C(=O)OCC1=CC=CC=C1	358.418	BB01	CA300	NCN-1	I19		5.18092	7.58395	6.96078	-12.1228		14.9232	13.1774	33.557	-15.5748	69.3931	6.90425	1.04873
212	BB01CA301	O=C(CC1=NN(N=C1)C1=CC=CC=C1)N[C@@H]1CCN(C1)C#N	296.348	BB01	CA301	NCN-1	I20		3.93721	3.68331	6.25781	-1.96324		13.5099	13.8787	21.3206	-11.0995	86.3648	9.132	0.563147
213	BB01CA302	ClC1=CC=CC(Cl)=C1N1C=CC=C1C(=O)N[C@@H]1CCN(C1)C#N	349.238	BB01	CA302	NCN-1	I21		5.42912	4.15789	6.39014	-4.64453		20.8178	12.6697	14.3825	32.9205	38.7968	9.11477	0.393191
214	BB01CA303	BrC1=CC=C(C=C1)N1C=C(C=N1)C(=O)N[C@@H]1CCN(C1)C#N	360.228	BB01	CA303	NCN-1	I22		5.16169	4.41251	6.51573	2.35387		12.1827	41.8585	94.7614	26.2918	95.4633	74.7554	-1.23892
215	BB01CA304	CN1C=C(C=N1)C1=CC=C(O1)C(=O)N[C@@H]1CCN(C1)C#N	285.328	BB01	CA304	NCN-1	I23		5.87422	1.04296	6.38677	1.31046		10.8766	11.5733	51.9439	-8.36455	84.6001	9.11634	-1.10943
216	BB01CA305	FC1=C(C=C(C=C1)C(=O)N[C@@H]1CCN(C1)C#N)S(=O)(=O)N1CCC1	352.408	BB01	CA305	NCN-1	I24		4.20097	2.8396	3.07254	4.00517		7.55463	11.4631	27.792	-11.7653	78.17	7.65127	-1.13101
217	BB01CA306	CN1[C@H]([C@@H](CC1=O)C(=O)N[C@@H]1CCN(C1)C#N)C1=CN=CC=C1	313.378	BB01	CA306	NCN-1	J01		16.0978	13.4756	12.0063	32.4013	9.55734	15.3278	8.0169	7.82095	-5.98132	17.6224	10.9455	9.25786
218	BB01CA307	CC1=NC(COC2=C(C=CC=C2)C(=O)N[C@@H]2CCN(C2)C#N)=NO1	327.358	BB01	CA307	NCN-1	J02		11.5076	9.816	5.81024	30.8821	8.92441	13.304	3.7844	37.5232	-6.87689	18.3905	8.10152	6.05298
219	BB01CA308	CC1=C(C(=O)N[C@@H]2CCN(C2)C#N)C(=NO1)C1=CC=NC=C1	297.338	BB01	CA308	NCN-1	J03		10.5789	12.4707	6.17521	29.7283	9.37618	11.5855	5.61353	7.58695	-8.60839	13.7769	10.4679	4.99548
220	BB01CA309	ClC1=C(OCCOC2=CC=CC(=N2)C(=O)N[C@@H]2CCN(C2)C#N)C=CC=C1	386.858	BB01	CA309	NCN-1	J04		12.3291	19.551	4.40261	31.5271	9.14917	17.5574	10.9294	72.5359	3.25073	66.9909	14.3494	3.22848
221	BB01CA310	O=C(CC1(CCOCC1)N1C=NN=N1)N[C@@H]1CCN(C1)C#N	305.358	BB01	CA310	NCN-1	J05		8.70326	10.21	2.80956	18.7729	7.57284	9.54146	5.48414	5.14526	-11.8907	9.08243	9.50864	3.2096
222	BB01CA311	ClC1=C(SC(=N1)N1CCCC1)C(=O)N[C@@H]1CCN(C1)C#N	325.838	BB01	CA311	NCN-1	J06		10.926	7.06718	7.26928	21.1518	8.51849	10.5485	15.2438	91.5289	3.15863	58.8769	86.685	4.10794
223	BB01CA312	COC1=CC=C(CN2CCC2C(=O)N[C@@H]2CCN(C2)C#N)C=C1	314.408	BB01	CA312	NCN-1	J07		8.40378	8.63858	6.34631	17.8864	7.47963	9.39194	7.30867	7.31537	-10.5039	19.4595	11.3825	3.05043
224	BB01CA313	COCC1CCN(C1)C1=CC=C(C=C1)C(=O)N[C@@H]1CCN(C1)C#N	328.438	BB01	CA313	NCN-1	J08		9.27932	8.40882	7.9537	17.6676	10.2467	10.0481	10.7403	91.2528	10.8109	95.4059	85.9724	0.398586
225	BB01CA314	CC1=NN(N=C1C(=O)N[C@@H]1CCN(C1)C#N)C1=CN=CC=C1	297.338	BB01	CA314	NCN-1	J09		10.0431	8.87211	7.17909	17.1412	9.64228	14.4114	8.84533	7.10989	-8.02158	18.5955	10.9706	2.71592
226	BB01CA315	CC1=NN(C(C)=C1CC(=O)N[C@@H]1CCN(C1)C#N)C1=NC=CC=C1	324.408	BB01	CA315	NCN-1	J10		10.6366	9.26985	6.98185	14.815	9.94973	8.13951	8.13174	6.94655	-10.4127	22.5265	9.91582	1.62604
227	BB01CA316	O=C(N[C@@H]1CCN(C1)C#N)C1=CC=NN1C1CCC1	259.328	BB01	CA316	NCN-1	J11		10.709	8.63707	8.72073	17.4952	8.85224	12.6224	7.22522	7.81576	-10.0294	25.3575	9.76548	2.77527
228	BB01CA317	O=C(CC1(CN2C=NN=N2)CCCCC1)N[C@@H]1CCN(C1)C#N	317.408	BB01	CA317	NCN-1	J12		10.6467	6.78167	4.71617	16.169	7.57735	10.3902	8.57659	9.05184	-10.6794	26.7001	11.366	2.17907
229	BB01CA318	O=C(N[C@@H]1CCN(C1)C#N)C1=CN(CC2CCOC2)N=N1	290.348	BB01	CA318	NCN-1	J13		3.17523	28.7557	1.03275	17.9906	7.12859	7.99351	10.0129	26.3997	-10.5969	35.1422	32.5245	1.94437
230	BB01CA319	FC(F)(F)C1=CN=C(C=C1)N1C=CC(=N1)C(=O)N[C@@H]1CCN(C1)C#N	350.318	BB01	CA319	NCN-1	J14		4.16617	6.46076	3.75612	16.1432	9.54456	8.52122	8.46174	45.862	-7.88825	39.5208	14.5663	1.27804
231	BB01CA320	O=C(N[C@@H]1CCN(C1)C#N)C1=C(C=CS1)S(=O)(=O)NCC1=CC=CO1	380.458	BB01	CA320	NCN-1	J15		5.92276	7.80542	6.27214	8.60197	10.3128	11.3568	9.47392	10.0915	-12.0328	17.3187	13.2492	2.30856
232	BB01CA321	ClC1=CN(CN2C=C(C=N2)C(=O)N[C@@H]2CCN(C2)C#N)N=C1	319.768	BB01	CA321	NCN-1	J16		7.694	6.83064	4.33434	19.8391	9.48518	10.1554	7.09736	26.0199	-10.5951	73.7698	13.7253	1.19441
233	BB01CA322	ClC1=C(N=C(OCC2CC2)C=C1)C(=O)N[C@@H]1CCN(C1)C#N	320.798	BB01	CA322	NCN-1	J17		8.09605	5.93495	7.06614	13.0656	11.0014	11.6593	8.44107	5.41814	-13.7038	20.2672	10.435	2.41377
234	BB01CA323	CC(N1C=CC(=N1)C1CC1)C(=O)N[C@@H]1CCN(C1)C#N	273.358	BB01	CA323	NCN-1	J18		8.97252	6.56095	5.26742	12.016	9.31755	7.73581	6.79186	6.15772	-13.0135	26.6004	8.71856	1.66381
235	BB01CA324	CN1C=C(C=C1C(=O)N[C@@H]1CCN(C1)C#N)S(=O)(=O)N1CCOCC1	367.448	BB01	CA324	NCN-1	J19		8.44591	4.74623	7.6275	16.971	7.42626	9.28113	7.67006	14.1647	-10.6688	29.8122	9.65899	2.27889
236	BB01CA325	CN1N=C(CC(=O)N[C@@H]2CCN(C2)C#N)C=C1C1CC1	273.358	BB01	CA325	NCN-1	J20		8.28563	4.27466	5.63576	14.3392	9.75203	8.25209	6.80871	6.91609	-11.417	21.7029	8.85167	1.69618
237	BB01CA326	COC1=C(C=C(C=C1)C(=O)N[C@@H]1CCN(C1)C#N)S(=O)(=O)NCCCN1CCOCC1	451.568	BB01	CA326	NCN-1	J21		7.86068	3.37972	4.42031	15.7665	7.36613	7.56694	8.00082	39.4107	-8.75926	24.8977	12.9063	1.37785
238	BB01CA327	CC1=C(C)C(C(=O)N[C@@H]2CCN(C2)C#N)=C(S1)N1C=NN=N1	317.388	BB01	CA327	NCN-1	J22		9.06318	3.88444	7.01894	11.8272	10.0941	7.91523	8.48165	9.71687	-3.45687	42.0894	7.37251	1.28074
239	BB01CA328	CC1=NOC(=N1)C1=CC=C(C=C1)C(=O)N[C@@H]1CCN(C1)C#N	297.338	BB01	CA328	NCN-1	J23		7.81397	11.7626	5.30366	14.913	9.61898	8.25209	10.2403	73.5108	-5.63396	92.0992	27.4739	2.21684
240	BB01CA66	ClC1=CC=CC(=C1)C1=NOC(=C1)C(=O)N[C@@H]1CCN(C1)C#N	326.758	BB01	CA066	NCN-1	J24		7.17838	3.30439	1.84866	8.77329	8.24111	9.01815	18.4075	88.6776	6.90233	92.2571	37.2423	1.23757
241	BB01CA329	CCOC1=C(N=C(O1)C1=CC=CO1)C(=O)N[C@@H]1CCN(C1)C#N	316.338	BB01	CA329	NCN-1	K01		18.1218	13.844	10.0946	33.1764	10.0257	15.4853	7.09429	28.0604	-3.62703	34.4549	11.1225	8.32715
242	BB01CA330	CC1=C(C=C(C=C1)S(=O)(=O)NCCC1=CC=C(F)C=C1)C(=O)N[C@@H]1CCN(C1)C#N	430.518	BB01	CA330	NCN-1	K02		12.4426	13.6458	7.95201	40.6516	8.27719	18.721	11.4026	26.5884	-1.49029	90.8036	12.2266	5.73196
243	BB01CA331	CC1=C(C=CC(=N1)C1=CC=CO1)C(=O)N[C@@H]1CCN(C1)C#N	296.348	BB01	CA331	NCN-1	K03		9.55041	8.74856	12.6764	21.2065	8.75903	11.5969	7.51081	51.4137	-7.63124	89.7148	19.9105	5.2059
244	BB01CA332	O=C(CC1(CCCC1)C(=O)N[C@@H]1CCN(C1)C#N)N1CCOCC1	334.438	BB01	CA332	NCN-1	K04		7.92388	9.14405	6.12716	28.8355	8.05469	9.37172	5.7636	5.03571	-11.5653	13.4939	7.66693	3.05313
245	BB01CA333	CN(CC1=CC=CC=C1)C(=O)N1CCC(CC1)C(=O)N[C@@H]1CCN(C1)C#N	369.488	BB01	CA333	NCN-1	K05		7.10603	8.75158	5.10052	21.2963	7.77656	8.89326	6.46187	11.196	-10.7644	48.1519	16.4354	1.80949
246	BB01CA334	O=C(N[C@@H]1CCN(C1)C#N)C1(CCCC1)NS(=O)(=O)C=CC1=CC=CC=C1	388.508	BB01	CA334	NCN-1	K06		9.9021	10.0879	7.96466	20.3252	7.00531	11.954	8.92036	10.6691	-7.31722	59.236	12.0316	3.94607
247	BB01CA335	O=C(N[C@@H]1CCN(C1)C#N)C(CC1=CC=CC=C1)N1CCCOC1=O	342.418	BB01	CA335	NCN-1	K07		7.00071	8.92032	4.87969	19.7895	7.57585	11.7165	7.24359	10.3054	-9.22591	77.0398	13.6541	1.28074
248	BB01CA336	O=C(N[C@@H]1CCN(C1)C#N)C1=CC=C(C=C1)N1CCCS1(=O)=O	334.418	BB01	CA336	NCN-1	K08		8.23618	9.07399	14.5771	20.3468	7.03087	11.8177	12.5488	72.7667	20.414	85.8411	84.0712	1.53972
249	BB01CA337	CC1=CC=C(CN2C(CCC2=O)C(=O)N[C@@H]2CCN(C2)C#N)C=C1	326.418	BB01	CA337	NCN-1	K09		8.52925	7.71352	7.5449	15.8759	6.52422	11.8739	6.4366	9.1562	-11.7355	17.3403	9.21422	1.84726
250	BB01CA338	BrC1=C(N=C(N=C1)C1CC1)C(=O)N[C@@H]1CCN(C1)C#N	336.208	BB01	CA338	NCN-1	K10		9.03937	10.1234	5.10137	16.9193	7.91036	10.3964	7.83085	9.7629	-6.87338	16.0964	11.0129	2.98569
251	BB01CA339	CN1C(C(CCC1=O)C(=O)N[C@@H]1CCN(C1)C#N)C1=CC=CS1	332.448	BB01	CA339	NCN-1	K11		8.60526	6.69956	6.87565	14.4558	8.78083	10.3374	5.45581	7.80474	-10.9767	16.7668	8.46172	2.08196
252	BB01CA340	COC1=C(C=C(CC(=O)N[C@@H]2CCN(C2)C#N)C=C1)S(=O)(=O)N1CCOCC1	408.498	BB01	CA340	NCN-1	K12		12.3227	7.55909	8.09783	17.6614	7.91562	9.24682	7.95488	13.3674	-9.27942	26.7781	10.6166	2.77797
253	BB01CA341	O=C(N[C@@H]1CCN(C1)C#N)C1=CC=C(S1)C1=NC=CC=C1	298.388	BB01	CA341	NCN-1	K13		2.0176	6.20238	2.05939	19.4551	7.01057	11.5828	21.4647	94.6525	15.1695	96.4016	91.7317	1.16474
254	BB01CA342	CC1=C(C(C)=NO1)S(=O)(=O)N1CCCC1C(=O)N[C@@H]1CCN(C1)C#N	367.448	BB01	CA342	NCN-1	K14		1.72179	5.35641	7.02905	14.1586	6.3378	7.87917	6.55528	6.393	-13.4591	9.85998	8.67784	1.5559
255	BB01CA343	CN(C(=O)C1=CC(C)=C(C)S1)C1=C(C=CC=C1)C(=O)N[C@@H]1CCN(C1)C#N	382.508	BB01	CA343	NCN-1	K15		4.97578	6.62272	7.1007	17.229	9.10031	11.333	9.76793	25.9123	-6.12078	80.3992	15.4566	4.20775
256	BB01CA344	O=C(N[C@@H]1CCN(C1)C#N)C1=CN=C(C=C1)N1CCCCCC1	313.418	BB01	CA344	NCN-1	K16		5.89803	3.65016	7.74972	20.8391	7.01358	8.47549	15.0134	93.734	0.949081	85.5553	86.418	1.84186
257	BB01CA345	ClC1=CC=CC(=C1)N1N=C(CC(=O)N[C@@H]2CCN(C2)C#N)CC1=O	345.808	BB01	CA345	NCN-1	K17		7.27821	6.27545	5.43431	24.8239	8.68837	12.2706	11.0022	11.771	-7.36547	44.377	11.8805	3.67091
258	BB01CA346	CC1=C(N=C(O1)C1=CC=CS1)C(=O)N[C@@H]1CCN(C1)C#N	302.378	BB01	CA346	NCN-1	K18		7.58227	6.92254	5.92403	13.0089	8.17872	12.3542	9.27562	71.1592	0.31139	58.3203	20.5832	4.59083
259	BB01CA347	O=C(N[C@@H]1CCN(C1)C#N)C1=NC(=NC=C1)C1CC1	257.318	BB01	CA347	NCN-1	K19		6.47318	2.68216	4.56613	18.8204	7.24961	7.28989	7.48248	61.6601	-9.31275	26.5017	7.69512	1.41562
260	BB01CA348	CN1C=CN=C1CN1CCC(CC1)C(=O)N[C@@H]1CCN(C1)C#N	316.428	BB01	CA348	NCN-1	K20		7.03368	4.86826	4.52399	17.5376	6.84971	11.0877	6.52848	7.72502	-12.2223	16.7282	8.14459	3.15025
261	BB01CA349	O=C(N[C@@H]1CCN(C1)C#N)C1=CC(=NO1)C1CC1	246.288	BB01	CA349	NCN-1	K21		7.41283	2.34543	7.16897	17.9421	6.67456	7.95921	8.31627	62.0672	1.44204	43.4856	10.7576	1.14855
262	BB01CA350	ClC1=CC=C(S1)C(=O)N1CCC(CC1)C(=O)N[C@@H]1CCN(C1)C#N	366.888	BB01	CA350	NCN-1	K22		6.23323	1.26368	5.31125	17.7543	8.80489	5.60474	10.8858	49.86	-10.4443	83.9184	33.9089	1.66111
263	BB01CA351	ClC1=CC=CC(OC2=CN=C(C=C2)C(=O)N[C@@H]2CCN(C2)C#N)=C1	342.808	BB01	CA351	NCN-1	K23		6.769	0.772519	5.76051	19.6512	9.45135	12.4711	31.1348	95.2573	37.5501	97.1594	53.2375	1.42641
264	BB01CA352	CC1CN(CC(C)O1)C1=NC=C(C=C1)C(=O)N[C@@H]1CCN(C1)C#N	329.418	BB01	CA352	NCN-1	K24		3.99033	2.52622	6.87649	17.3642	7.15039	6.42709	8.866	56.9764	-7.23214	75.2911	40.6446	0.797847
265	BB01CA353	O=C(N[C@@H]1CCN(C1)C#N)C1=CSC(=N1)C1CCCCC1	304.428	BB01	CA353	NCN-1	L01		14.0463	15.0696	8.8185	36.6967	9.39497	21.0341	8.1662	74.673	-1.85781	97.2205	13.481	8.87479
266	BB01CA354	O=C(N[C@@H]1CCN(C1)C#N)C1=C(C=CO1)C1=CC=CC=C1	281.328	BB01	CA354	NCN-1	L02		11.2777	9.22993	6.8866	22.9652	8.26817	13.3744	5.97875	25.5882	-29.461	88.6599	9.71067	6.95402
267	BB01CA355	O=C(N[C@@H]1CCN(C1)C#N)C1=CC=C(CN2C=CC=N2)S1	301.388	BB01	CA355	NCN-1	L03		10.1118	8.10674	6.804	40.3368	8.15391	16.6462	10.3873	59.2729	0.420157	88.0929	23.9174	5.69689
268	BB01CA356	O=C(N[C@@H]1CCN(C1)C#N)C1CC2CCC1O2	235.308	BB01	CA356	NCN-1	L04		8.73348	5.48975	6.09429	28.496	9.25516	9.58808	4.75524	11.933	-11.8714	9.69074	7.57454	3.72486
269	BB01CA357	O=C(N[C@@H]1CCN(C1)C#N)C1=CN=C(C=C1)C1=NC=CC=C1	293.348	BB01	CA357	NCN-1	L05		8.97343	8.42841	8.11638	11.2286	8.04266	11.9417	11.7387	71.6337	-2.47445	91.804	39.4732	4.82013
270	BB01CA358	O=C(N[C@@H]1CCN(C1)C#N)C1CC2OC1C=C2	233.288	BB01	CA358	NCN-1	L06		9.29306	7.18545	8.4451	21.3066	7.64501	13.604	7.91354	12.6499	-11.0171	16.8636	5.91371	3.54951
271	BB01CA359	O=C(N[C@@H]1CCN(C1)C#N)C1CC=CCC1C(=O)N1CCOCC1	332.418	BB01	CA359	NCN-1	L07		9.13279	6.20313	5.39638	16.6975	8.08325	13.3929	7.13794	9.87503	-11.1662	6.86635	7.39757	-1.18227
272	BB01CA360	O=C(N[C@@H]1CCN(C1)C#N)C1=NC(=CC=C1)N1CCOCC1	301.368	BB01	CA360	NCN-1	L08		8.21511	6.95945	7.46398	18.7471	7.25262	9.5828	9.5658	11.6582	-12.2267	17.5537	6.63254	3.10439
273	BB01CA361	O=C(N[C@@H]1CCN(C1)C#N)C1=CC(CN2C=NC=N2)=CC=C1	296.348	BB01	CA361	NCN-1	L09		9.01556	8.75534	5.2278	21.2416	7.05267	10.3418	5.48337	24.2549	-10.0434	34.5866	10.3935	4.36961
274	BB01CA362	O=C(N[C@@H]1CCN(C1)C#N)C1=NC=CC(=C1)N1C=CC=C1	281.338	BB01	CA362	NCN-1	L10		9.78304	9.70301	5.35508	22.3759	8.17421	14.0165	8.87902	69.8635	-7.49704	94.0116	19.8354	5.42981
275	BB01CA363	O=C(N[C@@H]1CCN(C1)C#N)C1=CC=C(CN2C=CN=N2)O1	286.308	BB01	CA363	NCN-1	L11		10.7337	8.46909	6.7037	21.6121	8.26591	9.27497	8.96247	37.5277	-7.71808	46.9729	13.3565	5.06562
276	BB01CA364	CC1=C(CN2CCOCC2)C(=NO1)C(=O)N[C@@H]1CCN(C1)C#N	319.378	BB01	CA364	NCN-1	L12		10.8637	7.75645	5.65852	16.5953	6.74296	10.8783	7.618	9.91911	9.05837	14.7039	10.2337	4.08635
277	BB01CA365	O=C(N[C@@H]1CCN(C1)C#N)C1CCN(CC1)S(=O)(=O)N1CCCCC1	369.508	BB01	CA365	NCN-1	L13		1.65127	5.5711	2.67217	11.92	6.2942	8.03749	6.02545	13.2572	-13.3863	91.4768	19.9379	2.67275
278	BB01CA366	CC1(CCCCN1C(=O)OCC1=CC=CC=C1)C(=O)N[C@@H]1CCN(C1)C#N	370.468	BB01	CA366	NCN-1	L14		3.41152	5.5357	7.40582	16.3125	8.19225	7.32595	5.27665	9.69743	-11.2899	25.7975	9.5752	3.78691
279	BB01CA367	O=C(N[C@@H]1CCN(C1)C#N)C1=C(C=CS1)S(=O)(=O)NC1CCCCCC1	396.548	BB01	CA367	NCN-1	L15		7.54197	10.3742	4.57878	20.0403	6.68959	12.1572	6.87379	18.5853	-9.17416	57.7326	14.4692	2.27619
280	BB01CA368	CCN1N=CC=C1C1=CC(=NO1)C(=O)N[C@@H]1CCN(C1)C#N	300.338	BB01	CA368	NCN-1	L16		5.20748	19.5879	2.95285	16.8306	7.4631	10.2442	10.836	92.7229	0.591202	66.4474	26.3651	2.75908
281	BB01CA369	O=C(N[C@@H]1CCN(C1)C#N)C1=NC(=CC=C1)C(=O)N1CCCC1	313.378	BB01	CA369	NCN-1	L17		7.77917	17.2233	10.1064	18.5686	8.94696	8.94691	7.26197	38.7781	-12.6021	21.1961	10.4005	3.46588
282	BB01CA370	O=C(N[C@@H]1CCN(C1)C#N)[1C@@H]1CCCO[1C@H]1C1=CC=CC=C1	299.388	BB01	CA370	NCN-1	L18		8.12811	3.20797	5.40396	18.774	7.89457	8.63116	6.39755	13.2028	-11.7767	21.0043	8.8274	2.6161
283	BB01CA371	O=C(N[C@@H]1CCN(C1)C#N)C1CCCN(C1)S(=O)(=O)C1=CC=CS1	368.498	BB01	CA371	NCN-1	L19		8.39645	2.43809	6.31428	15.6809	9.44083	13.4316	6.81483	15.5252	-10.8408	88.7314	10.7811	4.83901
284	BB01CA372	FC(F)(F)C1=NN(CC2=CC=C(O2)C(=O)N[C@@H]2CCN(C2)C#N)C=C1Cl	387.768	BB01	CA372	NCN-1	L20		10.9929	6.14814	6.17858	15.8295	8.0404	10.1492	12.9469	73.691	-3.24986	97.0578	32.7876	3.2042
285	BB01CA373	COC1=C(C=C(C=C1)C(=O)N[C@@H]1CCN(C1)C#N)S(=O)(=O)N(C)CCC1=CN=CC=C1	443.548	BB01	CA373	NCN-1	L21		8.5036	0.795872	5.96364	21.5616	8.00282	7.48603	9.95092	72.278	-2.67094	46.3034	42.3039	2.75638
286	BB01CA374	FC(F)(F)C1=CN=C(C=C1)N1CCC(CC(=O)N[C@@H]2CCN(C2)C#N)CC1	381.418	BB01	CA374	NCN-1	L22		8.39737	2.9541	7.36874	12.561	9.074	11.4034	10.0076	66.5143	-7.42862	48.496	11.6166	3.04504
287	BB01CA375	O=C(N[C@@H]1CCN(C1)C#N)C1=C(N=CC=C1)N1C=NC=N1	283.308	BB01	CA375	NCN-1	L23		6.7287	-0.0885139	7.50528	18.4478	7.33531	7.2468	4.89689	9.14259	-10.8925	13.9066	5.60519	1.29962
288	BB01CA65	COC1=CC=CC=C1C1=CC(=NN1)C(=O)N[C@@H]1CCN(C1)C#N	311.358	BB01	CA065	NCN-1	L24		6.24605	3.82267	5.25393	21.7153	5.77703	12.2645	20.3515	98.5325	26.2181	96.899	96.5231	2.63499
289	BB01CA376	CCC1=CC=C(O1)C(=O)N1CCC(CC1)C(=O)N[C@@H]1CCN(C1)C#N	344.428	BB01	CA376	NCN-1	M01		33.4942	7.99073	6.70791	-24.4673		10.9144	3.72315	10.0961	-17.2536	42.6347	3.56772	4.52608
290	BB01CA377	O=C(N[C@@H]1CCN(C1)C#N)C1=NN(N=C1)C1=CC=CC=C1	282.328	BB01	CA377	NCN-1	M02		-12.5699	5.72101	7.56344	-29.4615		11.7042	9.9402	67.1716	-13.1371	84.2202	23.4788	1.56939
291	BB01CA378	CC1=C(C=CC(=N1)C1=CSC=C1)C(=O)N[C@@H]1CCN(C1)C#N	312.408	BB01	CA378	NCN-1	M03		5.53902	3.65996	5.38795	-30.767		14.2179	8.92878	68.5639	-16.2484	87.6793	22.1179	2.82113
292	BB01CA379	CN(C)S(=O)(=O)C1=CC(C(=O)N[C@@H]2CCN(C2)C#N)=C(C=C1)N1CCCCC1	405.538	BB01	CA379	NCN-1	M04		32.8815	2.88631	5.82119	-32.3739		9.91262	5.08217	2.62513	-21.0929	2.45771	1.58115	-0.656218
293	BB01CA380	FC1=CC=C(CC2=NC=C(S2)C(=O)N[C@@H]2CCN(C2)C#N)C=C1	330.398	BB01	CA380	NCN-1	M05		-11.5955	2.72736	4.75831	-27.3437		12.0578	13.4652	92.5116	-8.6505	90.5901	13.5546	-1.06627
294	BB01CA381	CC1=CC(=CC(C)=C1)N(CCC(=O)N[C@@H]1CCN(C1)C#N)S(=O)(=O)C1=CC=C(Cl)C=C1	460.998	BB01	CA381	NCN-1	M06		7.27179	4.94058	6.51152	-48.1407		15.078	8.3423	26.1392	-13.3863	86.4053	18.6154	2.10084
295	BB01CA382	O=C(N[C@@H]1CCN(C1)C#N)C1=CSC(CCC2=CC=CC=C2)=N1	326.438	BB01	CA382	NCN-1	M07		5.36135	8.97004	6.13391	-38.3816		12.9839	19.5743	76.2688	-16.3274	83.9673	7.44768	1.30771
296	BB01CA383	O=C(N[C@@H]1CCN(C1)C#N)C1=CC=C(C=C1)C1=NN=CO1	283.308	BB01	CA383	NCN-1	M08		30.0699	8.11277	7.11671	-44.7566		10.3313	13.8488	63.4478	-14.4204	77.8842	11.8296	2.76717
297	BB01CA384	O=C(N[C@@H]1CCN(C1)C#N)C1=C(CN2C=NC=N2)C=CC=C1	296.348	BB01	CA384	NCN-1	M09		1.7401	3.27652	6.24095	-44.5935		11.8036	7.12875	3.87482	-20.0509	15.2239	0.508388	4.0351
298	BB01CA385	O=C(CC1=CN(CC2=CC=CC=C2)N=C1)N[C@@H]1CCN(C1)C#N	309.388	BB01	CA385	NCN-1	M10		-8.83789	1.89646	7.1951	-46.2841		11.6119	7.27805	8.79646	-16.1896	16.8598	2.38847	3.6736
299	BB01CA386	CN(CC1CC1)C1=C(C=C(C=C1)C(F)(F)F)C(=O)N[C@@H]1CCN(C1)C#N	366.408	BB01	CA386	NCN-1	M11		7.71781	2.02452	7.87025	-32.6805		11.5389	6.96184	12.2571	-19.5869	35.3096	3.28035	1.17822
300	BB01CA387	CNS(=O)(=O)C1=CC(C(=O)N[C@@H]2CCN(C2)C#N)=C(C=C1)C1=CC(Cl)=C(Cl)C=C1	453.368	BB01	CA387	NCN-1	M12		36.9442	3.83096	9.1506	-11.3818		13.9074	7.74509	13.2521	-15.2064	27.158	3.80577	1.27534
301	BB01CA388	O=C(CC1=CSC(=N1)N1CCCC1=O)N[C@@H]1CCN(C1)C#N	319.408	BB01	CA388	NCN-1	M13		-2.01577	-1.03919	5.26236	-39.5292		9.9091	6.14183	3.55203	-22.1648	8.10649	0.776971	-2.04824
302	BB01CA389	CC1CN(CC(C)O1)S(=O)(=O)C1=CC=C(C=C1)C(=O)N[C@@H]1CCN(C1)C#N	392.498	BB01	CA389	NCN-1	M14		-17.6144	-0.917908	6.80906	-37.493		9.96803	7.6425	22.5048	-20.3702	20.5614	6.67404	-1.90256
303	BB01CA390	CN(C(=O)C1=C(C)N=CS1)C1=C(C=CC=C1)C(=O)N[C@@H]1CCN(C1)C#N	369.468	BB01	CA390	NCN-1	M15		2.11926	-0.0237293	7.66712	-33.6165		13.9435	5.26899	2.57457	-25.7822	-2.88926	-0.439872	-1.15529
304	BB01CA391	O=C(CC1=CC=C(C=C1)N1C=CC=C1)N[C@@H]1CCN(C1)C#N	294.378	BB01	CA391	NCN-1	M16		4.06085	6.74175	11.8226	-15.637		23.4343	53.1495	84.3516	37.2238	75.2995	64.6996	21.8562
305	BB01CA392	O=C(N[C@@H]1CCN(C1)C#N)C1=C(C=CS1)N1C=CC=C1	286.378	BB01	CA392	NCN-1	M17		7.27729	17.0086	10.2818	-24.4291		1.19571	33.8131	27.9249	32.4056	28.1659	30.9021	16.5255
306	BB01CA393	O=C(N[C@@H]1CCN(C1)C#N)C1=COC(=C1)C#CC1=CC=CC=C1	305.358	BB01	CA393	NCN-1	M18		4.29988	9.11844	8.26978	-21.5796		15.4984	49.2171	83.3988	2.63322	93.3835	34.4531	-1.24702
307	BB01CA394	ClC1=CC=C(OC2=CC=CC(=N2)C(=O)N[C@@H]2CCN(C2)C#N)C=C1	342.808	BB01	CA394	NCN-1	M19		6.51806	-2.43884	6.75596	-13.5337		10.3638	18.5974	63.2261	-13.274	86.8528	4.28969	-1.76767
308	BB01CA395	BrC1=C(OC2=C(C=CC=N2)C(=O)N[C@@H]2CCN(C2)C#N)C=CC=C1	387.258	BB01	CA395	NCN-1	M20		31.4033	-4.67014	6.61098	-14.0745		7.08409	6.53614	8.27597	-19.7597	74.1684	-0.276217	-0.971849
309	BB01CA396	FC(F)(F)C1=CC=C(C=C1)N1C=C(C=N1)C(=O)N[C@@H]1CCN(C1)C#N	349.338	BB01	CA396	NCN-1	M21		-12.6689	-3.8302	-1.64089	-8.53747		7.18875	27.8663	88.9116	-0.0447349	80.7969	14.358	-2.09679
310	BB01CA397	CC1=CNC(=O)N1C1=CC(=CC=C1)C(=O)N[C@@H]1CCN(C1)C#N	311.358	BB01	CA397	NCN-1	M22		63.619	-5.33682	8.58587	-3.33794		4.97764	7.35232	13.6786	-7.54879	24.8403	1.20764	-2.66061
311	BB01CA398	CC1=CC=C(OC2=CN=C(C=C2)C(=O)N[C@@H]2CCN(C2)C#N)C=C1	322.388	BB01	CA398	NCN-1	M23		-29.9517	-4.22343	6.44156	-0.61743		6.65928	21.3185	93.3062	23.0885	91.1185	32.4439	-3.42407
312	BB01CA399	O=C(N[C@@H]1CCN(C1)C#N)C1=CC=C(OCC2=CN=CC=C2)C=C1	322.388	BB01	CA399	NCN-1	M24		2.95634	-4.50743	6.95404	0.68503		5.25645	15.7461	89.9435	16.8317	90.656	58.1033	-0.567193
313	BB01CA400	CCN1C=C(C=N1)[1C@@H]1OCCC[1C@H]1C(=O)N[C@@H]1CCN(C1)C#N	317.408	BB01	CA400	NCN-1	N01		8.95328	7.254	9.44055	22.7784	3.22424	10.1026	1.62911	39.2545	-15.7011	31.4707	6.3898	5.85605
314	BB01CA401	O=C(N[C@@H]1CCN(C1)C#N)C1=CC=C(C=C1)C#CC1=CC=CC=C1	315.398	BB01	CA401	NCN-1	N02		7.47969	9.41976	8.85812	21.6978	3.00249	18.6603	42.543	98.5111	53.5529	97.0184	33.5503	4.60701
315	BB01CA402	O=C(N[C@@H]1CCN(C1)C#N)C1CCN1C1CCCC1	262.378	BB01	CA402	NCN-1	N03		7.32949	2.22641	6.57052	20.4934	1.71482	6.68391	2.56779	55.3877	-11.0837	71.4447	5.71247	2.90476
316	BB01CA403	FC1=C(C=C(C=C1)S(=O)(=O)NC1=NC=CS1)C(=O)N[C@@H]1CCN(C1)C#N	395.448	BB01	CA403	NCN-1	N04		5.376	1.46858	6.91273	25.9571	1.96514	3.9143	0.69425	26.5443	-13.345	8.72609	3.48002	2.77797
317	BB01CA404	O=C(N[C@@H]1CCN(C1)C#N)C1CCCN1C(=O)C1CC1	276.358	BB01	CA404	NCN-1	N05		40.3511	-0.477975	6.52753	20.3479	0.882687	1.61875	0.343584	1.68462	-18.0782	3.71477	2.23029	1.41832
318	BB01CA405	O=C(N[C@@H]1CCN(C1)C#N)C(OC1CCOCC1)C1=CC=CC=C1	329.418	BB01	CA405	NCN-1	N06		-18.37	-0.0139362	6.94645	11.177	2.53794	5.86771	1.70337	6.63802	-17.8492	7.91657	3.50743	1.55051
319	BB01CA406	O=C(CCN1C=CC(=N1)C(=O)N1CCCC1)N[C@@H]1CCN(C1)C#N	330.408	BB01	CA406	NCN-1	N07		9.1511	-0.944274	6.17942	9.71866	1.5299	2.78412	0.640655	7.92466	-17.0922	7.04969	2.95382	1.37516
320	BB01CA407	O=C(N[C@@H]1CCN(C1)C#N)C1=C(OCC2=CC=CS2)C=CC=C1	327.428	BB01	CA407	NCN-1	N08		33.1792	2.41624	7.19173	23.0219	6.07094	22.5759	15.7415	79.9576	16.594	93.4521	16.4479	3.45239
321	BB01CA408	O=C(N[C@@H]1CCN(C1)C#N)C1=CNN=C1C1=CC=NC=C1	282.328	BB01	CA408	NCN-1	N09		14.3403	2.45843	6.62952	9.29964	1.49082	4.74808	0.610029	9.19963	-15.1993	53.2967	5.52689	1.17283
322	BB01CA409	COC1=C(C=CC=C1)N1CC(CCC1=O)C(=O)N[C@@H]1CCN(C1)C#N	342.418	BB01	CA409	NCN-1	N10		-3.70275	0.557826	6.40026	9.33164	1.77346	4.36637	1.62375	8.25134	-16.6554	12.4879	4.14561	0.611705
323	BB01CA410	CN1N=CC=C1[1C@@H]1C[1C@H]1C(=O)N[C@@H]1CCN(C1)C#N	259.328	BB01	CA410	NCN-1	N11		-10.3728	1.87612	7.03411	8.81045	1.39685	4.03216	2.15281	11.6329	-16.4528	27.8048	3.8183	0.927337
324	BB01CA411	O=C(N[C@@H]1CCN(C1)C#N)C1CCCN(C1)C1=NC=CC=N1	300.378	BB01	CA411	NCN-1	N12		41.2569	1.05953	6.20639	9.83012	3.01828	4.23532	1.91929	10.0637	-15.6397	41.0684	5.12989	1.85265
325	BB01CA412	O=C(N[C@@H]1CCN(C1)C#N)C1=CC=C(NC1=O)C1=CC=NC=C1	309.348	BB01	CA412	NCN-1	N13		-27.1795	-1.70964	5.13171	5.40671	0.993188	2.71376	3.23543	82.6761	-16.2949	14.137	7.59255	-0.483564
326	BB01CA413	CN1CCN(CC2=C(C)ON=C2C(=O)N[C@@H]2CCN(C2)C#N)CC1	332.428	BB01	CA413	NCN-1	N14		27.8151	-1.95296	4.37648	4.70697	0.0670895	3.79381	1.19575	2.95052	-20.4149	4.04196	2.47617	-0.251561
327	BB01CA414	O=C(N[C@@H]1CCN(C1)C#N)C1=CC=CN1CC1=NC=CC=C1	295.358	BB01	CA414	NCN-1	N15		-19.1356	-3.30967	5.63913	-1.36464	0.445948	3.32062	1.20723	5.77659	-17.4115	11.4282	2.83323	0.279887
328	BB01CA415	FC(F)(F)C1=NN(CCC(=O)N[C@@H]2CCN(C2)C#N)C(=C1)C1CC1	341.358	BB01	CA415	NCN-1	N16		24.4869	-1.73676	4.40514	6.70607	1.29387	2.20539	0.971415	10.7371	-20.1044	24.4765	6.46105	-0.561798
329	BB01CA416	CC1=CSC(=N1)C1=CC(=CC=C1)C(=O)N[C@@H]1CCN(C1)C#N	312.408	BB01	CA416	NCN-1	N17		10.0615	-0.584192	6.51911	16.6417	2.02528	3.75687	6.53614	84.6569	-11.9495	93.8593	16.2224	0.808638
330	BB01CA417	FC1=CC(F)=C(OCC2=CC(=NO2)C(=O)N[C@@H]2CCN(C2)C#N)C=C1	348.328	BB01	CA417	NCN-1	N18		-11.7228	-2.76126	6.13391	1.21757	4.46155	9.8106	17.7222	91.1997	29.0707	95.5902	55.921	2.15479
331	BB01CA418	CC(=O)N1CCN(CC1)S(=O)(=O)C1=CC(=CC=C1)C(=O)N[C@@H]1CCN(C1)C#N	405.498	BB01	CA418	NCN-1	N19		31.7349	-3.39027	6.29237	8.45645	2.52441	1.3593	2.23014	12.8223	-13.8292	18.3143	3.24354	0.401284
332	BB01CA419	CN1C=C(C=N1)C1=CC(=NN1)C(=O)N[C@@H]1CCN(C1)C#N	285.328	BB01	CA419	NCN-1	N20		-14.5747	-3.36541	5.55231	7.11993	2.36054	3.38659	6.79186	79.0774	-2.41481	74.4524	16.029	0.857197
333	BB01CA420	CC1=NN(C(C)=C1)C1=NC(C(=O)N[C@@H]2CCN(C2)C#N)=C(Cl)C=C1	344.818	BB01	CA420	NCN-1	N21		36.6905	5.49351	6.07237	4.79779	2.57778	3.26785	3.88547	51.2477	-9.98377	25.1544	5.25204	-0.324399
334	BB01CA421	O=C(CC1=CSC(NS(=O)(=O)C2=CC=CC=C2)=N1)N[C@@H]1CCN(C1)C#N	391.488	BB01	CA421	NCN-1	N22		-17.2801	-3.50628	6.11958	8.38524	4.02105	1.26431	4.28284	10.2542	-5.58484	12.6552	7.06556	-0.362167
335	BB01CA422	O=C(N[C@@H]1CCN(C1)C#N)C1=CC(=CC=C1)S(=O)(=O)N1CCOCC1	364.438	BB01	CA422	NCN-1	N23		41.8723	-4.45771	6.22325	8.52766	2.58454	0.131488	2.54941	16.7354	-2.46393	80.858	4.00309	1.09729
336	BB01CA423	O=C(CC1=COC(=N1)C1=CC=CS1)N[C@@H]1CCN(C1)C#N	302.378	BB01	CA423	NCN-1	O01		30.7082	7.654	10.2961	30.0193	3.93235	12.3427	4.31882	30.8819	-9.68028	85.1896	13.2758	6.51159
337	BB01CA424	COC1=CC=C(C=C1)S(=O)(=O)N(CCC(=O)N[C@@H]1CCN(C1)C#N)CC1=CC=CC=C1	442.558	BB01	CA424	NCN-1	O02		-7.78375	3.92437	8.22511	24.4617	2.9183	7.74724	3.80431	68.5529	-11.0337	89.9414	26.7535	3.85975
338	BB01CA425	CC1=C(CC(=O)N[C@@H]2CCN(C2)C#N)N=C(O1)C1=CSC=C1	316.398	BB01	CA425	NCN-1	O03		39.5745	3.40986	7.91493	27.6507	2.46126	7.16324	4.50641	77.6378	-8.09087	82.7394	11.8374	1.78251
339	BB01CA426	CC1=CC=C(C=CS(=O)(=O)N2CCC(CC2)C(=O)N[C@@H]2CCN(C2)C#N)C=C1	402.538	BB01	CA426	NCN-1	O04		-9.56323	3.38349	9.2627	21.5729	2.04557	5.53789	6.13953	16.6479	-10.2127	58.2902	56.4832	1.7906
340	BB01CA427	ClC1=CC(Cl)=C(OC2=C(C=CC=N2)C(=O)N[C@@H]2CCN(C2)C#N)C=C1	377.248	BB01	CA427	NCN-1	O05		21.8209	6.51575	7.95033	24.8146	1.66521	4.41211	2.54252	16.4145	-13.1635	54.9176	2.31799	0.0802568
341	BB01CA428	O=C(CC1=CSC(=N1)C1=CC=CC=C1)N[C@@H]1CCN(C1)C#N	312.408	BB01	CA428	NCN-1	O06		-8.902	0.902089	8.73084	14.1431	1.74188	4.02424	2.41925	5.52639	-16.2563	5.91204	3.02429	1.66921
342	BB01CA429	CC1=C(C=CC=C1)N1C=C(C=N1)C(=O)N[C@@H]1CCN(C1)C#N	295.358	BB01	CA429	NCN-1	O07		7.13533	1.50474	7.95539	13.0615	2.33197	5.99348	4.77821	46.2574	-8.19701	78.689	34.8102	1.41023
343	BB01CA430	O=C(N[C@@H]1CCN(C1)C#N)C1=C(N=CC=C1)N1C=CC=N1	282.328	BB01	CA430	NCN-1	O08		8.42393	-1.06932	8.03967	11.9675	2.24477	3.1069	1.4576	6.43384	-15.7897	8.62266	4.33902	-0.642729
344	BB01CA431	CCN1N=C(C=C1C(=O)N1CCCCC1C(=O)N[C@@H]1CCN(C1)C#N)C(C)C	386.518	BB01	CA431	NCN-1	O09		41.1021	0.160832	7.92588	11.92	5.40794	3.55809	-0.0300516	6.0929	-19.507	27.9374	3.53875	0.549658
345	BB01CA432	CN1N=C(C=C1C(=O)N[C@@H]1CCN(C1)C#N)C1CCC1	273.358	BB01	CA432	NCN-1	O10		-4.35941	1.61547	8.72073	13.3206	2.98971	4.63287	3.61366	27.6818	-15.3406	30.8173	6.2371	1.66381
346	BB01CA433	O=C(N[C@@H]1CCN(C1)C#N)C1=CC(OC2=NC=CS2)=CC=C1	314.388	BB01	CA433	NCN-1	O11		34.2232	1.39626	9.25006	20.9557	3.67075	4.75776	6.62495	30.2422	-13.2222	89.5898	14.2875	0.957012
347	BB01CA434	CNS(=O)(=O)C1=CC(C(=O)N[C@@H]2CCN(C2)C#N)=C(C=C1)C1=C(OC(F)(F)F)C=CC=C1	468.478	BB01	CA434	NCN-1	O12		-14.5271	1.41057	9.80047	16.1907	4.17665	5.28811	2.42921	9.06481	-16.8168	7.46056	3.8042	2.20605
348	BB01CA435	O=C(CC1=CC=C(OCC2=NC=CC=C2)C=C1)N[C@@H]1CCN(C1)C#N	336.408	BB01	CA435	NCN-1	O13		18.8133	-2.89535	6.22157	6.66789	1.30439	2.92396	2.40853	9.10823	-16.4773	17.7145	4.19259	-0.731753
349	BB01CA436	FC1=CC=CC(NS(=O)(=O)C2=CC(C(=O)N[C@@H]3CCN(C3)C#N)=C(F)C=C2)=C1	406.428	BB01	CA436	NCN-1	O14		-12.2842	-1.72094	6.61941	15.5901	1.96364	3.51324	2.70178	14.8667	-16.3659	48.3559	4.82842	0.563147
350	BB01CA437	O=C(N[C@@H]1CCN(C1)C#N)C1=NN(C=N1)C1=CC=CC=C1	282.328	BB01	CA437	NCN-1	O15		3.90058	-1.28703	7.89301	11.1976	3.16937	2.5528	5.62961	71.8191	-9.5452	83.6382	27.6203	-0.292027
351	BB01CA438	ClC1=NN=C(C=C1)N1CCCC(C1)C(=O)N[C@@H]1CCN(C1)C#N	334.828	BB01	CA438	NCN-1	O16		3.36664	-3.10477	7.48674	10.0954	3.40916	5.83517	4.24532	38.8675	-12.0056	51.6796	6.81342	1.83377
352	BB01CA439	O=C(N[C@@H]1CCN(C1)C#N)C1=C(NN=C1)C1CC1	245.298	BB01	CA439	NCN-1	O17		16.1069	-2.42377	8.87666	9.05401	2.62589	5.00578	2.92228	7.77493	-16.216	11.5138	3.03369	1.23757
353	BB01CA440	FC(F)(F)C1=C(N=CC=C1)N1CCCC(C1)C(=O)N[C@@H]1CCN(C1)C#N	367.388	BB01	CA440	NCN-1	O18		17.2966	-4.06976	6.8689	11.0449	4.4841	2.17725	3.29132	23.0506	-15.3563	51.8347	5.14946	-0.637334
354	BB01CA441	O=C(N[C@@H]1CCN(C1)C#N)C1=NN(C(=O)NC1=O)C1=CC=CC=C1	326.328	BB01	CA441	NCN-1	O19		-0.107154	-5.31121	7.72106	9.40801	5.53648	2.42791	2.51419	10.8959	-15.6967	39.753	2.40256	0.725009
355	BB01CA442	CN1C=C(C=N1)C1=NC(=CS1)C(=O)N[C@@H]1CCN(C1)C#N	302.378	BB01	CA442	NCN-1	O20		14.125	-4.47504	6.94392	10.437	4.48034	2.52818	2.8105	71.4405	-9.54169	45.7139	2.7424	1.25106
356	BB01CA443	O=C(N[C@@H]1CCN(C1)C#N)C1=C(CC2=CC=CC=C2)SC=N1	312.408	BB01	CA443	NCN-1	O21		14.5326	-2.3055	10.3669	12.0645	6.19197	5.07175	7.43118	36.0252	-32.8451	85.5093	6.1126	1.31041
357	BB01CA444	O=C(N[C@@H]1CCN(C1)C#N)C1CCN(CC1)C(=O)N1CCOCC1	335.428	BB01	CA444	NCN-1	O22		-16.7737	-4.2965	7.09985	9.3915	3.29415	-0.433163	4.32189	3.98501	-6.11815	12.6308	2.93033	-1.24971
358	BB01CA445	CC1=C(CC2=CC=C(O2)C(=O)N[C@@H]2CCN(C2)C#N)C(C)=NN1	313.378	BB01	CA445	NCN-1	O23		14.8293	-3.38952	6.7627	14.2948	6.4716	3.74279	8.8438	72.4478	26.0383	62.6847	18.9035	0.180072
359	BB01CA446	CC1=NN(C(=O)C1CC(=O)N[C@@H]1CCN(C1)C#N)C1=CC(Br)=CC=C1	404.288	BB01	CA446	NCN-1	O24		30.624	-0.705475	6.22241	14.1441	3.16185	20.0843	3.2852	19.4337	50.4294	33.511	1.86305	0.99478
360	BB01CA447	CCN1C=CC(=N1)C1=CC(=NO1)C(=O)N[C@@H]1CCN(C1)C#N	300.338	BB01	CA447	NCN-1	P01		11.4251	8.50148	10.6619	27.0996	3.13704	10.2759	5.56376	93.4676	-5.19275	73.9672	23.3379	17.8447
361	BB01CA448	O=C(N[C@@H]1CCN(C1)C#N)C1=CC=C(CN2C=CC=CC2=O)O1	312.348	BB01	CA448	NCN-1	P02		30.1175	3.22906	8.25967	28.1926	3.06112	8.40249	2.62904	38.2777	-11.8363	52.7429	22.5267	4.42896
362	BB01CA449	CC(C)N1N=CC=C1[1C@@H]1OCC[1C@H]1C(=O)N[C@@H]1CCN(C1)C#N	317.408	BB01	CA449	NCN-1	P03		-10.3683	3.1914	8.14082	25.567	2.16584	6.40862	1.69112	10.0831	-15.78	5.79545	5.27945	3.49016
363	BB01CA450	O=C(N[C@@H]1CCN(C1)C#N)C1=CN=C(S1)C1=CN=CC=C1	299.368	BB01	CA450	NCN-1	P04		8.00081	2.34995	6.96331	25.6919	2.74616	10.7631	10.0382	92.5628	8.68295	67.4638	34.6011	2.82383
364	BB01CA451	O=C(N[C@@H]1CCN(C1)C#N)C1=CN(C2CC2)C(=O)C=C1	272.328	BB01	CA451	NCN-1	P05		29.4755	0.85463	8.08519	17.5737	2.55523	5.52558	1.59695	21.5397	-15.0695	21.0936	2.02748	1.49925
365	BB01CA452	O=C(N[C@@H]1CCN(C1)C#N)C1CN(OCC2=CC=CC=C2)C(=O)C1	328.388	BB01	CA452	NCN-1	P06		13.015	1.03542	9.90836	15.7789	3.94888	7.86774	2.92152	12.0801	-15.8019	30.1055	4.16362	2.57024
366	BB01CA453	ClC1=NN=C(C=C1)N1CCC(CC(=O)N[C@@H]2CCN(C2)C#N)CC1	348.858	BB01	CA453	NCN-1	P07		9.29489	1.04522	7.89301	16.8533	2.16735	7.44557	2.80437	22.2443	-14.5143	20.8529	3.68753	1.3293
367	BB01CA454	O=C(N[C@@H]1CCN(C1)C#N)C1=CN(CC2CCC2)N=C1	273.358	BB01	CA454	NCN-1	P08		10.3399	0.501328	6.43819	17.0917	3.5144	5.60737	2.8128	46.3384	-13.1775	70.6154	8.43118	0.660264
368	BB01CA455	O=C(CC1=CSC(=N1)C1CC1)N[C@@H]1CCN(C1)C#N	276.378	BB01	CA455	NCN-1	P09		-8.08415	3.85431	8.23438	18.3271	2.63115	5.2969	1.48516	13.7946	-16.658	25.8022	4.55435	2.57564
369	BB01CA456	O=C(N[C@@H]1CCN(C1)C#N)C1=NOC(=C1)C1CCC1	260.318	BB01	CA456	NCN-1	P10		13.146	0.993992	7.43701	14.5848	2.52591	4.245	10.1599	87.7727	14.6678	82.7939	50.0928	0.973198
370	BB01CA457	O=C(N[C@@H]1CCN(C1)C#N)C(N1C=CC=C1)C1=CC=CC=C1	294.378	BB01	CA457	NCN-1	P11		41.2468	0.0508484	8.45353	14.1318	2.71684	5.42971	3.02871	11.8617	-14.3432	23.6388	2.85281	2.27619
371	BB01CA458	ClC1=C(N=C(N=C1)N1CCOCC1)C(=O)N[C@@H]1CCN(C1)C#N	336.798	BB01	CA458	NCN-1	P12		6.70031	0.20377	9.42117	13.4248	3.52041	6.41565	3.98959	17.2429	-15.4169	17.4982	3.35787	1.99563
372	BB01CA459	BrC1=CC=C(S1)S(=O)(=O)N1CCCCC1C(=O)N[C@@H]1CCN(C1)C#N	447.388	BB01	CA459	NCN-1	P13		4.1103	-4.14207	6.53006	9.10252	0.987174	3.10426	1.8565	12.423	-18.0694	68.5958	3.2639	0.457936
373	BB01CA460	CC(C)C1=NN(C(=C1)C(=O)N[C@@H]1CCN(C1)C#N)C1=CC=CC=C1	323.418	BB01	CA460	NCN-1	P14		5.83484	-2.53225	6.32861	16.2279	0.893963	3.28632	2.456	89.5384	-14.4029	87.7375	30.8183	0.835615
374	BB01CA461	O=C(N[C@@H]1CCN(C1)C#N)C1=CC=C(C=C1)C1=NOC=N1	283.308	BB01	CA461	NCN-1	P15		2.99939	-1.11754	7.43701	14.0574	1.93131	3.98202	5.3402	59.4939	-10.9013	89.6875	24.2039	1.88502
375	BB01CA462	O=C(N[C@@H]1CCN(C1)C#N)C(CCC1=CC=CC=C1)C1=CC=CC=C1	333.448	BB01	CA462	NCN-1	P16		0.663986	-2.72661	6.00747	10.9375	2.96415	3.96267	3.27218	15.4643	-16.5993	80.1717	4.10019	0.0074187
376	BB01CA463	O=C(N[C@@H]1CCN(C1)C#N)C1=CC(=CC=C1)C1=NOC=N1	283.308	BB01	CA463	NCN-1	P17		13.2953	-3.44752	8.29338	12.5661	3.0521	6.28988	2.42997	40.4892	-13.3661	82.8767	7.9042	1.66921
377	BB01CA464	COC1CC(N(C1)C(=O)OCC1=CC=CC=C1)C(=O)N[C@@H]1CCN(C1)C#N	372.448	BB01	CA464	NCN-1	P18		5.26427	0.316767	7.19089	13.5879	4.57205	3.39187	3.1826	11.0994	-17.5422	5.86127	3.45888	2.95332
378	BB01CA465	CC1=CC(COC2=CC(=CC=C2)C(=O)N[C@@H]2CCN(C2)C#N)=CC=C1	335.428	BB01	CA465	NCN-1	P19		10.3353	-1.0987	8.89521	28.8789	5.05765	6.03482	12.4599	62.215	-8.01807	88.9777	12.5946	1.50465
379	BB01CA466	CN1C=C(C=N1)C1=CC(=NO1)C(=O)N[C@@H]1CCN(C1)C#N	286.308	BB01	CA466	NCN-1	P20		2.20443	-4.2626	6.95319	10.7177	4.1541	3.27137	9.42952	58.7433	-5.45327	77.5579	14.6399	0.498402
380	BB01CA467	FC(F)(F)C1=CC=CC(=C1)S(=O)(=O)NC1=CC=C(CC(=O)N[C@@H]2CCN(C2)C#N)C=C1	452.478	BB01	CA467	NCN-1	P21		17.9963	-3.15674	6.37413	19.1238	3.10623	4.04007	4.25604	24.1719	-5.65852	45.6077	5.7203	2.50819
381	BB01CA468	CC1CCCCN1S(=O)(=O)C1=C(C=CC=C1)C(=O)N[C@@H]1CCN(C1)C#N	376.498	BB01	CA468	NCN-1	P22		-14.8623	-1.82791	8.43752	11.7322	4.14809	3.27577	3.75531	13.6436	15.4467	22.4804	3.11043	0.247515
382	BB01CA469	O=C(N[C@@H]1CCN(C1)C#N)C1=CC=C(C=C1)S(=O)(=O)N1CCCCCC1	376.498	BB01	CA469	NCN-1	P23		27.0769	-3.19064	7.18499	17.7182	3.07691	2.39097	7.38524	56.3716	23.756	94.6265	22.8947	2.3841
383	BB02CA90	ClC1=C(N=C(N=C1)N1CCCC1)C(=O)NC1CCN(CC1)C#N	334.825	BB02	CA090	NCN-1	A25		8.57596	8.35986	1.5427	-3.41328		18.2742	9.46474	3.94288	-9.86097	19.657	11.8468	5.00088
384	BB02CA91	ClC1=CC=C(C=C1)S(=O)(=O)NC(CC1=CNC=N1)C(=O)NC1CCN(CC1)C#N	436.935	BB02	CA091	NCN-1	A26		-0.0476238	8.6996	0.888614	-9.29294		17.0165	7.00778	3.21433	-12.3574	16.6944	8.76632	2.53787
385	BB02CA92	O=C(CC1=CSC(=N1)C1=NC=CN=C1)NC1CCN(CC1)C#N	328.415	BB02	CA092	NCN-1	A27		2.91788	11.6217	0.103886	-7.68498		27.16	12.6996	7.82095	-4.34104	22.7371	8.65591	8.56725
386	BB02CA93	ClC1=CC=CC(Cl)=C1S(=O)(=O)N(CCC(=O)NC1CCN(CC1)C#N)CC1=CC=CC=C1	495.445	BB02	CA093	NCN-1	A28		2.8034	8.45779	-0.341159	-10.1764		18.2742	4.73304	7.04572	-8.18034	30.1187	10.0106	4.98469
387	BB02CA94	O=C(NC1CCN(CC1)C#N)C1=C(OC=N1)C1=CC=CS1	302.375	BB02	CA094	NCN-1	A29		3.23018	11.5546	0.318822	-6.55901		17.2935	6.83933	4.93136	-28.6391	21.2309	6.45949	4.36152
388	BB02CA95	O=C(NC1CCN(CC1)C#N)C1=CC(=CC=C1)S(=O)(=O)NCC1=CC=CS1	404.525	BB02	CA095	NCN-1	A30		3.36389	6.94514	-0.489507	-5.85514		15.8098	6.85618	5.95872	-7.89264	19.7453	9.47341	5.38125
389	BB02CA96	CC1=CC=C(C)N1C1=C(C=C(C)C=C1)C(=O)NC1CCN(CC1)C#N	336.455	BB02	CA096	NCN-1	A31		4.77795	12.3923	0.559045	-20.7375	19.3663	22.4669	17.4933	18.818	12.567	24.7209	16.5944	12.425
390	BB02CA97	ClC1=CC=C(OCC2=NC(CC(=O)NC3CCN(CC3)C#N)=CS2)C=C1	390.915	BB02	CA097	NCN-1	A32		3.76778	7.84158	-1.15876	-6.58274	16.6203	17.7887	8.61563	5.97039	-8.54261	29.1484	8.69037	4.51799
391	BB02CA98	O=C(CC1=NOC(=C1)C1=CC=CC=C1)NC1CCN(CC1)C#N	310.375	BB02	CA098	NCN-1	A33		4.2028	6.19258	-2.73327	-53.1111	17.248	23.3693	11.2119	13.3421	-2.92619	28.0671	10.0623	4.65557
392	BB02CA99	O=C(CC1=CC=C(S1)S(=O)(=O)N1CCCC1)NC1CCN(CC1)C#N	382.525	BB02	CA099	NCN-1	A34		4.65615	5.44681	-0.706129	-8.15973	17.115	19.9004	10.5734	12.904	-3.29722	25.9197	8.65905	17.2161
393	BB02CA100	CN(C(=O)C1=CC=CS1)C1=C(C=CC=C1)C(=O)NC1CCN(CC1)C#N	368.475	BB02	CA100	NCN-1	A35		6.45486	10.4495	-2.41298	-6.79535	13.5752	17.6946	6.70228	1.28534	-7.96105	17.7465	9.23928	5.42172
394	BB02CA101	CN1CCN(CC1)C1=C(C=CC=C1)C(=O)NC1CCN(CC1)C#N	327.445	BB02	CA101	NCN-1	A36		5.15894	9.16665	-2.78891	-6.16269	13.0069	16.0024	6.3164	5.04025	-8.47419	18.603	7.09845	4.94422
395	BB02CA102	CN1C=C(C=N1)C1=C(N=CO1)C(=O)NC1CCN(CC1)C#N	300.335	BB02	CA102	NCN-1	A37		5.87239	9.20055	-2.44669	-6.51359	14.3111	18.1915	7.28035	4.6144	-7.0146	22.0517	8.97461	4.17538
396	BB02CA103	NS(=O)(=O)C1=CC(C(=O)NC2CCN(CC2)C#N)=C(C=C1)C1=CC(=CC=C1)C(F)(F)F	452.475	BB02	CA103	NCN-1	A38		6.17278	9.73088	-1.86004	-6.69627	12.3883	17.0825	6.92126	6.93877	-6.82602	15.4138	8.45702	6.57634
397	BB02CA104	O=C(NC1CCN(CC1)C#N)C1=C(ON=C1)C1=CC=CS1	302.375	BB02	CA104	NCN-1	A39		9.94606	8.31541	-0.872178	-9.14225	14.4848	17.1537	8.12256	7.99077	-4.80944	23.7384	9.22283	5.34349
398	BB02CA105	O=C(NC1CCN(CC1)C#N)C1=CC=C(OCC2=CC=NC=C2)C=C1	336.415	BB02	CA105	NCN-1	A40		3.24758	12.0119	-3.14966	-7.59519	12.3537	16.3956	8.37752	4.91515	-7.20582	21.1726	10.5736	6.11233
399	BB02CA106	O=C(NC1CCN(CC1)C#N)C1=NC=CC(=C1)N1C=CN=C1	296.355	BB02	CA106	NCN-1	A41		2.86293	12.2221	-3.47586	-7.32686	13.361	15.0877	8.39589	7.13388	-7.74001	20.2578	6.39293	5.30032
400	BB02CA107	ClC1=CC=C(CN2CCC(CC2)C(=O)NC2CCN(CC2)C#N)S1	366.935	BB02	CA107	NCN-1	A42		2.6129	10.6303	-3.42697	-7.074	12.94	15.6515	14.1811	6.76441	-6.55498	22.3065	8.60815	5.95047
401	BB02CA108	O=C(NC1CCN(CC1)C#N)C1CN(C(=O)C1)C1=NC=CN=C1	314.365	BB02	CA108	NCN-1	A43		3.11753	13.5087	-2.9971	-6.20914	13.1896	16.2733	9.63165	8.43153	-6.46551	15.3724	18.2411	8.24622
402	BB02CA109	CCC(N1N=NC(=N1)C1=CSC=C1)C(=O)NC1CCN(CC1)C#N	345.425	BB02	CA109	NCN-1	A44		2.64953	11.5223	-2.42562	-7.13386	11.4028	17.312	10.0076	6.92127	-6.02868	19.5799	10.8516	7.22109
403	BB02CA110	CN1N=C(C)C(C(=O)NC2CCN(CC2)C#N)=C1N1C=C(C)C=N1	327.405	BB02	CA110	NCN-1	A45		3.85753	13.6383	-4.54043	-11.7998	13.0956	17.0473	7.25661	4.72264	-5.64098	18.6077	12.2219	7.05923
404	BB02CA111	O=C(NC1CCN(CC1)C#N)C1=CSC(=N1)C1=NC=CC=N1	314.385	BB02	CA111	NCN-1	A46		5.99969	15.38	-2.55543	-7.94403	14.7103	20.1388	10.421	7.00748	-1.89378	21.4377	11.07	8.76148
405	BB02CA112	O=C(NC1CCN(CC1)C#N)C1=C(OC=N1)C1CC1	260.315	BB02	CA112	NCN-1	A47		7.68392	14.4963	-1.35684	-6.27003	14.6291	15.078	6.76277	6.49736	6.65409	21.9614	14.6728	8.10054
406	BB02CA113	OC(CC(=O)NC1CCN(CC1)C#N)(C1=NC=CN1CC1=CC=CC=C1)C(F)(F)F	421.445	BB02	CA113	NCN-1	A48		9.88653	14.9325	0.792525	-5.33292	19.2671	17.2689	9.5436	7.06517	-1.20082	21.7621	9.41155	9.43051
407	BB02CA114	O=C(NC1CCN(CC1)C#N)C1=CN(N=N1)C1CCC1	274.345	BB02	CA114	NCN-1	B25		8.0466	7.71502	1.03443	5.69053	12.9686	13.4272	5.05078	5.11285	-8.95399	18.289	9.51177	6.09345
408	BB02CA115	CC1=CC=C(NS(=O)(=O)C2=CC(=CC=C2)C(=O)NC2CCN(CC2)C#N)C=C1	398.505	BB02	CA115	NCN-1	B26		-0.348936	4.95264	-2.92882	3.51907	12.5393	13.1449	6.09589	4.40179	-9.46801	16.102	12.1929	3.41732
409	BB02CA116	O=C(NC1CCN(CC1)C#N)[1C@@H]1C[1C@H]1C1=CC=CO1	259.325	BB02	CA116	NCN-1	B27		1.24738	4.53154	-4.76716	0.264982	10.2233	13.246	5.52548	2.64263	-10.3162	16.8899	11.1021	3.447
410	BB02CA117	CN1N=CC(C(=O)NC2CCN(CC2)C#N)=C1N1C=CC=C1	298.365	BB02	CA117	NCN-1	B28		1.99837	6.52856	-1.24305	2.59125	12.9092	14.6462	11.0994	5.99178	-5.83834	22.5425	15.0244	8.66167
411	BB02CA118	O=C(NC1CCN(CC1)C#N)C1(CC1)N1C=NN=N1	261.305	BB02	CA118	NCN-1	B29		1.393	7.6992	-2.03789	0.529189	11.0773	13.4712	6.22069	1.56989	-10.4302	13.6612	7.21747	4.77966
412	BB02CA119	O=C(NC1CCN(CC1)C#N)C1CC(C1)OCC1=CC=CC=C1	313.415	BB02	CA119	NCN-1	B30		1.96815	7.14025	-2.6296	0.865641	10.1595	14.1924	5.76207	7.29786	-9.13556	15.4674	9.54075	5.57279
413	BB02CA120	O=C(NC1CCN(CC1)C#N)C1(CCOCC1)N1C=NN=N1	305.355	BB02	CA120	NCN-1	B31		2.43248	7.1184	-2.68692	0.34445	8.48692	12.8256	7.66623	3.98177	-10.4153	16.181	8.43666	5.29762
414	BB02CA121	FC1=C(CC2=NC(=NO2)C(=O)NC2CCN(CC2)C#N)C=CC=C1	329.355	BB02	CA121	NCN-1	B32		2.18062	6.00501	-3.26429	-1.29756	12.165	13.1809	3.82957	5.83103	-9.63554	17.5236	8.34113	3.90291
415	BB02CA122	CCN1C=C(C=N1)S(=O)(=O)N1CCC(CC1)C(=O)NC1CCN(CC1)C#N	394.515	BB02	CA122	NCN-1	B33		2.43889	8.96476	-3.37218	0.346514	10.1429	12.1325	4.00567	6.50838	-9.93553	14.2649	7.90263	3.84356
416	BB02CA123	O=C(NC1CCN(CC1)C#N)[1C@@H]1CCO[1C@H]1C1=CC=CC=C1	299.395	BB02	CA123	NCN-1	B34		3.63223	5.66301	-3.49272	0.310392	11.7576	15.2381	5.24985	4.9346	-9.48467	16.558	6.78836	3.72216
417	BB02CA124	ClC1=C(C=CC=C1)N1N=NC=C1C(=O)NC1CCN(CC1)C#N	330.795	BB02	CA124	NCN-1	B35		3.78701	6.15793	-3.16146	-0.750566	11.4847	14.3234	4.22695	4.29679	-9.15223	16.4819	9.56737	4.13761
418	BB02CA125	O=C(NC1CCN(CC1)C#N)C1=CN(N=C1)C1=CC=NC=C1	296.355	BB02	CA125	NCN-1	B36		5.13605	11.5192	-3.99592	3.03607	11.3817	11.1035	6.02545	5.52963	-9.91272	16.9369	7.66459	4.08635
419	BB02CA126	BrC1=CC=C(C=C1)C1=C(SN=N1)C(=O)NC1CCN(CC1)C#N	392.295	BB02	CA126	NCN-1	B37		6.28268	7.51389	-3.08054	-4.16359	11.5193	16.9769	6.55987	7.7114	-4.41296	19.1699	8.74361	5.19511
420	BB02CA127	CC1=NC(CN2CCCC2C(=O)NC2CCN(CC2)C#N)=NO1	318.395	BB02	CA127	NCN-1	B38		8.00813	6.93233	-4.26986	-19.9851	12.1943	13.0947	4.75294	3.07497	-9.86448	15.6235	7.76247	4.1457
421	BB02CA128	CC1=C(CC(=O)NC2CCN(CC2)C#N)N=C(O1)C1=CC=CO1	314.365	BB02	CA128	NCN-1	B39		8.84613	7.63065	-2.46355	-3.07374	13.4722	17.1942	6.34626	5.93215	-5.94009	17.6101	10.3528	11.4754
422	BB02CA129	O=C(NC1CCN(CC1)C#N)C1=C(OCC2=CC=NC=C2)C=CC=C1	336.415	BB02	CA129	NCN-1	B40		3.21461	12.2145	-4.89022	-9.53857	11.5817	16.4105	5.64033	7.34194	-6.16815	14.5046	8.50948	4.23473
423	BB02CA130	COC1=CC=C(C=C1)N1CCN(CC1)C(C)C(=O)NC1CCN(CC1)C#N	371.505	BB02	CA130	NCN-1	B41		2.2777	9.56214	-4.60364	-3.39058	10.5857	14.5459	6.43813	4.16002	-9.32766	15.3875	9.16411	4.89027
424	BB02CA131	CC1=NC(OCC2CCCCC2)=C(C(=O)NC2CCN(CC2)C#N)C(C)=C1	370.515	BB02	CA131	NCN-1	B42		2.7402	10.2266	-0.331044	32.6645	19.1453	22.6138	7.32935	16.6239	-26.6251	20.9187	11.0152	4.22663
425	BB02CA132	O=C(NC1CCN(CC1)C#N)C1=CC=C(C=C1)S(=O)(=O)NC1CC1	348.445	BB02	CA132	NCN-1	B43		2.65686	12.5407	-4.98378	-5.66524	10.6631	13.3929	5.90142	4.57227	-7.98123	15.0857	8.49382	4.58813
426	BB02CA133	FC(F)(F)C1=C(C=C(O1)C1=CC=C(Cl)C=C1)C(=O)NC1CCN(CC1)C#N	397.805	BB02	CA133	NCN-1	B44		3.05067	9.42504	-4.57667	-7.54978	13.6188	24.0219	8.89203	7.21749	-0.667515	21.4528	10.2525	4.98469
427	BB02CA134	ClC1=CC=C(NS(=O)(=O)C2=CC=CC(=C2)C(=O)NC2CCN(CC2)C#N)C=C1	418.925	BB02	CA134	NCN-1	B45		3.35199	8.85779	-5.04194	-7.68911	11.5629	18.6454	5.93664	6.18105	-1.75168	17.9815	10.8359	4.66366
428	BB02CA135	FC(F)(F)C1=CC(Cl)=C(N=C1)N1C=CC(=N1)C(=O)NC1CCN(CC1)C#N	398.795	BB02	CA135	NCN-1	B46		49.712	9.73163	-4.79329	-5.69827	12.2665	15.6216	6.19236	5.20489	-4.76295	18.3087	10.395	6.59522
429	BB02CA136	O=C(CC1=COC(=N1)C1=CC=CC=C1)NC1CCN(CC1)C#N	310.375	BB02	CA136	NCN-1	B47		5.47033	11.7324	-4.08611	-8.81612	14.0826	17.2601	8.53294	4.87043	-3.58054	18.602	9.12887	7.59068
430	BB02CA137	CN1C=C(NS(=O)(=O)C2=C(SC=C2)C(=O)NC2CCN(CC2)C#N)C=N1	394.495	BB02	CA137	NCN-1	B48		8.75363	13.1946	-0.952253	-1.08083	15.2154	-2.88438	9.7396	5.56852	5.10767	23.4422	14.5506	7.5664
431	BB02CA138	ClC1=CC=C(C=C1)C(CC(=O)NC1CCN(CC1)C#N)NS(=O)(=O)C1=CC=CC=C1	446.975	BB02	CA138	NCN-1	C25		5.20291	13.1494	-1.28014	10.8787	11.1239	13.2407	4.94283	6.3418	-10.875	19.0533	9.81873	4.61241
432	BB02CA139	O=C(NC1CCN(CC1)C#N)C1=CC(=CC=C1)S(=O)(=O)NCC1CCCO1	392.495	BB02	CA139	NCN-1	C26		-0.673145	1.50323	-3.52475	7.59055	9.42579	13.3225	4.62278	3.28563	-12.5266	13.0849	6.78053	3.22039
433	BB02CA140	O=C(NC1CCN(CC1)C#N)C1=CNN=C1C1=CN=CC=C1	296.355	BB02	CA140	NCN-1	C27		0.347105	6.27545	-2.40792	8.65461	10.9751	12.436	4.25757	4.46726	-13.381	14.8365	9.21265	2.41377
434	BB02CA141	ClC1=CC=CC(Cl)=C1S(=O)(=O)NC1=CC=C(CC(=O)NC2CCN(CC2)C#N)C=C1	467.395	BB02	CA141	NCN-1	C28		0.780298	5.26225	-2.28064	8.08078	12.1199	14.6823	7.3148	6.52912	-9.63467	16.0625	8.42727	3.24737
435	BB02CA142	O=C(NC1CCN(CC1)C#N)C1=CSC(=N1)C1=NC=CN=C1	314.385	BB02	CA142	NCN-1	C29		0.709778	6.14136	-3.78436	7.36143	8.31929	16.9233	6.09206	6.56088	-7.91807	12.3788	9.53057	4.35343
436	BB02CA143	O=C(NC1CCN(CC1)C#N)C1=CC(=CC=C1)S(=O)(=O)NC1CC1	348.445	BB02	CA143	NCN-1	C30		0.480818	3.25091	-3.79868	8.1974	9.94747	11.5591	4.97269	5.07007	-11.9986	12.046	7.91751	2.75369
437	BB02CA144	ClC1=CC=CC(OC2=NN=C(C=C2)C(=O)NC2CCN(CC2)C#N)=C1Cl	392.265	BB02	CA144	NCN-1	C31		-0.538516	5.68561	-4.82701	6.24165	13.4421	13.9716	5.23454	6.91609	-8.25315	15.9826	11.9525	3.13406
438	BB02CA145	CC1CC1C(=O)N1CCCCC1C(=O)NC1CCN(CC1)C#N	318.435	BB02	CA145	NCN-1	C32		-0.703368	6.55417	-4.58931	9.57417	7.65704	11.2899	10.9999	4.54245	-11.7644	13.8333	9.60965	3.13406
439	BB02CA146	O=C(NC1CCN(CC1)C#N)C1=C(OC=N1)C1=CC=CO1	286.305	BB02	CA146	NCN-1	C33		0.648417	5.10631	-3.76244	8.96629	8.96049	13.9452	6.96796	5.81807	-8.2242	13.099	11.8546	4.21854
440	BB02CA147	COC1=C(OCC2=C(C)ON=C2C)C=CC(=C1)C(=O)NC1CCN(CC1)C#N	384.455	BB02	CA147	NCN-1	C34		1.5551	4.01853	-1.82886	10.1697	10.4932	10.9232	4.21163	3.60648	-12.0863	10.8952	9.91269	4.07556
441	BB02CA148	ClC1=CC=C(S1)C1=CC(=NN1)C(=O)NC1CCN(CC1)C#N	335.835	BB02	CA148	NCN-1	C35		3.33642	4.37937	-4.23867	11.018	9.58816	14.3498	5.83404	12.5624	-7.82071	17.3168	8.77885	4.33454
442	BB02CA149	O=C(CC1=CC=C(S1)S(=O)(=O)N1CCOCC1)NC1CCN(CC1)C#N	398.505	BB02	CA149	NCN-1	C36		2.85285	7.26153	-2.96844	9.89411	9.04693	15.903	10.2748	5.201	-5.62519	19.0778	9.21579	6.05568
443	BB02CA150	O=C(NC1CCN(CC1)C#N)C1=NC=CC(OCC2=CC=CC=C2)=C1	336.415	BB02	CA150	NCN-1	C37		2.65869	5.80312	-5.19788	9.83735	8.54555	12.7851	3.47891	4.63903	-12.4573	11.511	8.45545	3.70598
444	BB02CA151	CN(CC1=CC=CO1)C1=C(C=CC=C1)C(=O)NC1CCN(CC1)C#N	338.425	BB02	CA151	NCN-1	C38		6.05006	7.38658	-4.15523	12.2348	11.3674	15.1106	6.52465	6.14994	-9.50923	12.3562	9.33716	4.43975
445	BB02CA152	CC1=NC(=CC=C1)C(=O)N1CCCCC1C(=O)NC1CCN(CC1)C#N	355.455	BB02	CA152	NCN-1	C39		7.79291	7.98094	-3.41264	10.889	10.2384	13.2566	4.66183	6.15512	-7.55669	16.1406	10.4224	4.72301
446	BB02CA153	CN1N=C(C)C(C)=C(C2=NC(C)=C(S2)C(=O)NC2CCN(CC2)C#N)C1=O	386.495	BB02	CA153	NCN-1	C40		1.25287	5.1048	-4.71912	9.6846	9.23561	12.5925	6.15331	5.14526	-8.71014	11.3925	8.39125	5.41093
447	BB02CA154	O=C(NC1CCN(CC1)C#N)C1=CN=C(COC2=CC=CC=C2)S1	342.435	BB02	CA154	NCN-1	C41		0.720769	6.68224	-4.74019	5.6544	10.833	14.1862	7.26427	4.68051	-29.1549	9.66818	8.49774	4.16728
448	BB02CA155	CC1=NN(CC1)C1=CC=C(C=C1)C(=O)NC1CCN(CC1)C#N	311.405	BB02	CA155	NCN-1	C42		1.40582	6.57451	-4.71238	8.34292	8.37491	18.2557	7.01543	6.62116	-4.39104	13.2814	11.4052	5.62944
449	BB02CA156	CC1=C(C=C(CN2C=C(Br)C=N2)O1)C(=O)NC1CCN(CC1)C#N	392.275	BB02	CA156	NCN-1	C43		0.610867	7.43856	-5.37236	8.00441	9.61673	11.6224	10.8797	6.78062	-5.44625	23.4432	11.2658	7.81189
450	BB02CA157	CN1C=C(C=C1C(=O)NC1CCN(CC1)C#N)S(=O)(=O)NCC1=CC=CO1	391.465	BB02	CA157	NCN-1	C44		0.642922	6.37187	-5.18776	9.74756	10.0956	14.7016	5.04619	4.98386	-8.19087	11.8748	8.37872	6.28768
451	BB02CA158	O=C(CC1=CC(OCC2=NC=CC=C2)=CC=C1)NC1CCN(CC1)C#N	350.435	BB02	CA158	NCN-1	C45		0.944234	8.20467	-5.08156	15.4899	10.6932	13.2697	7.74509	5.5037	-12.3933	11.6783	8.83131	5.90191
452	BB02CA159	CC1=C(SC(=N1)C1=NC=CC=N1)C(=O)NC1CCN(CC1)C#N	328.415	BB02	CA159	NCN-1	C46		5.06644	26.8913	-3.5416	11.8117	10.9953	15.9646	5.87998	5.39481	-7.61195	12.5941	8.94799	7.3236
453	BB02CA160	O=C(NC1CCN(CC1)C#N)C1=CN(CCC2=CC=CC=C2)N=N1	324.405	BB02	CA160	NCN-1	C47		7.09412	27.8374	-2.96001	17.2909	16.1618	13.742	10.1638	6.24716	-5.63133	16.7	13.3949	7.36946
454	BB02CA161	O=C(CN1C=C(N=N1)C(=O)NC1CCN(CC1)C#N)N1CCCC1	331.395	BB02	CA161	NCN-1	C48		11.4416	12.1972	-0.110208	14.2525	15.8002	15.0385	8.84456	3.21173	-4.9375	19.3382	13.131	10.5528
455	BB02CA162	COC1=C(C=CC=C1)C1=NN=C(CC(=O)NC2CCN(CC2)C#N)O1	341.385	BB02	CA162	NCN-1	D25		5.50605	6.686	-0.404375	12.3432	11.7185	11.538	5.18094	9.09851	-11.6977	13.2306	8.84854	4.6205
456	BB02CA163	CC1=CC=C(C=C1)N(CCC(=O)NC1CCN(CC1)C#N)S(=O)(=O)C1=CC=CC=C1	426.555	BB02	CA163	NCN-1	D26		-1.81337	2.42227	-3.92006	7.27474	10.96	9.6259	4.25987	6.45199	-15.0625	13.3782	9.38805	1.96056
457	BB02CA164	CN1N=CC=C1[1C@@H]1OCCC[1C@H]1C(=O)NC1CCN(CC1)C#N	317.405	BB02	CA164	NCN-1	D27		-0.688714	3.11833	-2.68186	9.86624	8.08325	9.76046	3.08843	6.98998	-13.952	9.90793	7.24096	3.46588
458	BB02CA165	BrC1=CC=C(C=C1)C1=NSC(=C1)C(=O)NC1CCN(CC1)C#N	391.305	BB02	CA165	NCN-1	D28		0.892031	2.24976	-3.99592	4.29828	11.8876	13.2829	5.27741	7.0522	-10.3022	14.8657	8.81644	7.20221
459	BB02CA166	CN1N=CC(C2CC2)=C1C(=O)NC1CCN(CC1)C#N	273.355	BB02	CA166	NCN-1	D29		0.034802	5.14925	-2.49979	9.25217	8.76354	11.0481	6.26586	6.61144	-14.7301	11.9623	8.46798	4.28059
460	BB02CA167	CCC1(CN2C=C(N=N2)C(=O)NC2CCN(CC2)C#N)COC1	318.395	BB02	CA167	NCN-1	D30		-0.58614	4.24076	-4.43085	10.3658	8.74776	12.3366	5.45964	6.83442	-12.7337	10.4448	9.91347	4.07017
461	BB02CA168	FC1=C(C=C(C=C1)N1C=CN=N1)C(=O)NC1CCN(CC1)C#N	314.345	BB02	CA168	NCN-1	D31		-0.292154	8.75534	-4.01109	13.5001	8.71844	10.5485	10.4325	7.27453	-11.674	28.9086	12.9368	5.04944
462	BB02CA169	ClC1=CC=CC(=C1)C1=NC(=NO1)C(=O)NC1CCN(CC1)C#N	331.775	BB02	CA169	NCN-1	D32		-1.04315	2.51794	-4.1409	9.34299	10.0941	10.6312	4.4375	6.49736	-12.2117	10.6657	10.2862	2.52708
463	BB02CA170	CN1N=CC(=C1C)S(=O)(=O)N1CCC(CC1)C(=O)NC1CCN(CC1)C#N	394.515	BB02	CA170	NCN-1	D33		0.289406	4.26486	-3.48934	12.2534	8.39295	10.0472	2.83194	6.87201	-9.63379	10.4739	8.81487	9.25786
464	BB02CA171	CC1=NN=NN1C1=CC(=CC(=C1)C(=O)NC1CCN(CC1)C#N)C(F)(F)F	379.365	BB02	CA171	NCN-1	D34		1.4049	4.29876	-6.31976	10.4225	8.73723	8.6637	4.01256	7.2486	-12.353	11.8062	9.91269	2.88048
465	BB02CA172	CC1CCN(CC1)C1=NC=C(S1)C(=O)NC1CCN(CC1)C#N	333.475	BB02	CA172	NCN-1	D35		1.57617	5.50406	-4.22771	9.9581	8.1712	12.4149	3.84412	7.05804	-13.6459	11.6548	8.57996	4.34533
466	BB02CA173	O=C(NC1CCN(CC1)C#N)C1CCN(CC1)C1=NNC(=O)C=C1	330.405	BB02	CA173	NCN-1	D36		1.80879	2.68593	-3.9445	11.791	8.42678	11.348	2.46672	6.52977	-11.5434	10.3912	7.1932	3.30672
467	BB02CA174	O=C(NC1CCN(CC1)C#N)C1=CN(CC2CCCCO2)N=C1	317.405	BB02	CA174	NCN-1	D37		2.83728	9.12145	-3.75738	11.6146	9.50322	12.319	3.22089	4.76413	-12.3486	7.84605	8.80939	4.6205
468	BB02CA175	CC1=CC(C(=O)NC2CCN(CC2)C#N)=C(S1)C1CC1	289.415	BB02	CA175	NCN-1	D38		4.94464	5.76244	-4.00772	11.0036	9.96401	14.9056	5.35168	6.61598	-10.9451	10.4222	9.38336	4.65017
469	BB02CA176	O=C(NC1CCN(CC1)C#N)C1=NN=C(C=C1)N1C=CN=C1	297.335	BB02	CA176	NCN-1	D39		5.83392	7.4589	-3.33847	12.0418	11.5479	12.1387	5.19319	6.19985	-10.9627	12.5499	10.0482	5.24367
470	BB02CA177	FC(F)C1=C(C(=O)NC2CCN(CC2)C#N)C(=NO1)C1=CC=CC=C1	346.355	BB02	CA177	NCN-1	D40		0.527526	4.69651	-4.75873	10.8684	8.00132	11.72	5.92821	6.33208	-10.8144	11.1923	8.20958	3.02615
471	BB02CA178	ClC1=C(C=CC=C1)C1(CCOCC1)C(=O)NC1CCN(CC1)C#N	347.865	BB02	CA178	NCN-1	D41		1.04589	7.74742	-5.20294	10.3627	8.7688	15.6436	5.19932	7.5176	4.8454	9.98409	11.5156	4.16189
472	BB02CA179	CC1=C(CC2=CC=C(O2)C(=O)NC2CCN(CC2)C#N)C(C)=NO1	328.385	BB02	CA179	NCN-1	D42		0.192327	4.69425	-5.71878	10.9489	8.97252	12.6963	5.58597	7.9966	-10.9136	8.28889	9.27921	4.00812
473	BB02CA180	CC1=CC(NS(=O)(=O)C2=CC(=CC=C2)C(=O)NC2CCN(CC2)C#N)=NO1	389.455	BB02	CA180	NCN-1	D43		0.536684	21.4207	-5.20546	9.97255	10.1392	13.319	7.32246	6.75793	-9.34257	8.71104	10.8492	4.93343
474	BB02CA181	CN1CCN(CC1)C(=O)C1CC=CCC1C(=O)NC1CCN(CC1)C#N	359.495	BB02	CA181	NCN-1	D44		1.37285	6.30709	-5.30998	10.8601	9.02438	11.786	3.99725	1.64379	-10.0513	8.98276	8.05845	4.7392
475	BB02CA182	O=C(NC1CCN(CC1)C#N)C1=CC=C(C=C1)S(=O)(=O)N1CCOCC1	378.465	BB02	CA182	NCN-1	D45		1.34446	6.02535	-5.38416	10.212	11.3727	13.5486	3.19485	5.0597	-9.22679	10.2248	8.36854	5.74275
476	BB02CA183	O=C(CC1=CSC(=N1)N1C=CC=C1)NC1CCN(CC1)C#N	315.415	BB02	CA183	NCN-1	D46		5.17268	6.81632	-5.19704	12.2937	11.844	12.9346	5.6097	6.78126	-6.22341	16.6079	11.0465	5.59437
477	BB02CA184	CC1=CC(=C(C)S1)C1=C(CC(=O)NC2CCN(CC2)C#N)SC(C)=N1	374.545	BB02	CA184	NCN-1	D47		5.9832	7.41596	-4.2707	11.9128	11.3787	13.0974	6.47412	6.95303	-5.2296	13.397	12.6909	5.52963
478	BB02CA185	ClC1=C(OCCN2CC(CC2=O)C(=O)NC2CCN(CC2)C#N)C=CC=C1	390.885	BB02	CA185	NCN-1	D48		10.1677	11.7693	-1.43101	13.207	15.0403	15.5952	8.24659	6.31587	-3.88492	17.5518	13.1576	7.94408
479	BB02CA186	ClC1=C(Cl)C(=O)N(N=C1)C1=CC=C(C=C1)C(=O)NC1CCN(CC1)C#N	392.265	BB02	CA186	NCN-1	E25		4.35392	15.0447	2.77753	-7.08742		11.7728	7.5912	10.9607	50.8153	9.26013	6.7821	0.816731
480	BB02CA187	O=C(NC1CCN(CC1)C#N)C1=CC=C(CN2CCOCC2)C=C1	328.435	BB02	CA187	NCN-1	E26		-3.60659	6.31839	-1.5153	-9.92662		5.65223	3.87704	5.36305	-18.6211	2.51036	2.25378	-1.42506
481	BB02CA188	O=C(NC1CCN(CC1)C#N)C1=CN=C(S1)C1=CC=CO1	302.375	BB02	CA188	NCN-1	E27		-2.02768	-3.34357	1.56461	-10.2724		7.38752	4.52402	6.85645	-17.015	2.39659	3.14488	-1.35223
482	BB02CA189	O=C(CC1=CSC(=N1)C1=CC=CS1)NC1CCN(CC1)C#N	332.445	BB02	CA189	NCN-1	E28		-0.881957	0.96386	-0.153195	-8.24333		8.49571	3.65271	6.8772	-17.5843	6.86259	3.00472	-0.966454
483	BB02CA190	O=C(NC1CCN(CC1)C#N)C1=CSC(=N1)C1=NC=CC=C1	313.395	BB02	CA190	NCN-1	E29		-1.97731	4.45319	0.559888	-12.3117		14.5574	7.83161	11.9019	-8.97329	7.59689	5.89257	1.44799
484	BB02CA191	CC1=C(COC2=CC=C(CC(=O)NC3CCN(CC3)C#N)C=C2)C(C)=NO1	368.455	BB02	CA191	NCN-1	E30		-2.27221	-0.558579	-0.152352	-8.32693		6.4051	3.78364	7.23823	-16.5449	4.86276	4.386	-0.532123
485	BB02CA192	O=C(NC1CCN(CC1)C#N)C1=CN=C(S1)C1=CC=CS1	318.435	BB02	CA192	NCN-1	E31		-1.78131	-0.127686	-1.37538	-9.61287	9.1424	7.82728	3.31276	6.8046	-35.0599	6.74694	1.30865	-0.108583
486	BB02CA193	FC(F)(F)C1=CC(Cl)=C(N=C1)N1N=C(CC(=O)NC2CCN(CC2)C#N)CC1=O	428.815	BB02	CA193	NCN-1	E32		-1.5551	1.26443	-0.285528	-7.59416	7.84571	8.75429	4.88464	9.20416	-13.3959	7.25936	2.84185	-1.58423
487	BB02CA194	FC1=CC=CC(OCC2=CC=CC(=C2)C(=O)NC2CCN(CC2)C#N)=C1	353.415	BB02	CA194	NCN-1	E33		-0.990026	2.55862	-0.620155	-6.6715	7.21654	8.90733	5.8103	7.9629	-16.0563	7.25842	4.90359	0.673753
488	BB02CA195	O=C(NC1CCN(CC1)C#N)C1=C(COC2=CC=CC=C2)C=CO1	325.385	BB02	CA195	NCN-1	E34		-0.642922	-2.22791	0.0634273	-5.98621	7.39168	6.02163	5.09519	8.50024	-15.1248	4.62395	5.92467	0.981291
489	BB02CA196	CN1C=C(C=N1)C1=NC(C)=C(S1)C(=O)NC1CCN(CC1)C#N	330.425	BB02	CA196	NCN-1	E35		-0.57057	0.100567	-1.01463	-4.02117	5.90331	5.41916	3.05551	7.46704	-15.3169	5.1138	2.87552	-1.30367
490	BB02CA197	O=C(CCOC1=CC=CC=C1)N1CCC(CC1)C(=O)NC1CCN(CC1)C#N	384.495	BB02	CA197	NCN-1	E36		0.851734	-0.126179	-1.15286	-4.38858	5.46808	7.66809	2.71096	5.6463	-15.2485	5.93554	4.56375	-0.667008
491	BB02CA198	CN1C=C(C=N1)S(=O)(=O)N1CCCC(C1)C(=O)NC1CCN(CC1)C#N	380.485	BB02	CA198	NCN-1	E37		2.13391	2.08403	-1.11746	-4.54855	4.75847	6.60651	3.60524	6.3943	-13.1871	5.10534	3.42443	-0.683195
492	BB02CA199	O=C(NC1CCN(CC1)C#N)C1=CC(=CN1)S(=O)(=O)N1CCOCC1	367.445	BB02	CA199	NCN-1	E38		3.39228	0.630897	-1.31975	-4.14295	4.61715	5.41212	3.11982	7.03989	-12.167	5.08465	6.22223	0.263701
493	BB02CA200	COC1=CC(C(=O)NC2CCN(CC2)C#N)=C(OCC2=NOC(C)=C2)C=C1	370.425	BB02	CA200	NCN-1	E39		4.74773	1.78572	-0.0427766	-2.15107	5.58459	8.98121	4.77362	6.51681	-8.26104	10.599	2.01417	0.193561
494	BB02CA201	O=C(NC1CCN(CC1)C#N)C1CN(CCN2CCOCC2)C(=O)C1	349.455	BB02	CA201	NCN-1	E40		-0.880125	-0.083994	-2.52171	-5.61777	5.27865	8.68745	3.84412	7.36074	-12.6793	6.1076	3.24511	0.28798
495	BB02CA202	O=C(CC1=CC(OCC2=CN=CC=C2)=CC=C1)NC1CCN(CC1)C#N	350.435	BB02	CA202	NCN-1	E41		-0.563244	2.55862	-2.36325	-4.41851	2.53568	8.51594	3.71702	6.1266	-15.0371	5.78229	3.78463	-0.470076
496	BB02CA203	CN(CC1=CN=CC=C1)S(=O)(=O)C1=CN(C)C(=C1)C(=O)NC1CCN(CC1)C#N	416.525	BB02	CA203	NCN-1	E42		-0.871883	0.688149	-2.08594	-2.69291	4.55025	7.92227	2.69335	7.29268	-12.5968	3.44023	4.11428	0.255608
497	BB02CA204	CC1=C(C(C)=NN1)S(=O)(=O)N1CCC(CC1)C(=O)NC1CCN(CC1)C#N	394.515	BB02	CA204	NCN-1	E43		-0.300397	1.43619	-2.39696	-4.9975	5.29443	7.34442	3.49116	7.34	-11.6802	5.21158	4.90985	0.350028
498	BB02CA205	CC1=CC=C(O1)C1=NNC(=C1)C(=O)NC1CCN(CC1)C#N	299.355	BB02	CA205	NCN-1	E44		0.11906	1.56123	-2.47704	-2.28318	4.76974	9.07532	4.37778	10.5115	-10.4873	6.69523	4.8801	0.34733
499	BB02CA206	O=C(NC1CCN(CC1)C#N)C1=C(CN2CCOCC2)C=CO1	318.395	BB02	CA206	NCN-1	E45		0.0302228	2.35221	-3.63264	-2.12321	4.58482	8.20108	3.81886	5.83751	-11.1749	2.96448	5.58405	-0.432308
500	BB02CA207	BrC1=C(OCC2=CC=C(C=C2)C(=O)NC2CCN(CC2)C#N)C=CC=C1	414.325	BB02	CA207	NCN-1	E46		2.75669	4.67014	-2.28907	-9.34144	5.84919	11.2952	4.61207	6.97637	-0.910486	13.2447	5.26614	1.46418
501	BB02CA208	O=C(NC1CCN(CC1)C#N)C1=CC(=CC=C1)C1=CN=CO1	296.345	BB02	CA208	NCN-1	E47		4.95288	5.91009	-1.39393	-7.84702	5.69584	9.01551	5.65641	6.46495	-0.99557	10.002	3.58182	2.59182
502	BB02CA209	O=C(NC1CCN(CC1)C#N)C1=CC=C(C=C1)N1NC(=O)CCC1=O	341.385	BB02	CA209	NCN-1	E48		8.48529	7.96889	-0.133808	-1.46062	9.88809	9.61534	6.73444	6.662	-6.71725	12.4474	5.02809	2.52708
503	BB02CA210	CC1=NC(=CO1)C(=O)NC1CCN(CC1)C#N	297.335	BB02	CA210	NCN-1	F25		5.65075	-0.0711878	1.01758	6.26848	4.4856	7.47459	3.76832	7.49945	-12.8898	8.13657	7.95666	2.22493
504	BB02CA211	O=C(NC1CCN(CC1)C#N)C1=NN(CC2=CC=CC=C2)C(=O)C=C1	337.405	BB02	CA211	NCN-1	F26		-2.70998	-1.85879	-2.28823	-18.1934	4.39464	4.83076	3.77062	12.7743	-8.7926	6.1123	4.72036	-0.11128
505	BB02CA212	CC1=C(SC(=N1)C1=CN=CC=C1)C(=O)NC1CCN(CC1)C#N	327.425	BB02	CA212	NCN-1	F27		-3.25491	-2.52924	-2.30846	2.51797	2.81456	4.80437	2.69182	5.04025	-16.5677	3.4233	2.36811	0.285283
506	BB02CA213	CN1CCN(CC1)C(=O)C1=C(C=CC=C1)C(=O)NC1CCN(CC1)C#N	355.455	BB02	CA213	NCN-1	F28		-0.766561	0.245202	-1.15286	4.06297	4.50214	5.44554	4.75448	1.25682	-16.0028	4.60515	4.71957	1.0838
507	BB02CA214	CC1=CC(C(=O)NC2CCN(CC2)C#N)=C(C)N1C1=NOC=C1	313.375	BB02	CA214	NCN-1	F29		-0.618194	-1.76915	-0.570424	0.867705	3.16862	4.74808	3.05091	10.883	-13.0635	4.61643	4.40949	1.64763
508	BB02CA215	O=C(NC1CCN(CC1)C#N)C1=CC(=CC=C1)C1=NC=NN1	296.355	BB02	CA215	NCN-1	F30		-1.16129	2.87275	-1.64426	1.73876	4.02405	5.64871	3.18337	7.5176	-15.0029	4.08709	4.76186	-0.0330469
509	BB02CA216	O=C(NC1CCN(CC1)C#N)C1=CC=NN1C1CCOCC1	303.385	BB02	CA216	NCN-1	F31		-0.562328	-1.93036	-2.03283	3.52526	4.22025	5.54229	1.83736	6.28606	-16.9957	4.24505	2.17235	1.17822
510	BB02CA217	COC1=C(C=C(C=C1)C(=O)NC1CCN(CC1)C#N)S(=O)(=O)N1CCCCCC1	420.555	BB02	CA217	NCN-1	F32		-1.39391	0.337859	-2.1441	2.22693	5.09373	5.85364	3.2094	7.28749	-12.5635	5.2868	6.70928	0.776266
511	BB02CA218	CN1N=C(C=C1C(=O)NC1CCN(CC1)C#N)C(=O)N1CCOCC1	346.405	BB02	CA218	NCN-1	F33		-0.609036	-1.01659	-1.91567	1.80069	3.88349	6.05681	2.41772	6.19207	-15.537	6.19504	3.83239	1.73125
512	BB02CA219	CC1=NN(C2CCOCC2)C(C)=C1C(=O)NC1CCN(CC1)C#N	331.435	BB02	CA219	NCN-1	F34		0.150198	1.31038	-0.588125	4.11044	4.71186	9.5397	2.97128	6.26596	-7.84966	4.70293	2.62181	1.33469
513	BB02CA220	O=C(NC1CCN(CC1)C#N)C1CCOC2(CCC2)C1	277.385	BB02	CA220	NCN-1	F35		0.990942	-2.85994	-1.96709	0.775852	3.70608	4.94949	3.1382	6.04299	-14.445	3.98649	4.71566	0.34733
514	BB02CA221	O=C(NC1CCN(CC1)C#N)C1=CN(CCN2CCCC2)N=C1	316.425	BB02	CA221	NCN-1	F36		1.16862	-2.18121	-2.87657	2.34458	3.40315	6.52823	2.33809	5.15304	-13.8327	1.28433	2.67271	-0.410726
515	BB02CA222	O=C(NC1CCN(CC1)C#N)C1(CC1)C1=CC=CS1	275.395	BB02	CA222	NCN-1	F37		3.86669	1.13185	-1.54227	5.86598	3.83237	6.40158	4.00567	5.61973	-12.4723	6.50907	5.33269	0.708823
516	BB02CA223	O=C(NC1CCN(CC1)C#N)C1=NOC(=C1)C1=CC=CO1	286.305	BB02	CA223	NCN-1	F38		3.8035	-0.133712	-2.73159	-1.16855	3.30016	7.45612	4.31576	8.63312	-11.1671	4.95773	3.13705	1.88502
517	BB02CA224	BrC1=CN(CC2=CC=C(O2)C(=O)NC2CCN(CC2)C#N)N=C1	378.245	BB02	CA224	NCN-1	F39		7.72972	0.978926	-0.260242	3.28686	5.27038	10.443	5.35857	6.87849	-9.68291	7.09294	7.02954	0.892267
518	BB02CA225	O=C(NC1CCN(CC1)C#N)C(N1C=NN=N1)C1=CC=CC=C1	311.365	BB02	CA225	NCN-1	F40		0.584308	1.34729	-2.88247	-36.6962	4.56453	9.42713	3.35487	6.19596	-10.3557	2.3383	1.7683	0.808638
519	BB02CA226	CC1=CSC(=N1)N1CCCC(C1)C(=O)NC1CCN(CC1)C#N	333.475	BB02	CA226	NCN-1	F41		1.11367	0.320533	-3.00974	0.017287	3.83688	8.52122	2.84955	5.53157	-10.996	5.34509	4.82685	0.814033
520	BB02CA227	CC(N1N=C(C=C1C1CC1)C(F)(F)F)C(=O)NC1CCN(CC1)C#N	355.385	BB02	CA227	NCN-1	F42		0.490892	1.18307	-2.64224	0.250533	3.93986	5.16673	4.93211	5.89131	-12.0188	4.42463	1.02285	2.31935
521	BB02CA228	O=C(CC1=CC=CC=C1)N1CCCC1C(=O)NC1CCN(CC1)C#N	340.445	BB02	CA228	NCN-1	F43		1.578	0.84559	-3.49777	0.159711	5.89655	7.19754	3.79589	6.59783	-11.4688	4.50643	4.13699	0.563147
522	BB02CA229	O=C(CC1(CCCCC1)N1C=CC=C1)NC1CCN(CC1)C#N	314.445	BB02	CA229	NCN-1	F44		2.52956	1.73299	-3.23142	-1.93744	3.99699	8.9302	3.96663	6.47597	-8.51629	5.85845	3.0517	0.892267
523	BB02CA230	ClC1=C(C=C(C=C1)S(=O)(=O)NCCCN1CCCC1=O)C(=O)NC1CCN(CC1)C#N	467.995	BB02	CA230	NCN-1	F45		3.25033	1.19588	-1.85751	1.42399	3.39413	7.6461	2.75154	5.41749	-10.875	7.24526	3.24746	9.95657
524	BB02CA231	ClC1=CN(COC2=CC=C(C=C2)C(=O)NC2CCN(CC2)C#N)N=C1	359.835	BB02	CA231	NCN-1	F46		4.63966	2.82529	-2.31352	1.57983	4.54047	7.04803	5.33177	5.39805	-8.82593	7.35056	2.97105	2.40298
525	BB02CA232	O=C(CC1=CN(N=C1)C1=CC=CC=C1)NC1CCN(CC1)C#N	309.385	BB02	CA232	NCN-1	F47		7.67385	7.25776	-0.366445	-0.237632	5.23054	7.93018	5.06763	6.81497	-7.57949	8.81071	6.33342	3.25006
526	BB02CA233	CC(C)C1=NC(CN2C=C(C=CC2=O)C(=O)NC2CCN(CC2)C#N)=CS1	385.505	BB02	CA233	NCN-1	F48		10.0587	8.88341	0.779039	-0.374896	7.48865	10.3146	7.20991	9.40704	-4.57787	11.18	3.82064	3.44969
527	BB02CA234	CCS(=O)(=O)N1CCC(CC1)(C(=O)NC1CCN(CC1)C#N)C1=CC=CC=C1	404.555	BB02	CA234	NCN-1	G25		4.99959	-0.359705	0.848999	9.77955	5.49739	5.47193	3.89772	10.5342	-14.1318	6.77327	5.78764	2.40838
528	BB02CA235	FC1=C(F)C(F)=C(C=C1)S(=O)(=O)NCC1=CC=C(C=C1)C(=O)NC1CCN(CC1)C#N	452.475	BB02	CA235	NCN-1	G26		-4.11672	-3.50402	-2.63466	4.60789	2.72962	4.50973	1.11153	9.11471	-15.9098	3.208	5.23325	0.069466
529	BB02CA236	O=C(NC1CCN(CC1)C#N)C1=CSC(=N1)C1CC1	276.375	BB02	CA236	NCN-1	G27		-2.63305	-1.71792	-1.0888	5.52127	2.37482	3.99522	2.47744	9.4414	-17.0677	2.66361	4.3445	-1.05818
530	BB02CA237	CC1CCCC(C1C)N1CC(CC1=O)C(=O)NC1CCN(CC1)C#N	346.495	BB02	CA237	NCN-1	G28		-1.1274	-0.911882	-0.756703	7.26648	4.25859	4.55547	2.09921	8.86776	-17.0957	4.63805	4.56766	-0.793801
531	BB02CA238	O=C(NC1CCN(CC1)C#N)C1=CSC(=N1)C1=CN=CN1	302.375	BB02	CA238	NCN-1	G29		-1.3756	-0.0192094	-0.668199	6.6008	2.82809	7.84927	1.72787	9.46473	-15.7993	4.85806	5.22933	1.15664
532	BB02CA239	CC1=CC(C(=O)NC2CCN(CC2)C#N)=C(C)N1C1CC1	286.395	BB02	CA239	NCN-1	G30		-1.93243	-2.15108	0.689693	5.13425	4.16988	23.3825	0.685828	10.5757	-12.5889	5.96375	6.26373	1.23757
533	BB02CA240	BrC1=CC=CC(=C1)N1C=C(C=N1)C(=O)NC1CCN(CC1)C#N	374.255	BB02	CA240	NCN-1	G31		-1.48641	-1.95371	-0.369817	5.97847	3.77374	16.2583	1.83813	9.85559	-14.9739	6.61344	4.46822	2.19796
534	BB02CA241	CN(CC(=O)N1CCCC(C1)C(=O)NC1CCN(CC1)C#N)C1=NC=C(Cl)C=C1	418.945	BB02	CA241	NCN-1	G32		-1.32523	-2.37933	-0.303229	6.97544	4.39464	11.5775	1.87947	9.36232	-16.4677	4.25445	5.40473	0.819429
535	BB02CA242	O=C(NC1CCN(CC1)C#N)C1CCN(CC1)C(=O)C1=NC=CC=C1	341.435	BB02	CA242	NCN-1	G33		-1.25654	-0.22411	-1.0534	7.24791	4.16462	6.77977	3.29898	9.66113	-16.5379	4.24223	2.33913	-0.219189
536	BB02CA243	O=C(NC1CCN(CC1)C#N)C1=CC=C(CN2C=NC=N2)C=C1	310.375	BB02	CA243	NCN-1	G34		-1.12557	-0.346146	-0.539237	7.8238	4.35255	3.57568	1.44841	8.976	-15.0353	1.83529	6.17603	1.7906
537	BB02CA244	ClC1=CC(=CC(=N1)N1CCCC1)C(=O)NC1CCN(CC1)C#N	333.835	BB02	CA244	NCN-1	G35		-0.0787625	-1.49042	-1.02896	1.80998	4.12328	9.62414	3.05551	10.5725	-12.0416	5.4504	3.47376	1.06222
538	BB02CA245	CC1=NC(=CS1)C1=CNC(=C1)C(=O)NC1CCN(CC1)C#N	315.415	BB02	CA245	NCN-1	G36		1.40307	-1.67875	-0.864592	0.540542	5.17642	13.7157	7.08281	15.6549	1.16135	6.88139	10.1312	4.13491
539	BB02CA246	O=C(CC1=NN(C=C1)C1=CC=CC=C1)NC1CCN(CC1)C#N	309.385	BB02	CA246	NCN-1	G37		2.50666	0.463662	-14.3761	2.35387	5.83115	7.42622	3.3587	12.8644	-11.8495	7.29791	7.40462	-0.0681171
540	BB02CA247	O=C(NC1CCN(CC1)C#N)C1CN(C2CCCCCC2)C(=O)C1	332.465	BB02	CA247	NCN-1	G38		3.28971	-0.660276	-2.96928	7.30673	3.35354	6.02515	3.31659	7.95253	-15.2625	4.78285	5.96617	1.2052
541	BB02CA248	O=C(NC1CCN(CC1)C#N)C1=NNC(=C1)C1CCCCC1	301.415	BB02	CA248	NCN-1	G39		5.07194	0.586452	0.213461	6.91765	5.65375	6.05153	3.31889	10.7235	-12.9617	6.22701	17.646	1.98754
542	BB02CA249	CC1=CC=C(S1)C1=CC(=NN1)C(=O)NC1CCN(CC1)C#N	315.415	BB02	CA249	NCN-1	G40		0.580645	0.934481	-0.369817	6.46354	4.6863	8.48428	3.97811	8.01216	-8.42945	6.74883	5.96774	1.24567
543	BB02CA250	O=C(NC1CCN(CC1)C#N)C1=CC=C(O1)C1=CC=CC=C1	295.355	BB02	CA250	NCN-1	G41		0.359926	0.617337	-0.655556	6.66273	4.47883	7.46404	3.57921	9.30787	-16.2651	4.59198	3.46984	0.989385
544	BB02CA251	O=C(NC1CCN(CC1)C#N)C1=C(N=CC=C1)N1CCCCC1	313.425	BB02	CA251	NCN-1	G42		-0.221634	-0.904348	-1.83728	7.16328	6.04463	5.63376	4.05544	9.29685	-13.6713	4.4707	5.17922	1.03255
545	BB02CA252	O=C(NC1CCN(CC1)C#N)C1=NNC(=O)C1C1=CC=CC=C1	311.365	BB02	CA252	NCN-1	G43		0.428615	1.35935	-0.681686	8.32435	6.23707	7.56167	3.99725	10.7604	-11.7197	4.10496	6.40937	3.44969
546	BB02CA253	CC1=NN(C(C)=C1CC(=O)NC1CCN(CC1)C#N)C1=NC=C(C=C1)C(F)(F)F	406.425	BB02	CA253	NCN-1	G44		1.22815	0.578165	-0.917694	7.94145	6.07846	7.94602	4.03706	8.89628	-11.1057	4.71045	5.21915	3.16374
547	BB02CA254	CC1=CN=C(C=C1)N1CCCC(C1)C(=O)NC1CCN(CC1)C#N	327.455	BB02	CA254	NCN-1	G45		2.94535	2.133	-1.67545	8.7413	5.09974	4.75864	3.2607	9.3889	-11.5477	6.32197	6.95202	2.46773
548	BB02CA255	O=C(NC1CCN(CC1)C#N)C1=CC=C(C=C1)C1=CN=CO1	296.345	BB02	CA255	NCN-1	G46		4.0407	3.43848	-1.46557	8.99725	5.64473	7.50714	4.18101	8.25069	-10.4373	7.96452	3.56068	2.90206
549	BB02CA256	CN1N=C(C=C1C1=CN=CC=C1)C(=O)NC1CCN(CC1)C#N	310.375	BB02	CA256	NCN-1	G47		5.62877	2.7379	-2.60178	3.00614	6.71665	8.02165	4.87392	8.61562	-7.69703	8.19111	5.83854	4.12142
550	BB02CA257	CC1=CC(COC2=C(Br)C=C(C=C2)C(=O)NC2CCN(CC2)C#N)=NO1	419.295	BB02	CA257	NCN-1	G48		10.9636	6.85173	0.133387	6.38304	8.87855	8.15886	5.8639	8.50543	-4.04719	12.7925	6.25355	3.911
551	BB02CA258	O=C(NC1CCN(CC1)C#N)C1CN(C1)S(=O)(=O)C1CC1	312.405	BB02	CA258	NCN-1	H25		7.41925	2.61361	0.974589	9.62061	6.87827	7.47459	4.12435	9.36362	-13.2012	7.37406	7.80475	4.72301
552	BB02CA259	COC1=C(C=C(C=C1)C(=O)NC1CCN(CC1)C#N)S(=O)(=O)NCCC1=NC=CC=C1	443.545	BB02	CA259	NCN-1	H26		-0.81968	-0.677602	-2.02609	7.43677	3.56627	4.50973	2.09921	9.10434	-15.3555	5.75596	7.07652	1.4372
553	BB02CA260	CC1=C(C(=O)NC2CCN(CC2)C#N)C(=NO1)C1=NC=CC=C1	311.365	BB02	CA260	NCN-1	H27		-0.285743	-1.53788	-1.64342	7.19321	3.12577	4.56426	1.99738	6.38976	-16.4835	6.85037	5.54881	1.06222
554	BB02CA261	O=C(NC1CCN(CC1)C#N)C(=O)N1CCN(CC1)C1=CC=CC=C1	341.435	BB02	CA261	NCN-1	H28		1.57067	-0.755946	-0.460006	5.31795	5.31247	4.92751	2.56319	8.10874	-15.7125	7.88366	4.69922	2.51089
555	BB02CA262	FC(F)(N1C=C(N=N1)C1=CC=CC=C1)C(=O)NC1CCN(CC1)C#N	346.355	BB02	CA262	NCN-1	H29		1.23914	-1.92584	-0.845206	7.64112	4.33526	8.49484	2.93453	8.13791	-14.4862	6.18752	5.3045	1.62065
556	BB02CA263	O=C(NC1CCN(CC1)C#N)C1CC2=C1C=CC=C2	255.335	BB02	CA263	NCN-1	H30		1.27669	0.613571	-1.36611	8.97661	4.97797	17.6445	2.80437	8.37709	-15.1239	5.48894	6.11965	2.15749
557	BB02CA264	O=C(NC1CCN(CC1)C#N)C1=NC(=NC=C1)N1CCOCC1	316.385	BB02	CA264	NCN-1	H31		2.07438	-1.00454	-0.457477	8.71034	4.98022	19.9145	2.28144	8.80942	-14.8397	6.33043	6.02647	1.99563
558	BB02CA265	O=C(NC1CCN(CC1)C#N)C1COCCN1C(=O)OCC1=CC=CC=C1	372.445	BB02	CA265	NCN-1	H32		1.62929	0.776286	-1.06689	10.2553	5.11929	6.73931	3.11982	30.9299	-13.6608	5.63186	5.19175	0.967803
559	BB02CA266	O=C(NC1CCN(CC1)C#N)C1=NC(=CN=C1)N1CCCC1	300.385	BB02	CA266	NCN-1	H33		2.07347	-1.25162	-0.790418	10.7466	4.67578	1.4191	3.07312	9.10564	-14.7932	5.64878	6.00767	2.41647
560	BB02CA267	CN(CC1=CC=CC=C1)S(=O)(=O)C1=CC=C(C=C1)C(=O)NC1CCN(CC1)C#N	412.535	BB02	CA267	NCN-1	H34		2.92429	1.29833	-1.96372	7.444	3.96241	7.4614	2.41236	8.99869	-15.6098	4.466	3.78619	1.84186
561	BB02CA268	CN1N=C(C=C1C(=O)NC1CCN(CC1)C#N)C1=CN=CC=C1	310.375	BB02	CA268	NCN-1	H35		2.59458	0.369498	-1.65859	4.42625	4.94564	5.74722	3.39162	8.19819	-15.5274	5.78417	5.96539	0.743893
562	BB02CA269	FC(F)(F)C1=C(C=CC=C1)C1=C(C=NO1)C(=O)NC1CCN(CC1)C#N	364.345	BB02	CA269	NCN-1	H36		3.75954	0.592478	-0.000632166	7.09206	4.73892	8.43151	4.39539	10.0844	-12.4854	6.40659	5.82444	1.02715
563	BB02CA270	O=C(NC1CCN(CC1)C#N)C1=CN(CC2CCCO2)N=N1	304.375	BB02	CA270	NCN-1	H37		7.96875	33.9528	-1.53132	15.1525	6.095	6.64257	8.64549	11.8799	-11.6284	7.27816	10.6981	2.52978
564	BB02CA271	CN1C=C(C2=NNC=C2)C(=N1)C(=O)NC1CCN(CC1)C#N	299.355	BB02	CA271	NCN-1	H38		6.2433	0.418464	-2.04464	10.568	4.48034	8.0498	3.28443	8.41468	-14.0941	6.02956	8.26126	2.95332
565	BB02CA272	CC1=CC=C(S1)[1C@@H]1C[1C@H]1C(=O)NC1CCN(CC1)C#N	289.415	BB02	CA272	NCN-1	H39		9.6017	0.0139362	0.553145	9.86315	7.11431	9.41745	4.7338	10.9251	-10.5346	6.85601	6.82987	4.94692
566	BB02CA273	CN1CCN(CC1)C(=O)[1C@@H]1[1C@@H](C(=O)NC2CCN(CC2)C#N)C1(C)C	347.475	BB02	CA273	NCN-1	H40		4.01964	1.12055	-1.02306	8.97042	4.79756	8.44558	5.08906	53.0056	-13.0371	3.56057	6.08754	2.01721
567	BB02CA274	CC1=CSC(=N1)N1CCC(CC1)C(=O)NC1CCN(CC1)C#N	333.475	BB02	CA274	NCN-1	H41		3.83097	-0.932974	-2.86224	8.02711	4.60662	7.96361	2.86563	7.92595	-13.7555	3.91785	6.02099	1.29962
568	BB02CA275	ClC1=CN(CC2=CSC(=C2)C(=O)NC2CCN(CC2)C#N)N=C1	349.865	BB02	CA275	NCN-1	H42		3.51959	1.53487	-1.68051	7.21591	4.61113	8.6294	4.2882	9.55613	-12.9968	5.53972	4.98581	1.90661
569	BB02CA276	CC1=NC(COC2=CC=C(C=C2)C(=O)NC2CCN(CC2)C#N)=NO1	341.385	BB02	CA276	NCN-1	H43		5.05271	1.84674	-1.9654	8.87547	4.95015	9.53619	3.79971	9.34871	-11.7539	9.0561	7.9269	2.12782
570	BB02CA277	CN(CC1=CC=NN1C)C(=O)C1CCCCC1C(=O)NC1CCN(CC1)C#N	386.515	BB02	CA277	NCN-1	H44		4.1103	3.89122	-2.30424	8.09007	4.99525	9.23891	2.5364	8.46783	-10.8399	4.7631	5.63338	1.97944
571	BB02CA278	COC1=C(C=C(C=C1)C(=O)NC1CCN(CC1)C#N)S(=O)(=O)NCC1=NC=CC=C1	429.515	BB02	CA278	NCN-1	H45		4.83016	3.17784	-1.91989	10.1459	4.78027	9.62678	4.12052	8.12754	-10.9065	6.19128	5.84167	3.11518
572	BB02CA279	O=C(NC1CCN(CC1)C#N)C1=CC=C(CN2CCCCCC2)S1	346.515	BB02	CA279	NCN-1	H46		7.09412	3.67502	-2.55121	9.13967	4.89077	9.2864	5.65105	7.51825	-9.20047	9.65219	4.89341	3.53872
573	BB02CA280	CC1=NC(=CS1)C1=C(C)N(CCC(=O)NC2CCN(CC2)C#N)C(C)=C1	371.525	BB02	CA280	NCN-1	H47		8.06308	4.83286	0.488243	8.46161	6.55805	11.3858	7.95411	7.64464	-5.14188	11.0305	6.26921	3.11248
574	BB02CA281	ClC1=C(C=C(C=C1)C(=O)NC1CCN(CC1)C#N)N1CCCS1(=O)=O	382.885	BB02	CA281	NCN-1	H48		10.4021	8.29582	-0.520694	7.18495	9.24463	14.48	4.75065	10.1298	-2.9025	13.7477	6.18699	2.64578
575	BB02CA282	CC1=C(C(C)=NO1)S(=O)(=O)N1CCC(CC1)C(=O)NC1CCN(CC1)C#N	395.495	BB02	CA282	NCN-1	I25		6.51989	1.25087	4.38576	0.427015		10.2178	9.07349	4.02844	-15.9809	11.5477	8.26283	-1.80814
576	BB02CA283	NS(=O)(=O)C1=CC=C(CCNS(=O)(=O)C2=CC(=CC=C2)C(=O)NC2CCN(CC2)C#N)C=C1	491.605	BB02	CA283	NCN-1	I26		-0.973541	0.991732	5.16206	-0.407922		8.59598	7.11879	2.2252	-17.7001	5.14671	7.18615	-1.57074
577	BB02CA284	O=C(NC1CCN(CC1)C#N)C1=CC=C(NC1=O)C1=CC=CS1	328.415	BB02	CA284	NCN-1	I27		0.250941	0.377785	3.42486	-0.502872		6.54406	12.1514	2.9207	-13.8424	14.5197	4.7783	0.398586
578	BB02CA285	O=C(NC1CCN(CC1)C#N)C1=NC=CC(=C1)N1CCOCC1	315.395	BB02	CA285	NCN-1	I28		1.14206	0.594738	3.37092	0.599369		8.47109	6.87455	3.58638	-18.379	10.5426	5.62477	-0.478169
579	BB02CA286	O=C(CC1=CSC(=N1)C1=NN=CN1)NC1CCN(CC1)C#N	317.395	BB02	CA286	NCN-1	I29		0.551338	-0.11262	5.89621	1.48591		7.87389	6.28577	3.3498	-18.1229	8.27667	5.69133	0.279887
580	BB02CA287	O=C(NC1CCN(CC1)C#N)C1=CC=C(C=C1)N1C=CC=N1	295.365	BB02	CA287	NCN-1	I30		1.48275	0.364225	5.04152	2.85133		8.93811	7.23823	3.48656	-16.958	7.0149	5.09778	1.37785
581	BB02CA288	CC1=C(COC2=CC(CC(=O)NC3CCN(CC3)C#N)=CC=C2)C=CC=C1	363.475	BB02	CA288	NCN-1	I31		0.335199	1.63205	5.34918	1.21241	10.6593	10.2407	7.22139	6.67237	-36.9668	11.9529	5.66862	0.778963
582	BB02CA289	FC1=C(NS(=O)(=O)C2=CC=C(O2)C(=O)NC2CCN(CC2)C#N)C=CC=C1Cl	426.875	BB02	CA289	NCN-1	I32		0.864556	1.69382	5.39554	4.86178	10.0392	19.4097	9.0666	3.4574	-14.9537	9.4933	6.18934	0.60631
583	BB02CA290	O=C(NC1CCN(CC1)C#N)C1CCCN1C(=O)C1=CC=NC=C1	327.405	BB02	CA290	NCN-1	I33		1.74834	0.850863	2.20605	-2.28318	9.41978	15.5433	6.57825	3.50212	-19.5912	8.24094	6.41799	1.18632
584	BB02CA291	CC1=CC=C(C=C1)S(=O)(=O)N[C@@H](CC1=CC=CC=C1)C(=O)NC1CCN(CC1)C#N	426.555	BB02	CA291	NCN-1	I34		0.643838	1.4746	3.2546	1.78934	9.70618	8.79387	6.18853	4.25466	-16.9124	8.0529	6.82987	1.42641
585	BB02CA292	BrC1=CC=C(S1)C1=NC(=CS1)C(=O)NC1CCN(CC1)C#N	397.335	BB02	CA292	NCN-1	I35		1.42963	1.13712	4.81984	0.594209	9.5378	11.9927	8.53371	4.4193	-16.1712	12.6317	5.49478	0.430959
586	BB02CA293	O=C(NC1CCN(CC1)C#N)C1=CC(=NN1)C1CC1	259.325	BB02	CA293	NCN-1	I36		3.68352	2.5541	3.26303	4.34369	7.68485	7.32595	6.77808	3.54684	-17.5931	7.28004	5.3186	0.970501
587	BB02CA294	O=C(NC1CCN(CC1)C#N)C1=NOC(=C1)C1=CC=NC=C1	297.335	BB02	CA294	NCN-1	I37		5.20382	2.71229	5.11907	4.30756	9.13864	8.87743	7.14023	4.53662	-14.8739	8.05478	6.60278	3.03155
588	BB02CA295	FC1=C(C=CC(=C1)C(=O)NC1CCN(CC1)C#N)N1CCCC1	316.395	BB02	CA295	NCN-1	I38		7.13167	1.86482	2.69239	2.70271	5.58008	12.304	6.32865	5.93539	-14.1029	8.09803	6.06875	1.63683
589	BB02CA296	O=C(CC1=CC=C(OCCOC2=CC=CC=C2)C=C1)NC1CCN(CC1)C#N	379.475	BB02	CA296	NCN-1	I39		9.44417	3.94546	7.56597	5.88352	6.96848	9.7332	7.10654	4.04983	-13.0556	7.87802	6.12591	1.78251
590	BB02CA297	CC1=CC(C(=O)NC2CCN(CC2)C#N)=C(C)N1C1=CN=CC=C1	323.415	BB02	CA297	NCN-1	I40		2.62114	0.516394	5.94257	4.97531	7.23759	11.4025	7.16397	4.63255	-11.0943	9.33816	7.25897	0.943523
591	BB02CA298	O=C(NC1CCN(CC1)C#N)C1=CSC(=N1)C1=CC=NC=C1	313.395	BB02	CA298	NCN-1	I41		2.34731	3.71796	-0.275414	-1.73618	7.1346	8.42623	6.57748	2.85329	-14.9037	9.39552	6.17211	0.541565
592	BB02CA299	O=C(NC1CCN(CC1)C#N)C1=CC(CN2C=CN=C2)=CC=C1	309.385	BB02	CA299	NCN-1	I42		1.93701	1.83393	5.4655	3.34465	6.05891	8.38841	8.63401	4.69088	-13.902	7.24432	6.87763	1.03255
593	BB02CA300	O=C(NC1CCN(CC1)C#N)C1CN(CCO1)C(=O)OCC1=CC=CC=C1	372.445	BB02	CA300	NCN-1	I43		4.15793	6.13759	3.30349	5.96299	5.986	9.10258	7.13411	5.50759	-12.6187	10.9356	7.24409	2.86159
594	BB02CA301	O=C(CC1=NN(N=C1)C1=CC=CC=C1)NC1CCN(CC1)C#N	310.375	BB02	CA301	NCN-1	I44		3.07632	4.31232	2.73707	5.20855	7.8412	7.76483	6.6885	4.42383	-12.3828	8.18923	6.65368	2.33015
595	BB02CA302	ClC1=CC=CC(Cl)=C1N1C=CC=C1C(=O)NC1CCN(CC1)C#N	363.265	BB02	CA302	NCN-1	I45		4.98677	5.66828	2.51707	4.39013	10.0768	23.0746	10.702	8.91767	44.1998	13.0426	7.99268	2.41108
596	BB02CA303	BrC1=CC=C(C=C1)N1C=C(C=N1)C(=O)NC1CCN(CC1)C#N	374.255	BB02	CA303	NCN-1	I46		5.66999	6.50445	2.39317	5.4934	5.76801	12.0358	7.3148	2.63745	-8.76541	10.1872	7.39444	2.76717
597	BB02CA304	CN1C=C(C=N1)C1=CC=C(O1)C(=O)NC1CCN(CC1)C#N	299.355	BB02	CA304	NCN-1	I47		7.78467	7.34816	1.21565	5.8185	7.06845	10.1475	6.95877	2.95506	-24.4577	10.5285	7.93082	3.02076
598	BB02CA305	FC1=C(C=C(C=C1)C(=O)NC1CCN(CC1)C#N)S(=O)(=O)N1CCC1	366.435	BB02	CA305	NCN-1	I48		9.70885	10.2002	0.451999	8.10142	11.7884	9.67339	10.7181	3.05682	-4.59366	14.4773	6.94184	3.86514
599	BB02CA306	CN1[C@H]([C@@H](CC1=O)C(=O)NC1CCN(CC1)C#N)C1=CN=CC=C1	327.405	BB02	CA306	NCN-1	J25		7.70865	3.68105	4.15649	11.4494	7.15941	9.56433	5.84016	6.13114	-13.4608	8.64241	8.00364	2.99108
600	BB02CA307	CC1=NC(COC2=C(C=CC=C2)C(=O)NC2CCN(CC2)C#N)=NO1	341.385	BB02	CA307	NCN-1	J26		0.909432	2.25654	4.27955	6.43464	4.76373	7.72789	4.37242	3.80352	-16.6958	6.53822	7.25036	0.331144
601	BB02CA308	CC1=C(C(=O)NC2CCN(CC2)C#N)C(=NO1)C1=CC=NC=C1	311.365	BB02	CA308	NCN-1	J27		1.99287	3.50176	5.35255	0.570472	5.57858	7.01285	4.79582	3.24803	-16.4545	6.53164	5.27397	0.00202328
602	BB02CA309	ClC1=C(OCCOC2=CC=CC(=N2)C(=O)NC2CCN(CC2)C#N)C=CC=C1	400.885	BB02	CA309	NCN-1	J28		3.67528	3.95149	5.25814	0.182417	7.13535	9.82731	5.30268	7.81252	-12.3626	14.4181	6.9528	-0.302818
603	BB02CA310	O=C(CC1(CCOCC1)N1C=NN=N1)NC1CCN(CC1)C#N	319.385	BB02	CA310	NCN-1	J29		2.33632	2.75297	3.79321	10.2729	5.3899	6.67247	6.02928	1.905	-16.23	9.99537	6.51587	1.28074
604	BB02CA311	ClC1=C(SC(=N1)N1CCCC1)C(=O)NC1CCN(CC1)C#N	339.865	BB02	CA311	NCN-1	J30		3.0406	0.129946	4.69172	9.15928	6.43702	8.92404	5.12046	2.13122	-14.6932	10.5059	5.88943	0.765475
605	BB02CA312	COC1=CC=C(CN2CCC2C(=O)NC2CCN(CC2)C#N)C=C1	328.435	BB02	CA312	NCN-1	J31		3.3181	3.95676	5.81108	10.0345	6.10928	8.09202	4.9612	1.89009	-16.2282	9.54595	6.76879	0.557751
606	BB02CA313	COCC1CCN(C1)C1=CC=C(C=C1)C(=O)NC1CCN(CC1)C#N	342.465	BB02	CA313	NCN-1	J32		3.87402	-1.41057	-1.26328	7.57301	7.14663	16.5512	4.75524	3.83334	-11.0425	10.4391	6.23476	1.11078
607	BB02CA314	CC1=NN(N=C1C(=O)NC1CCN(CC1)C#N)C1=CN=CC=C1	311.365	BB02	CA314	NCN-1	J33		3.82456	0.42901	2.77331	9.40491	8.73347	11.7983	5.81719	2.57846	-12.1775	7.35714	7.40227	1.30232
608	BB02CA315	CC1=NN(C(C)=C1CC(=O)NC1CCN(CC1)C#N)C1=NC=CC=C1	338.435	BB02	CA315	NCN-1	J34		3.14043	2.06294	0.994818	10.1594	7.421	8.19932	5.0102	2.08844	-15.5055	6.42727	5.02183	0.743893
609	BB02CA316	O=C(NC1CCN(CC1)C#N)C1=CC=NN1C1CCC1	273.355	BB02	CA316	NCN-1	J35		3.30894	3.17934	3.45689	6.81754	6.13108	6.35409	4.50794	2.23493	-16.2142	7.83195	6.85805	2.25731
610	BB02CA317	O=C(CC1(CN2C=NN=N2)CCCCC1)NC1CCN(CC1)C#N	331.435	BB02	CA317	NCN-1	J36		5.60404	1.67724	-3.51463	9.32544	7.96072	8.19492	3.58763	2.17983	-14.6195	8.92259	6.44618	1.14046
611	BB02CA318	O=C(NC1CCN(CC1)C#N)C1=CN(CC2CCOC2)N=N1	304.375	BB02	CA318	NCN-1	J37		9.04945	25.7651	-1.38971	14.944	10.1677	8.18261	11.3666	4.14836	-12.3468	9.58168	8.6935	2.69703
612	BB02CA319	FC(F)(F)C1=CN=C(C=C1)N1C=CC(=N1)C(=O)NC1CCN(CC1)C#N	364.345	BB02	CA319	NCN-1	J38		8.95237	2.13224	2.51707	9.95603	7.63448	11.5274	6.88757	2.59596	-13.7169	8.58035	8.37715	14.8124
613	BB02CA320	O=C(NC1CCN(CC1)C#N)C1=C(C=CS1)S(=O)(=O)NCC1=CC=CO1	394.485	BB02	CA320	NCN-1	J39		11.4847	3.14469	4.04523	5.13631	7.43453	10.8308	7.44113	4.77839	-10.2197	2.91559	9.50081	2.6161
614	BB02CA321	ClC1=CN(CN2C=C(C=N2)C(=O)NC2CCN(CC2)C#N)N=C1	333.795	BB02	CA321	NCN-1	J40		6.48783	3.05429	1.1693	8.42342	8.41024	8.42799	6.38301	2.37364	-13.7985	7.64673	7.07339	1.99833
615	BB02CA322	ClC1=C(N=C(OCC2CC2)C=C1)C(=O)NC1CCN(CC1)C#N	334.825	BB02	CA322	NCN-1	J41		5.06644	2.3944	1.19037	8.01886	9.78736	9.07444	6.6862	2.89607	-14.1231	7.1785	6.85727	2.03879
616	BB02CA323	CC(N1C=CC(=N1)C1CC1)C(=O)NC1CCN(CC1)C#N	287.385	BB02	CA323	NCN-1	J42		4.96662	3.49875	2.4901	7.73917	7.43603	8.78068	6.23294	2.16622	-12.6012	6.41599	6.21909	1.17283
617	BB02CA324	CN1C=C(C=C1C(=O)NC1CCN(CC1)C#N)S(=O)(=O)N1CCOCC1	381.475	BB02	CA324	NCN-1	J43		6.36511	5.52741	0.130015	8.55862	7.03838	11.1835	4.8341	4.02326	-11.1811	7.62134	8.20801	3.03964
618	BB02CA325	CN1N=C(CC(=O)NC2CCN(CC2)C#N)C=C1C1CC1	287.385	BB02	CA325	NCN-1	J44		6.15721	6.04418	-0.161624	7.06317	7.98929	8.38929	6.3654	2.41771	-11.0223	6.94345	6.19874	2.19526
619	BB02CA326	COC1=C(C=C(C=C1)C(=O)NC1CCN(CC1)C#N)S(=O)(=O)NCCCN1CCOCC1	465.595	BB02	CA326	NCN-1	J45		7.02269	5.24492	3.05736	6.21275	8.20352	10.2029	6.25668	1.56989	-9.82764	6.56078	7.53069	4.54766
620	BB02CA327	CC1=C(C)C(C(=O)NC2CCN(CC2)C#N)=C(S1)N1C=NN=N1	331.415	BB02	CA327	NCN-1	J46		8.80492	7.44458	3.56815	6.5203	10.1767	10.1949	9.44253	3.64277	-6.84356	9.68416	7.73349	3.42002
621	BB02CA328	CC1=NOC(=N1)C1=CC=C(C=C1)C(=O)NC1CCN(CC1)C#N	311.365	BB02	CA328	NCN-1	J47		9.89019	9.71506	1.6017	8.35634	11.6591	11.3665	7.95029	2.05603	-4.28665	10.5332	8.95425	3.78691
622	BB02CA66	ClC1=CC=CC(=C1)C1=NOC(=C1)C(=O)NC1CCN(CC1)C#N	340.785	BB02	CA066	NCN-1	J48		10.8454	8.84197	2.35102	5.79992	10.3549	13.2645	8.12715	1.74425	-1.81746	12.9768	6.66073	3.43081
623	BB02CA329	CCOC1=C(N=C(O1)C1=CC=CO1)C(=O)NC1CCN(CC1)C#N	330.365	BB02	CA329	NCN-1	K25		7.36338	2.64826	3.966	13.4609	5.53573	7.74548	5.23837	5.50629	-12.1582	9.2432	6.77349	1.70967
624	BB02CA330	CC1=C(C=C(C=C1)S(=O)(=O)NCCC1=CC=C(F)C=C1)C(=O)NC1CCN(CC1)C#N	444.545	BB02	CA330	NCN-1	K26		0.463417	-0.0659146	-4.10971	12.5197	4.6164	7.72701	3.58151	6.95627	-12.9529	8.67061	5.91684	1.28613
625	BB02CA331	CC1=C(C=CC(=N1)C1=CC=CO1)C(=O)NC1CCN(CC1)C#N	310.375	BB02	CA331	NCN-1	K27		0.392897	2.40795	0.985547	12.2204	5.35607	8.50803	3.30204	5.29369	-14.6555	7.31107	4.35624	-0.146351
626	BB02CA332	O=C(CC1(CCCC1)C(=O)NC1CCN(CC1)C#N)N1CCOCC1	348.465	BB02	CA332	NCN-1	K28		1.88847	-1.15445	3.00595	10.7879	6.33253	4.19047	4.92445	5.13229	-16.4151	7.23773	7.45082	1.03525
627	BB02CA333	CN(CC1=CC=CC=C1)C(=O)N1CCC(CC1)C(=O)NC1CCN(CC1)C#N	383.515	BB02	CA333	NCN-1	K29		0.588887	-0.817718	3.71229	11.7167	5.68908	6.18346	3.98424	4.71811	-14.7695	9.28081	5.56212	1.36167
628	BB02CA334	O=C(NC1CCN(CC1)C#N)C1(CCCC1)NS(=O)(=O)C=CC1=CC=CC=C1	402.535	BB02	CA334	NCN-1	K30		1.27577	-0.550293	1.95234	13.5796	5.76876	7.89588	3.90461	4.00251	-15.5484	12.6985	4.93569	1.54781
629	BB02CA335	O=C(NC1CCN(CC1)C#N)C(CC1=CC=CC=C1)N1CCCOC1=O	356.445	BB02	CA335	NCN-1	K31		1.20342	-1.19437	-5.56369	12.66	5.5891	8.39985	6.089	4.453	-17.8019	10.598	6.45009	0.67645
630	BB02CA336	O=C(NC1CCN(CC1)C#N)C1=CC=C(C=C1)N1CCCS1(=O)=O	348.445	BB02	CA336	NCN-1	K32		1.91686	0.899829	3.7342	13.7241	5.75523	7.72965	1.60001	4.53143	-17.4063	7.87896	6.55737	1.38865
631	BB02CA337	CC1=CC=C(CN2C(CCC2=O)C(=O)NC2CCN(CC2)C#N)C=C1	340.445	BB02	CA337	NCN-1	K33		2.04416	-0.737114	-4.77896	13.6188	5.323	9.78685	5.94889	4.44522	-16.1765	8.55309	7.47744	1.94168
632	BB02CA338	BrC1=C(N=C(N=C1)C1CC1)C(=O)NC1CCN(CC1)C#N	350.235	BB02	CA338	NCN-1	K34		1.80604	2.40795	1.94138	13.3794	6.00855	7.56079	3.98806	4.13474	-13.874	2.35899	5.72578	3.37686
633	BB02CA339	CN1C(C(CCC1=O)C(=O)NC1CCN(CC1)C#N)C1=CC=CS1	346.475	BB02	CA339	NCN-1	K35		12.482	-2.12848	2.08552	12.5238	6.04764	6.5511	5.31034	4.26049	-18.5378	5.47108	4.10254	0.808638
634	BB02CA340	COC1=C(C=C(CC(=O)NC2CCN(CC2)C#N)C=C1)S(=O)(=O)N1CCOCC1	422.525	BB02	CA340	NCN-1	K36		7.44214	2.17744	3.10625	14.0843	5.98976	7.84487	3.85637	4.16715	-16.5423	5.50681	6.42268	3.58728
635	BB02CA341	O=C(NC1CCN(CC1)C#N)C1=CC=C(S1)C1=NC=CC=C1	312.415	BB02	CA341	NCN-1	K37		6.47318	0.900582	4.27787	7.42336	6.64599	11.4527	6.07369	6.4481	-12.6117	11.3765	8.12188	2.31126
636	BB02CA342	CC1=C(C(C)=NO1)S(=O)(=O)N1CCCC1C(=O)NC1CCN(CC1)C#N	381.475	BB02	CA342	NCN-1	K38		6.98605	1.16951	5.01202	15.1442	6.44679	9.74815	5.04848	4.09132	-14.6327	7.77647	6.71163	3.64393
637	BB02CA343	CN(C(=O)C1=CC(C)=C(C)S1)C1=C(C=CC=C1)C(=O)NC1CCN(CC1)C#N	396.535	BB02	CA343	NCN-1	K39		10.8344	2.68743	5.50933	16.1598	6.39192	14.567	11.3314	10.9795	-4.96645	14.262	10.5336	8.23543
638	BB02CA344	O=C(NC1CCN(CC1)C#N)C1=CN=C(C=C1)N1CCCCCC1	327.445	BB02	CA344	NCN-1	K40		5.16902	4.2046	4.09665	15.3238	8.53352	9.40338	5.10821	4.34216	-14.2845	7.78588	6.60513	3.55491
639	BB02CA345	ClC1=CC=CC(=C1)N1N=C(CC(=O)NC2CCN(CC2)C#N)CC1=O	359.835	BB02	CA345	NCN-1	K41		4.40612	2.3394	0.809383	16.1546	7.61118	13.5996	8.54366	4.72848	-9.94693	11.7301	6.602	3.23927
640	BB02CA346	CC1=C(N=C(O1)C1=CC=CS1)C(=O)NC1CCN(CC1)C#N	316.405	BB02	CA346	NCN-1	K42		3.68993	5.21629	4.12362	4.49643	7.97275	15.2856	7.41357	14.0895	-4.85856	11.9867	7.49936	5.14116
641	BB02CA347	O=C(NC1CCN(CC1)C#N)C1=NC(=NC=C1)C1CC1	271.345	BB02	CA347	NCN-1	K43		5.4859	8.31164	0.350009	15.5065	8.45835	7.09024	5.94429	5.22174	-12.3477	6.77139	7.24801	2.12782
642	BB02CA348	CN1C=CN=C1CN1CCC(CC1)C(=O)NC1CCN(CC1)C#N	330.455	BB02	CA348	NCN-1	K44		3.65605	13.4447	-0.0301332	14.1008	6.82716	8.9601	3.64352	3.99409	-11.9933	4.33061	6.81029	3.36607
643	BB02CA349	O=C(NC1CCN(CC1)C#N)C1=CC(=NO1)C1CC1	260.315	BB02	CA349	NCN-1	K45		6.56568	2.88103	3.20571	13.6518	9.49871	7.03659	4.62049	4.25077	-10.4566	8.05196	6.6114	3.49286
644	BB02CA350	ClC1=CC=C(S1)C(=O)N1CCC(CC1)C(=O)NC1CCN(CC1)C#N	380.915	BB02	CA350	NCN-1	K46		8.63365	5.15603	0.266563	15.7273	7.69537	12.0191	7.9434	4.13021	-6.68216	8.35564	7.31848	5.04674
645	BB02CA351	ClC1=CC=CC(OC2=CN=C(C=C2)C(=O)NC2CCN(CC2)C#N)=C1	356.835	BB02	CA351	NCN-1	K47		9.98086	7.94102	4.13458	13.3319	10.1151	10.8634	5.12352	4.21058	-2.0657	13.9095	7.40697	3.72216
646	BB02CA352	CC1CN(CC(C)O1)C1=NC=C(C=C1)C(=O)NC1CCN(CC1)C#N	343.445	BB02	CA352	NCN-1	K48		12.8136	10.3704	2.61822	17.1433	12.2973	12.1616	7.49396	4.54439	-2.849	12.0375	8.76945	5.03325
647	BB02CA353	O=C(NC1CCN(CC1)C#N)C1=CSC(=N1)C1CCCCC1	318.455	BB02	CA353	NCN-1	L25		8.09514	2.37707	5.38458	16.3693	7.13009	8.43679	4.53856	8.22865	-9.9022	8.69694	9.55014	3.12597
648	BB02CA354	O=C(NC1CCN(CC1)C#N)C1=C(C=CO1)C1=CC=CC=C1	295.355	BB02	CA354	NCN-1	L26		1.32248	0.690408	1.76943	9.48438	5.93639	6.59419	2.65278	6.82923	-12.9608	4.80823	5.94973	1.74474
649	BB02CA355	O=C(NC1CCN(CC1)C#N)C1=CC=C(CN2C=CC=N2)S1	315.415	BB02	CA355	NCN-1	L27		2.25847	1.47008	6.17774	14.557	5.53423	8.80706	2.24086	8.11133	-11.6021	5.5369	5.53002	0.838313
650	BB02CA356	O=C(NC1CCN(CC1)C#N)C1CC2CCC1O2	249.335	BB02	CA356	NCN-1	L28		3.65971	2.59101	3.82439	11.4443	4.77275	7.70854	6.12039	6.79228	-16.1089	7.14935	28.1505	2.47852
651	BB02CA357	O=C(NC1CCN(CC1)C#N)C1=CN=C(C=C1)C1=NC=CC=C1	307.375	BB02	CA357	NCN-1	L29		3.16057	15.8146	4.25005	13.8892	5.46732	8.25473	3.48197	6.55894	-16.1598	8.94798	6.34751	2.65387
652	BB02CA358	O=C(NC1CCN(CC1)C#N)C1CC2OC1C=C2	247.315	BB02	CA358	NCN-1	L30		2.21542	0.637677	6.25528	14.8604	7.58412	6.45171	5.38843	5.57565	-15.6765	9.62775	6.47828	1.75014
653	BB02CA359	O=C(NC1CCN(CC1)C#N)C1CC=CCC1C(=O)N1CCOCC1	346.445	BB02	CA359	NCN-1	L31		3.02686	0.814705	4.82237	14.8996	5.02307	8.76573	1.4599	6.61209	-15.0897	7.30167	6.45557	1.5586
654	BB02CA360	O=C(NC1CCN(CC1)C#N)C1=NC(=CC=C1)N1CCOCC1	315.395	BB02	CA360	NCN-1	L32		2.45629	-0.712254	2.27938	10.278	7.07898	7.15533	4.15115	6.00993	-16.1475	4.96337	5.5864	2.0361
655	BB02CA361	O=C(NC1CCN(CC1)C#N)C1=CC(CN2C=NC=N2)=CC=C1	310.375	BB02	CA361	NCN-1	L33		4.66714	-0.54954	6.0985	16.4539	5.82965	9.11578	3.89772	6.23226	-14.8274	4.41146	6.63411	2.08465
656	BB02CA362	O=C(NC1CCN(CC1)C#N)C1=NC=CC(=C1)N1C=CC=C1	295.365	BB02	CA362	NCN-1	L34		2.88491	1.10699	-0.675785	10.7311	4.40442	8.90821	2.94602	6.1292	-15.6826	5.89794	6.81342	2.68624
657	BB02CA363	O=C(NC1CCN(CC1)C#N)C1=CC=C(CN2C=CN=N2)O1	300.335	BB02	CA363	NCN-1	L35		2.77317	0.948794	0.721723	9.7971	5.96119	8.73494	5.0592	5.43499	-16.4019	6.08316	6.34595	3.51983
658	BB02CA364	CC1=C(CN2CCOCC2)C(=NO1)C(=O)NC1CCN(CC1)C#N	333.405	BB02	CA364	NCN-1	L36		10.4516	-0.447843	0.76471	15.8677	5.24783	9.45967	2.68493	5.36758	-13.952	3.86708	6.11417	2.89936
659	BB02CA365	O=C(NC1CCN(CC1)C#N)C1CCN(CC1)S(=O)(=O)N1CCCCC1	383.535	BB02	CA365	NCN-1	L37		12.5709	1.98007	3.76286	15.4321	6.3408	9.41921	4.90914	6.68987	-13.6634	6.72626	8.21193	4.0297
660	BB02CA366	CC1(CCCCN1C(=O)OCC1=CC=CC=C1)C(=O)NC1CCN(CC1)C#N	384.495	BB02	CA366	NCN-1	L38		7.59142	0.890036	1.75763	14.5404	6.24834	10.8352	3.15427	3.83788	-12.8433	3.5728	7.06164	3.25276
661	BB02CA367	O=C(NC1CCN(CC1)C#N)C1=C(C=CS1)S(=O)(=O)NC1CCCCCC1	410.575	BB02	CA367	NCN-1	L39		9.87828	1.04823	3.85895	14.8893	6.16566	10.99	7.13717	7.3912	-11.2548	6.99704	8.12658	3.92719
662	BB02CA368	CCN1N=CC=C1C1=CC(=NO1)C(=O)NC1CCN(CC1)C#N	314.365	BB02	CA368	NCN-1	L40		6.6536	0.156312	6.90852	13.4341	8.06897	10.5626	4.89306	5.88483	-13.6406	7.20765	6.48141	4.48292
663	BB02CA369	O=C(NC1CCN(CC1)C#N)C1=NC(=CC=C1)C(=O)N1CCCC1	327.405	BB02	CA369	NCN-1	L41		4.69186	1.79551	3.31782	15.3805	4.23679	9.24946	4.67791	4.88728	-16.1958	4.30334	8.69115	3.28513
664	BB02CA370	O=C(NC1CCN(CC1)C#N)[1C@@H]1CCCO[1C@H]1C1=CC=CC=C1	313.415	BB02	CA370	NCN-1	L42		5.70387	2.95561	0.129173	10.3431	6.63472	10.6268	7.1165	5.77983	-12.1503	5.27834	6.95124	3.90291
665	BB02CA371	O=C(NC1CCN(CC1)C#N)C1CCCN(C1)S(=O)(=O)C1=CC=CS1	382.525	BB02	CA371	NCN-1	L43		5.19649	15.5833	5.63154	15.0235	6.2972	10.1202	5.88457	6.20568	-12.31	6.7413	7.51581	4.30487
666	BB02CA372	FC(F)(F)C1=NN(CC2=CC=C(O2)C(=O)NC2CCN(CC2)C#N)C=C1Cl	401.795	BB02	CA372	NCN-1	L44		6.46768	3.99443	2.38474	12.8747	7.4413	11.9487	6.11273	6.58033	-8.1935	8.57095	8.62068	4.22394
667	BB02CA373	COC1=C(C=C(C=C1)C(=O)NC1CCN(CC1)C#N)S(=O)(=O)N(C)CCC1=CN=CC=C1	457.575	BB02	CA373	NCN-1	L45		7.66835	5.24115	-3.96642	64.8761	9.41978	10.4104	6.33247	6.53301	-9.57151	12.4982	8.13754	5.01437
668	BB02CA374	FC(F)(F)C1=CN=C(C=C1)N1CCC(CC(=O)NC2CCN(CC2)C#N)CC1	395.445	BB02	CA374	NCN-1	L46		8.66388	3.30741	1.2106	14.5343	8.83946	11.428	6.82172	5.05192	-5.94711	10.4138	8.69741	2.93983
669	BB02CA375	O=C(NC1CCN(CC1)C#N)C1=C(N=CC=C1)N1C=NC=N1	297.335	BB02	CA375	NCN-1	L47		9.69603	6.63101	-0.637012	15.0606	7.62095	11.6497	6.83933	5.27749	-3.34108	9.7669	9.40058	3.96226
670	BB02CA65	COC1=CC=CC=C1C1=CC(=NN1)C(=O)NC1CCN(CC1)C#N	325.385	BB02	CA065	NCN-1	L48		10.8207	16.1265	2.10574	15.3682	12.2289	11.2697	6.82096	7.85141	0.513135	15.3536	9.77409	6.1555
671	BB02CA376	CCC1=CC=C(O1)C(=O)N1CCC(CC1)C(=O)NC1CCN(CC1)C#N	358.455	BB02	CA376	NCN-1	M25		6.82578	-5.05509	6.88913	-4.26267		3.6223	18.8822	1.36831	-12.6205	1.86632	0.489595	-1.3873
672	BB02CA377	O=C(NC1CCN(CC1)C#N)C1=NN(N=C1)C1=CC=CC=C1	296.355	BB02	CA377	NCN-1	M26		-2.44988	-4.57749	5.68886	-6.30615		2.75861	2.10151	0.565213	-14.2924	-1.65195	-1.0663	-1.60311
673	BB02CA378	CC1=C(C=CC(=N1)C1=CSC=C1)C(=O)NC1CCN(CC1)C#N	326.435	BB02	CA378	NCN-1	M27		-0.966215	-6.42084	5.19156	-5.81592		1.57566	2.67574	0.856247	-40.4991	1.33792	-2.90566	-2.08331
674	BB02CA379	CN(C)S(=O)(=O)C1=CC(C(=O)NC2CCN(CC2)C#N)=C(C=C1)N1CCCCC1	419.565	BB02	CA379	NCN-1	M28		22.4949	-7.85815	5.06597	-4.50314		1.68296	3.38627	0.316312	-20.9982	0.98628	-0.850968	-3.13271
675	BB02CA380	FC1=CC=C(CC2=NC=C(S2)C(=O)NC2CCN(CC2)C#N)C=C1	344.425	BB02	CA380	NCN-1	M29		-17.6217	-6.4457	5.26995	-3.95821		1.79554	2.33886	3.78408	-21.5964	1.82213	-1.52673	-1.58153
676	BB02CA381	CC1=CC(=CC(C)=C1)N(CCC(=O)NC1CCN(CC1)C#N)S(=O)(=O)C1=CC=C(Cl)C=C1	475.025	BB02	CA381	NCN-1	M30		18.3801	-6.32818	5.4773	-9.06898		5.13507	3.35947	3.53258	-19.5009	6.13299	-1.84699	-1.03659
677	BB02CA382	O=C(NC1CCN(CC1)C#N)C1=CSC(CCC2=CC=CC=C2)=N1	340.465	BB02	CA382	NCN-1	M31		4.47389	-6.54739	4.93448	-5.4836	4.50364	4.55547	1.77152	0.0868562	-22.092	0.655326	-0.695143	0.274492
678	BB02CA383	O=C(NC1CCN(CC1)C#N)C1=CC=C(C=C1)C1=NN=CO1	297.335	BB02	CA383	NCN-1	M32		-14.7872	-7.88678	5.24044	-2.16346	4.06239	3.83426	2.34422	-0.878933	-21.8911	-0.0413692	0.614882	-1.06897
679	BB02CA384	O=C(NC1CCN(CC1)C#N)C1=C(CN2C=NC=N2)C=CC=C1	310.375	BB02	CA384	NCN-1	M33		1.02025	-6.55417	7.06108	-2.98395	3.9316	5.51678	2.16506	0.928843	-21.8526	1.02483	-1.05299	-1.18767
680	BB02CA385	O=C(CC1=CN(CC2=CC=CC=C2)N=C1)NC1CCN(CC1)C#N	323.415	BB02	CA385	NCN-1	M34		35.3094	-6.69881	5.23202	-4.25648	1.68626	2.74102	0.52198	0.891896	-23.4367	-0.124108	-1.38187	-0.246166
681	BB02CA386	CN(CC1CC1)C1=C(C=C(C=C1)C(F)(F)F)C(=O)NC1CCN(CC1)C#N	380.435	BB02	CA386	NCN-1	M35		-13.3557	-7.47547	4.82659	-3.1563	4.26159	0.53079	1.84502	2.05408	-22.692	0.687293	-1.77652	-0.413424
682	BB02CA387	CNS(=O)(=O)C1=CC(C(=O)NC2CCN(CC2)C#N)=C(C=C1)C1=CC(Cl)=C(Cl)C=C1	467.395	BB02	CA387	NCN-1	M36		18.7052	-6.52555	5.81024	-4.63421	2.49509	5.09637	1.22255	1.9938	-17.9904	1.10851	-0.132921	0.339237
683	BB02CA388	O=C(CC1=CSC(=N1)N1CCCC1=O)NC1CCN(CC1)C#N	333.435	BB02	CA388	NCN-1	M37		-10.339	-4.83135	5.93246	-2.02516	2.19441	4.60912	2.29062	2.65819	-18.2501	2.57617	1.22409	-0.146351
684	BB02CA389	CC1CN(CC(C)O1)S(=O)(=O)C1=CC=C(C=C1)C(=O)NC1CCN(CC1)C#N	406.525	BB02	CA389	NCN-1	M38		14.1141	-5.85962	5.89537	-2.39774	2.11398	4.32064	2.96592	0.650773	-20.0719	1.32946	-0.1431	-0.292027
685	BB02CA390	CN(C(=O)C1=C(C)N=CS1)C1=C(C=CC=C1)C(=O)NC1CCN(CC1)C#N	383.495	BB02	CA390	NCN-1	M39		-5.36776	-4.40799	6.58232	-1.40902	3.04083	5.07966	2.75154	1.34303	-20.4789	1.9011	0.199088	0.174677
686	BB02CA391	O=C(CC1=CC=C(C=C1)N1C=CC=C1)NC1CCN(CC1)C#N	308.405	BB02	CA391	NCN-1	M40		7.3762	0.0252359	12.7725	5.94545	7.88856	8.67426	33.81	-2.01066	38.072	15.2587	27.5741	28.4979
687	BB02CA392	O=C(NC1CCN(CC1)C#N)C1=C(C=CS1)N1C=CC=C1	300.405	BB02	CA392	NCN-1	M41		30.6588	-3.8076	6.58485	-8.4869	3.79253	-12.1985	26.0134	8.94943	29.4382	-3.80691	18.6561	23.1834
688	BB02CA393	O=C(NC1CCN(CC1)C#N)C1=COC(=C1)C#CC1=CC=CC=C1	319.385	BB02	CA393	NCN-1	M42		1.65676	-4.51421	5.43431	-4.01601	1.87569	6.9504	2.23703	2.92718	-17.1475	4.81951	2.20523	0.981291
689	BB02CA394	ClC1=CC=C(OC2=CC=CC(=N2)C(=O)NC2CCN(CC2)C#N)C=C1	356.835	BB02	CA394	NCN-1	M43		-16.5511	-1.91152	3.67689	-4.83546	2.31619	4.74281	1.28839	1.62499	-14.5002	4.56472	1.74872	1.62065
690	BB02CA395	BrC1=C(OC2=C(C=CC=N2)C(=O)NC2CCN(CC2)C#N)C=CC=C1	401.285	BB02	CA395	NCN-1	M44		38.7722	-2.30249	2.9402	-6.5105	0.362509	4.16496	0.898678	1.03903	-14.773	0.817042	1.08314	1.99833
691	BB02CA396	FC(F)(F)C1=CC=C(C=C1)N1C=C(C=N1)C(=O)NC1CCN(CC1)C#N	363.365	BB02	CA396	NCN-1	M45		-17.8571	-2.85768	4.48775	-3.54745	1.42467	5.34792	2.87864	4.0628	-11.403	2.5019	0.62741	3.45239
692	BB02CA397	CC1=CNC(=O)N1C1=CC(=CC=C1)C(=O)NC1CCN(CC1)C#N	325.385	BB02	CA397	NCN-1	M46		23.0509	-1.16047	3.31107	-74.8092	0.869157	6.51416	1.45607	-1.0144	-7.7979	-0.40523	2.24908	1.39674
693	BB02CA398	CC1=CC=C(OC2=CN=C(C=C2)C(=O)NC2CCN(CC2)C#N)C=C1	336.415	BB02	CA398	NCN-1	M47		-3.04793	2.22867	4.61586	-1.87551	3.55198	7.97328	2.57851	2.6893	-0.313144	4.58446	2.93268	3.3229
694	BB02CA399	O=C(NC1CCN(CC1)C#N)C1=CC=C(OCC2=CN=CC=C2)C=C1	336.415	BB02	CA399	NCN-1	M48		5.0005	3.85431	7.61149	-1.23667	4.27061	8.65755	2.74772	4.14123	1.77448	6.29376	4.40871	3.66821
695	BB02CA400	CCN1C=C(C=N1)[1C@@H]1OCCC[1C@H]1C(=O)NC1CCN(CC1)C#N	331.435	BB02	CA400	NCN-1	N25		5.08201	-3.62681	4.72713	3.8225	1.36303	1.33291	2.63363	0.870506	-4.78488	0.0150434	1.59838	1.51274
696	BB02CA401	O=C(NC1CCN(CC1)C#N)C1=CC=C(C=C1)C#CC1=CC=CC=C1	329.425	BB02	CA401	NCN-1	N26		4.82191	0.0704345	3.02028	-1.77747	-0.217054	3.37427	1.66662	2.96154	-9.4759	1.94717	1.49737	-1.05008
697	BB02CA402	O=C(NC1CCN(CC1)C#N)C1CCN1C1CCCC1	276.405	BB02	CA402	NCN-1	N27		4.43634	-6.47206	4.15733	2.99478	1.10594	1.00749	2.22861	1.11811	-16.1554	-1.10193	0.00880919	-1.6193
698	BB02CA403	FC1=C(C=C(C=C1)S(=O)(=O)NC1=NC=CS1)C(=O)NC1CCN(CC1)C#N	409.475	BB02	CA403	NCN-1	N28		2.78874	-7.10032	2.97476	1.89151	1.14052	0.362802	1.04798	4.69866	-17.2589	-1.96316	0.14036	-0.934081
699	BB02CA404	O=C(NC1CCN(CC1)C#N)C1CCCN1C(=O)C1CC1	290.385	BB02	CA404	NCN-1	N29		28.8985	-6.94891	3.36249	1.52926	-0.649284	0.916019	-0.752057	6.7696	-19.9974	-1.31347	0.0894622	-1.97809
700	BB02CA405	O=C(NC1CCN(CC1)C#N)C(OC1CCOCC1)C1=CC=CC=C1	343.445	BB02	CA405	NCN-1	N30		-23.2331	-7.33159	3.04304	0.376444	0.0979093	-0.940646	1.47291	4.01029	-20.9491	-2.08633	0.773056	3.03964
701	BB02CA406	O=C(CCN1C=CC(=N1)C(=O)N1CCCC1)NC1CCN(CC1)C#N	344.435	BB02	CA406	NCN-1	N31		7.90098	-6.94815	2.9402	1.20313	-0.837209	1.26255	-0.304153	1.93676	-22.8736	-3.08765	0.461406	-0.149048
702	BB02CA407	O=C(NC1CCN(CC1)C#N)C1=C(OCC2=CC=CS2)C=CC=C1	341.455	BB02	CA407	NCN-1	N32		11.8272	-6.85324	3.26219	-0.0157389	3.84891	24.6041	10.7036	33.5109	17.301	15.4439	9.20169	2.1494
703	BB02CA408	O=C(NC1CCN(CC1)C#N)C1=CNN=C1C1=CC=NC=C1	296.355	BB02	CA408	NCN-1	N33		2.33723	-6.75907	3.113	0.946142	-1.27169	2.42088	-0.375358	-0.94764	-20.8631	-1.03141	0.840397	0.420168
704	BB02CA409	COC1=C(C=CC=C1)N1CC(CCC1=O)C(=O)NC1CCN(CC1)C#N	356.445	BB02	CA409	NCN-1	N34		5.83758	-7.54854	2.30045	-0.699995	-1.77609	0.671513	-1.53378	-1.02218	-22.4131	-3.66964	-0.426561	0.325748
705	BB02CA410	CN1N=CC=C1[1C@@H]1C[1C@H]1C(=O)NC1CCN(CC1)C#N	273.355	BB02	CA410	NCN-1	N35		5.77622	-7.66681	1.51319	-0.262402	-0.931924	1.70759	-0.204619	-1.33136	-22.7911	-1.8823	-0.0240785	0.484913
706	BB02CA411	O=C(NC1CCN(CC1)C#N)C1CCCN(C1)C1=NC=CC=N1	314.405	BB02	CA411	NCN-1	N36		0.720769	-7.18997	3.29422	0.0761145	0.141508	3.28632	0.691188	0.551602	-22.0841	-2.55267	0.345516	0.390493
707	BB02CA412	O=C(NC1CCN(CC1)C#N)C1=CC=C(NC1=O)C1=CC=NC=C1	323.375	BB02	CA412	NCN-1	N37		-16.7178	-4.54735	5.07692	0.603498	0.586516	3.12097	-0.314107	0.350666	-20.1228	0.550023	1.12542	1.41292
708	BB02CA413	CN1CCN(CC2=C(C)ON=C2C(=O)NC2CCN(CC2)C#N)CC1	346.455	BB02	CA413	NCN-1	N38		29.0405	-4.53003	3.10457	1.99884	1.0225	3.00664	0.838958	0.963844	-21.3412	-0.592332	0.103557	-0.502448
709	BB02CA414	O=C(NC1CCN(CC1)C#N)C1=CC=CN1CC1=NC=CC=C1	309.385	BB02	CA414	NCN-1	N39		2.4453	-4.7628	3.66424	-7.60036	1.07437	5.78504	1.07478	2.55254	-15.5967	0.904482	1.5326	0.630589
710	BB02CA415	FC(F)(F)C1=NN(CCC(=O)NC2CCN(CC2)C#N)C(=C1)C1CC1	355.385	BB02	CA415	NCN-1	N40		16.6436	-5.99672	3.08012	-1.04161	2.43721	4.36197	2.12371	3.41267	-19.1676	-0.289585	1.78004	0.509192
711	BB02CA416	CC1=CSC(=N1)C1=CC(=CC=C1)C(=O)NC1CCN(CC1)C#N	326.435	BB02	CA416	NCN-1	N41		-22.0544	-5.61028	1.03528	0.856353	0.391074	4.95917	0.397179	0.385667	-18.608	-2.26026	0.600004	0.528076
712	BB02CA417	FC1=CC(F)=C(OCC2=CC(=NO2)C(=O)NC2CCN(CC2)C#N)C=C1	362.355	BB02	CA417	NCN-1	N42		16.1326	-5.20424	2.34765	-11.3261	4.54348	6.90115	4.62508	8.67719	19.7763	7.51416	2.95382	2.32475
713	BB02CA418	CC(=O)N1CCN(CC1)S(=O)(=O)C1=CC(=CC=C1)C(=O)NC1CCN(CC1)C#N	419.525	BB02	CA418	NCN-1	N43		-4.06726	-2.83809	3.03966	-0.138554	1.56072	4.31976	0.100108	1.39424	-16.0809	-0.431556	3.21457	1.61256
714	BB02CA419	CN1C=C(C=N1)C1=CC(=NN1)C(=O)NC1CCN(CC1)C#N	299.355	BB02	CA419	NCN-1	N44		3.03053	-2.77557	3.37176	-1.75786	0.878177	3.99785	0.985196	0.839394	-14.1634	-0.183341	1.24131	0.90036
715	BB02CA420	CC1=NN(C(C)=C1)C1=NC(C(=O)NC2CCN(CC2)C#N)=C(Cl)C=C1	358.845	BB02	CA420	NCN-1	N45		4.80726	6.61594	3.97527	-4.15121	1.01273	6.15268	0.689656	2.17918	-7.81369	-0.0141031	2.28667	1.22409
716	BB02CA421	O=C(CC1=CSC(NS(=O)(=O)C2=CC=CC=C2)=N1)NC1CCN(CC1)C#N	405.515	BB02	CA421	NCN-1	N46		6.10409	-0.789845	2.72864	-2.535	1.17209	5.96446	3.61902	2.87079	-1.12013	1.31629	2.17861	2.1467
717	BB02CA422	O=C(NC1CCN(CC1)C#N)C1=CC(=CC=C1)S(=O)(=O)N1CCOCC1	378.465	BB02	CA422	NCN-1	N47		8.51276	1.4392	5.02719	-0.962139	2.42218	5.59154	1.79831	2.46244	4.15947	4.14444	3.23885	3.09629
718	BB02CA423	O=C(CC1=COC(=N1)C1=CC=CS1)NC1CCN(CC1)C#N	316.405	BB02	CA423	NCN-1	O25		-9.03846	-3.669	7.80872	9.16857	3.98121	2.82546	3.81886	3.15016	4.76383	4.29864	2.42918	5.6807
719	BB02CA424	COC1=CC=C(C=C1)S(=O)(=O)N(CCC(=O)NC1CCN(CC1)C#N)CC1=CC=CC=C1	456.585	BB02	CA424	NCN-1	O26		0.573318	-5.86866	4.93448	4.66363	0.532394	0.521995	-1.21527	1.81426	-5.64975	1.73469	0.686138	0.501099
720	BB02CA425	CC1=C(CC(=O)NC2CCN(CC2)C#N)N=C(O1)C1=CSC=C1	330.425	BB02	CA425	NCN-1	O27		23.517	-6.0148	4.7541	6.24371	2.46051	-0.056729	1.35118	1.765	-14.2467	1.22133	0.440264	-0.809987
721	BB02CA426	CC1=CC=C(C=CS(=O)(=O)N2CCC(CC2)C(=O)NC2CCN(CC2)C#N)C=C1	416.565	BB02	CA426	NCN-1	O28		-9.35351	-6.68299	5.85997	7.8207	3.1378	3.55282	0.822879	3.5462	-17.0931	2.55549	0.831784	-0.138258
722	BB02CA427	ClC1=CC(Cl)=C(OC2=C(C=CC=N2)C(=O)NC2CCN(CC2)C#N)C=C1	391.275	BB02	CA427	NCN-1	O29		17.9459	-6.01932	5.10474	6.48625	1.22772	3.64253	1.67351	8.80488	-19.4834	3.07449	1.20999	-0.998826
723	BB02CA428	O=C(CC1=CSC(=N1)C1=CC=CC=C1)NC1CCN(CC1)C#N	326.435	BB02	CA428	NCN-1	O30		17.2994	-7.73913	4.29641	5.36543	1.46	0.00923495	-0.195431	3.23701	-20.9008	-0.613017	-0.285614	0.905756
724	BB02CA429	CC1=C(C=CC=C1)N1C=C(C=N1)C(=O)NC1CCN(CC1)C#N	309.385	BB02	CA429	NCN-1	O31		-15.8789	-6.85248	4.02079	4.75135	1.43369	3.12449	0.777706	3.50406	-20.8526	-0.183341	1.56158	-0.213793
725	BB02CA430	O=C(NC1CCN(CC1)C#N)C1=C(N=CC=C1)N1C=CC=N1	296.355	BB02	CA430	NCN-1	O32		-1.26112	-6.14965	5.23876	10.1449	1.35476	4.829	0.0373253	3.4548	-21.2157	-1.26552	0.247636	0.878778
726	BB02CA431	CCN1N=C(C=C1C(=O)N1CCCCC1C(=O)NC1CCN(CC1)C#N)C(C)C	400.545	BB02	CA431	NCN-1	O33		16.0419	-7.27057	5.32052	6.14567	1.04506	2.22123	-0.0262234	2.08196	-21.7034	-0.249156	0.993873	0.0829545
727	BB02CA432	CN1N=C(C=C1C(=O)NC1CCN(CC1)C#N)C1CCC1	287.385	BB02	CA432	NCN-1	O34		-17.0997	-6.85248	5.27753	8.9281	1.86065	4.1377	-1.29413	2.01195	-20.9929	-1.03141	0.731555	0.306864
728	BB02CA433	O=C(NC1CCN(CC1)C#N)C1=CC(OC2=NC=CS2)=CC=C1	328.415	BB02	CA433	NCN-1	O35		-0.43411	-7.538	3.43414	5.45831	0.127226	3.07876	-1.07439	0.43817	-24.0419	-0.421214	0.221013	0.231328
729	BB02CA434	CNS(=O)(=O)C1=CC(C(=O)NC2CCN(CC2)C#N)=C(C=C1)C1=C(OC(F)(F)F)C=CC=C1	482.505	BB02	CA434	NCN-1	O36		5.56008	-5.95755	4.84934	6.88772	1.19314	3.85537	0.0587634	-0.584659	-20.9921	-0.121287	1.1082	0.768172
730	BB02CA435	O=C(CC1=CC=C(OCC2=NC=CC=C2)C=C1)NC1CCN(CC1)C#N	350.435	BB02	CA435	NCN-1	O37		29.1568	-3.85054	5.62227	4.24048	2.28086	6.02515	0.405601	2.78653	-18.0431	-0.781314	2.11597	-0.526728
731	BB02CA436	FC1=CC=CC(NS(=O)(=O)C2=CC(C(=O)NC3CCN(CC3)C#N)=C(F)C=C2)=C1	420.455	BB02	CA436	NCN-1	O38		9.30771	-5.23211	4.5046	9.21398	2.6958	5.53086	1.23786	0.757723	-18.8851	0.85183	0.917918	2.34633
732	BB02CA437	O=C(NC1CCN(CC1)C#N)C1=NN(C=N1)C1=CC=CC=C1	296.355	BB02	CA437	NCN-1	O39		15.1096	-4.19782	4.09327	8.16747	2.74015	4.95565	-0.226823	4.64162	-19.1948	-0.566946	2.51062	3.01806
733	BB02CA438	ClC1=NN=C(C=C1)N1CCCC(C1)C(=O)NC1CCN(CC1)C#N	348.855	BB02	CA438	NCN-1	O40		-17.1272	-4.99407	4.9311	6.64828	2.23425	6.289	-0.13418	2.22909	-16.9036	-0.428736	1.64536	0.814033
734	BB02CA439	O=C(NC1CCN(CC1)C#N)C1=C(NN=C1)C1CC1	259.325	BB02	CA439	NCN-1	O41		22.8164	-5.61103	2.83737	6.29944	1.53667	4.11219	-1.45262	1.37414	-18.1167	-4.18863	1.16301	-0.459285
735	BB02CA440	FC(F)(F)C1=C(N=CC=C1)N1CCCC(C1)C(=O)NC1CCN(CC1)C#N	381.415	BB02	CA440	NCN-1	O42		9.79952	-3.78953	4.28882	6.66376	3.14757	5.90377	-0.094366	1.31905	-16.8642	1.32288	2.4793	2.77527
736	BB02CA441	O=C(NC1CCN(CC1)C#N)C1=NN(C(=O)NC1=O)C1=CC=CC=C1	340.355	BB02	CA441	NCN-1	O43		4.54991	-3.0091	3.48555	6.25816	2.96566	6.216	-1.16474	3.47943	-14.995	0.810461	2.63982	2.59182
737	BB02CA442	CN1C=C(C=N1)C1=NC(=CS1)C(=O)NC1CCN(CC1)C#N	316.405	BB02	CA442	NCN-1	O44		-9.21613	-0.584192	3.04135	6.58945	1.905	7.41215	-1.81707	2.33669	-31.9889	-0.473866	2.31799	1.81758
738	BB02CA443	O=C(NC1CCN(CC1)C#N)C1=C(CC2=CC=CC=C2)SC=N1	326.435	BB02	CA443	NCN-1	O45		8.75363	-1.3375	4.09243	5.05684	5.06817	8.13775	3.59988	9.1387	4.99013	5.86503	2.94834	3.19611
739	BB02CA444	O=C(NC1CCN(CC1)C#N)C1CCN(CC1)C(=O)N1CCOCC1	349.455	BB02	CA444	NCN-1	O46		7.56029	1.21396	3.35912	9.19334	2.4545	5.28723	-0.0775218	3.05163	0.42542	0.0272661	2.64922	3.31481
740	BB02CA445	CC1=C(CC2=CC=C(O2)C(=O)NC2CCN(CC2)C#N)C(C)=NN1	327.405	BB02	CA445	NCN-1	O47		36.4039	1.49796	4.32844	6.66789	4.56077	9.43328	2.94755	6.88173	15.466	7.15218	4.23252	4.83632
741	BB02CA446	CC1=NN(C(=O)C1CC(=O)NC1CCN(CC1)C#N)C1=CC(Br)=CC=C1	418.315	BB02	CA446	NCN-1	O48		-5.22672	8.39677	5.95606	10.5619	5.33728	32.7784	2.78523	10.9108	69.711	7.75861	3.54501	5.0899
742	BB02CA447	CCN1C=CC(=N1)C1=CC(=NO1)C(=O)NC1CCN(CC1)C#N	314.365	BB02	CA447	NCN-1	P25		40.0361	-1.87762	8.22848	9.56179	2.75368	1.77971	1.4821	6.62052	16.1554	0.642163	2.94442	-3.21095
743	BB02CA448	O=C(NC1CCN(CC1)C#N)C1=CC=C(CN2C=CC=CC2=O)O1	326.375	BB02	CA448	NCN-1	P26		13.8714	-5.57939	4.79456	6.01563	-0.0667136	0.928332	-2.08352	4.71422	-3.04373	-3.5775	0.670477	-0.969152
744	BB02CA449	CC(C)N1N=CC=C1[1C@@H]1OCC[1C@H]1C(=O)NC1CCN(CC1)C#N	331.435	BB02	CA449	NCN-1	P27		7.37437	-6.29579	5.23202	8.96422	1.09843	3.18782	0.0312001	7.20064	-10.9679	-1.91709	2.71499	0.395889
745	BB02CA450	O=C(NC1CCN(CC1)C#N)C1=CN=C(S1)C1=CN=CC=C1	313.395	BB02	CA450	NCN-1	P28		-5.96947	-5.84606	4.65379	6.91971	1.8351	3.80084	-0.0354112	7.3575	-15.2186	-0.699516	0.239806	-2.03205
746	BB02CA451	O=C(NC1CCN(CC1)C#N)C1=CN(C2CC2)C(=O)C=C1	286.355	BB02	CA451	NCN-1	P29		33.0262	-7.5267	3.42234	8.16644	0.436176	2.62405	-0.494799	7.76196	-20.3482	-2.99457	1.19276	2.40298
747	BB02CA452	O=C(NC1CCN(CC1)C#N)C1CN(OCC2=CC=CC=C2)C(=O)C1	342.415	BB02	CA452	NCN-1	P30		-0.942403	-4.81553	5.02804	7.76703	1.41339	1.92835	-0.327123	7.29333	-20.4026	-1.11885	0.617231	0.79515
748	BB02CA453	ClC1=NN=C(C=C1)N1CCC(CC(=O)NC2CCN(CC2)C#N)CC1	362.885	BB02	CA453	NCN-1	P31		-5.8211	-6.04569	4.01067	9.57727	-0.72295	3.82107	-0.877623	6.73071	-19.7535	-2.20103	1.57176	0.989385
749	BB02CA454	O=C(NC1CCN(CC1)C#N)C1=CN(CC2CCC2)N=C1	287.385	BB02	CA454	NCN-1	P32		20.3803	-6.12328	3.44678	7.28712	0.734602	1.83951	-0.415938	3.7225	-22.6964	-0.750287	0.897559	0.414773
750	BB02CA455	O=C(CC1=CSC(=N1)C1CC1)NC1CCN(CC1)C#N	290.405	BB02	CA455	NCN-1	P33		-16.5282	-6.05774	4.05534	7.42645	2.56199	2.74982	-1.29413	3.18905	-21.8499	-2.35334	1.0667	1.15125
751	BB02CA456	O=C(NC1CCN(CC1)C#N)C1=NOC(=C1)C1CCC1	274.345	BB02	CA456	NCN-1	P34		28.7089	-6.42536	2.96043	7.26029	-0.332817	2.34788	-1.4465	4.00057	-22.6332	-3.94512	0.153671	1.42372
752	BB02CA457	O=C(NC1CCN(CC1)C#N)C(N1C=CC=C1)C1=CC=CC=C1	308.405	BB02	CA457	NCN-1	P35		11.8089	-6.85399	3.63221	8.08594	0.563214	2.69705	-1.16627	3.12617	-21.892	-1.20253	0.51152	0.70073
753	BB02CA458	ClC1=C(N=C(N=C1)N1CCOCC1)C(=O)NC1CCN(CC1)C#N	350.825	BB02	CA458	NCN-1	P36		5.53902	-6.16019	4.0486	5.49547	1.33221	1.40151	1.11918	2.51948	-22.4288	-0.824564	0.233541	-0.532123
754	BB02CA459	BrC1=CC=C(S1)S(=O)(=O)N1CCCCC1C(=O)NC1CCN(CC1)C#N	461.415	BB02	CA459	NCN-1	P37		-1.99929	-5.31046	5.48404	9.55456	1.89298	4.21422	0.0541695	4.74987	-39.4474	4.03068	0.958636	3.13946
755	BB02CA460	CC(C)C1=NN(C(=C1)C(=O)NC1CCN(CC1)C#N)C1=CC=CC=C1	337.445	BB02	CA460	NCN-1	P38		10.7694	-2.92171	4.79961	10.5453	3.44599	4.13858	0.773112	5.19257	-19.2632	1.29561	1.6712	2.82383
756	BB02CA461	O=C(NC1CCN(CC1)C#N)C1=CC=C(C=C1)C1=NOC=N1	297.335	BB02	CA461	NCN-1	P39		41.1058	-3.33151	4.58805	11.1254	2.91529	4.90376	0.124609	3.60324	-19.8746	0.184281	1.2695	1.70967
757	BB02CA462	O=C(NC1CCN(CC1)C#N)C(CCC1=CC=CC=C1)C1=CC=CC=C1	347.475	BB02	CA462	NCN-1	P40		8.46605	-3.90629	4.66138	7.8207	4.96594	3.13065	1.12684	4.67014	-18.029	3.48348	1.78396	-0.405331
758	BB02CA463	O=C(NC1CCN(CC1)C#N)C1=CC(=CC=C1)C1=NOC=N1	297.335	BB02	CA463	NCN-1	P41		1.57617	-2.64148	4.14638	9.10252	2.18915	4.40859	0.390289	3.67194	-18.0439	-2.5019	2.45268	0.363516
759	BB02CA464	COC1CC(N(C1)C(=O)OCC1=CC=CC=C1)C(=O)NC1CCN(CC1)C#N	386.475	BB02	CA464	NCN-1	P42		9.66764	-3.50854	3.83535	9.92198	3.54071	3.82371	1.12378	3.69917	-16.6089	1.53442	2.89274	1.07571
760	BB02CA465	CC1=CC(COC2=CC(=CC=C2)C(=O)NC2CCN(CC2)C#N)=CC=C1	349.455	BB02	CA465	NCN-1	P43		-5.03897	-1.63205	5.93414	9.67119	3.78877	6.79297	1.09392	4.06474	-13.2617	2.89773	4.11037	1.92279
761	BB02CA466	CN1C=C(C=N1)C1=CC(=NO1)C(=O)NC1CCN(CC1)C#N	300.335	BB02	CA466	NCN-1	P44		4.66073	-1.72696	3.44172	8.46677	2.84463	6.19753	-0.857716	1.67879	-11.6179	0.381725	1.2374	1.3212
762	BB02CA467	FC(F)(F)C1=CC=CC(=C1)S(=O)(=O)NC1=CC=C(CC(=O)NC2CCN(CC2)C#N)C=C1	466.505	BB02	CA467	NCN-1	P45		62.9972	-2.50513	4.48775	22.7061	3.71661	7.6074	0.762393	2.56809	-5.59712	1.29185	1.69626	4.53957
763	BB02CA468	CC1CCCCN1S(=O)(=O)C1=C(C=CC=C1)C(=O)NC1CCN(CC1)C#N	390.525	BB02	CA468	NCN-1	P46		-11.9041	-0.332586	3.58333	5.43767	2.78149	8.30222	2.14056	3.40165	15.8546	3.38381	1.62579	3.73565
764	BB02CA469	O=C(NC1CCN(CC1)C#N)C1=CC=C(C=C1)S(=O)(=O)N1CCCCCC1	390.525	BB02	CA469	NCN-1	P47		19.1768	1.69834	4.76843	8.92604	2.74691	4.172	0.731001	2.51818	24.5805	3.01713	2.71108	4.7392
765	BB03CA90	ClC1=C(N=C(N=C1)N1CCCC1)C(=O)N[C@H]1CCN(C1)C#N	320.798	BB03	CA090	NCN-1	Q01		10.2007	20.1989	9.24332	4.71626		19.0394	9.30854	6.53431	-16.83	13.759	9.89781	7.69049
766	BB03CA91	ClC1=CC=C(C=C1)S(=O)(=O)NC(CC1=CNC=N1)C(=O)N[C@H]1CCN(C1)C#N	422.908	BB03	CA091	NCN-1	Q02		8.36714	12.0074	5.83552	-6.76955		17.8424	10.2962	6.22383	-18.2439	10.8096	10.8218	6.67885
767	BB03CA92	O=C(CC1=CSC(=N1)C1=NC=CN=C1)N[C@H]1CCN(C1)C#N	314.388	BB03	CA092	NCN-1	Q03		6.83219	14.7833	6.11873	-6.6684		22.9198	16.5447	13.4096	-13.2468	17.2143	17.3563	5.92889
768	BB03CA93	ClC1=CC=CC(Cl)=C1S(=O)(=O)N(CCC(=O)N[C@H]1CCN(C1)C#N)CC1=CC=CC=C1	481.418	BB03	CA093	NCN-1	Q04		7.68759	11.5155	5.15953	-8.60868		17.6383	12.61	13.9514	-34.8458	43.2158	13.5147	4.83632
769	BB03CA94	O=C(N[C@H]1CCN(C1)C#N)C1=C(OC=N1)C1=CC=CS1	288.348	BB03	CA094	NCN-1	Q05		9.26559	11.7377	3.98201	-18.6991		17.7439	11.2433	13.3823	-17.3536	15.7495	9.35908	2.98029
770	BB03CA95	O=C(N[C@H]1CCN(C1)C#N)C1=CC(=CC=C1)S(=O)(=O)NCC1=CC=CS1	390.498	BB03	CA095	NCN-1	Q06		9.66123	11.0364	5.83299	-16.7248		24.2637	11.8421	15.31	-11.0258	21.9699	11.7708	3.67091
771	BB03CA96	CC1=CC=C(C)N1C1=C(C=C(C)C=C1)C(=O)N[C@H]1CCN(C1)C#N	322.428	BB03	CA096	NCN-1	Q07		8.56771	13.7626	6.23252	-25.294		20.9611	17.4305	18.1329	2.09991	10.4862	17.3195	8.24622
772	BB03CA97	ClC1=CC=C(OCC2=NC(CC(=O)N[C@H]3CCN(C3)C#N)=CS2)C=C1	376.888	BB03	CA097	NCN-1	Q08		8.12811	11.0183	5.07187	-12.8639		14.7086	14.4568	15.5596	-20.407	83.4511	12.1796	2.82113
773	BB03CA98	O=C(CC1=NOC(=C1)C1=CC=CC=C1)N[C@H]1CCN(C1)C#N	296.348	BB03	CA098	NCN-1	Q09		9.62734	9.57193	5.09968	-32.8714		19.8169	13.7133	34.0373	-13.167	43.0917	17.3171	2.90476
774	BB03CA99	O=C(CC1=CC=C(S1)S(=O)(=O)N1CCCC1)N[C@H]1CCN(C1)C#N	368.498	BB03	CA099	NCN-1	Q10		18.2921	9.55159	8.50073	-10.519		20.349	15.8104	12.0575	-14.1739	22.6656	14.4387	4.06747
775	BB03CA100	CN(C(=O)C1=CC=CS1)C1=C(C=CC=C1)C(=O)N[C@H]1CCN(C1)C#N	354.448	BB03	CA100	NCN-1	Q11		1.42963	8.03819	7.16897	-9.93591		18.0983	9.9647	6.60626	-22.3359	6.92276	10.8758	2.77257
776	BB03CA101	CN1CCN(CC1)C1=C(C=CC=C1)C(=O)N[C@H]1CCN(C1)C#N	313.418	BB03	CA101	NCN-1	Q12		9.64108	3.81363	7.73455	-8.88321		15.5873	10.7503	8.64349	-22.306	7.46244	9.62845	3.15295
777	BB03CA102	CN1C=C(C=N1)C1=C(N=CO1)C(=O)N[C@H]1CCN(C1)C#N	286.308	BB03	CA102	NCN-1	Q13		1.948	4.4434	4.24752	-8.84915		15.3859	12.2724	9.34871	-21.9701	5.86315	8.78746	1.84995
778	BB03CA103	NS(=O)(=O)C1=CC(C(=O)N[C@H]2CCN(C2)C#N)=C(C=C1)C1=CC(=CC=C1)C(F)(F)F	438.448	BB03	CA103	NCN-1	Q14		0.218887	4.41251	4.12109	-7.17515		16.1475	10.2725	5.89585	-23.606	3.55963	8.77024	2.93713
779	BB03CA104	O=C(N[C@H]1CCN(C1)C#N)C1=C(ON=C1)C1=CC=CS1	288.348	BB03	CA104	NCN-1	Q15		2.2951	2.90062	5.23117	-9.50348		14.2117	12.5648	9.63456	-22.7639	11.5815	10.2987	1.50734
780	BB03CA105	O=C(N[C@H]1CCN(C1)C#N)C1=CC=C(OCC2=CC=NC=C2)C=C1	322.388	BB03	CA105	NCN-1	Q16		0.831586	1.35031	4.51219	-10.8802		16.3947	11.3857	4.81793	-23.8139	5.82648	8.70368	3.03695
781	BB03CA106	O=C(N[C@H]1CCN(C1)C#N)C1=NC=CC(=C1)N1C=CN=C1	282.328	BB03	CA106	NCN-1	Q17		5.44927	4.45394	5.21347	-3.93344		14.6497	11.9309	8.37449	-22.0403	10.9299	8.01225	5.77782
782	BB03CA107	ClC1=CC=C(CN2CCC(CC2)C(=O)N[C@H]2CCN(C2)C#N)S1	352.908	BB03	CA107	NCN-1	Q18		4.94189	4.40724	5.5717	-1.74444		16.0508	11.3521	9.92559	-20.7158	29.2386	9.57755	2.44884
783	BB03CA108	O=C(N[C@H]1CCN(C1)C#N)C1CN(C(=O)C1)C1=NC=CN=C1	300.338	BB03	CA108	NCN-1	Q19		4.05902	4.31308	5.33822	-0.531769		15.9584	11.9592	10.2425	-20.4044	11.3267	8.36541	2.28698
784	BB03CA109	CCC(N1N=NC(=N1)C1=CSC=C1)C(=O)N[C@H]1CCN(C1)C#N	331.398	BB03	CA109	NCN-1	Q20		6.25429	4.24151	5.6012	1.25163		15.2794	13.9889	9.23268	-15.9668	29.1803	10.803	2.95601
785	BB03CA110	CN1N=C(C)C(C(=O)N[C@H]2CCN(C2)C#N)=C1N1C=C(C)C=N1	313.378	BB03	CA110	NCN-1	Q21		4.60303	4.22644	4.02247	0.588017		13.5758	10.3935	9.14907	-12.8214	7.31577	8.90649	3.55491
786	BB03CA111	O=C(N[C@H]1CCN(C1)C#N)C1=CSC(=N1)C1=NC=CC=N1	300.358	BB03	CA111	NCN-1	Q22		13.2477	5.98768	-5.39259	6.50792		14.8212	9.38511	23.8524	-5.70764	16.7931	8.20253	3.51983
787	BB03CA112	O=C(N[C@H]1CCN(C1)C#N)C1=C(OC=N1)C1CC1	246.288	BB03	CA112	NCN-1	Q23		10.676	4.34848	3.19391	3.66769		11.4755	10.7112	10.9828	4.58752	5.93554	9.82891	1.11078
788	BB03CA113	OC(CC(=O)N[C@H]1CCN(C1)C#N)(C1=NC=CN1CC1=CC=CC=C1)C(F)(F)F	407.418	BB03	CA113	NCN-1	Q24		21.8493	4.60385	2.14283	7.17669		7.80265	9.50225	6.3418	16.1361	23.9631	8.0193	1.88772
789	BB03CA114	O=C(N[C@H]1CCN(C1)C#N)C1=CN(N=N1)C1CCC1	260.318	BB03	CA114	NCN-1	R01		15.0455	16.0286	9.56867	33.0948	10.4338	15.8802	9.30931	24.3359	-11.9697	24.4812	13.6893	9.3307
790	BB03CA115	CC1=CC=C(NS(=O)(=O)C2=CC(=CC=C2)C(=O)N[C@H]2CCN(C2)C#N)C=C1	384.478	BB03	CA115	NCN-1	R02		12.5919	15.563	7.31479	32.554	10.188	14.1941	10.3575	15.9828	-10.2381	34.1277	12.2759	6.90816
791	BB03CA116	O=C(N[C@H]1CCN(C1)C#N)[1C@@H]1C[1C@H]1C1=CC=CO1	245.298	BB03	CA116	NCN-1	R03		9.91309	11.2842	6.43229	29.2783	9.29274	12.1827	7.13947	12.972	-14.3502	14.3833	10.9604	6.74629
792	BB03CA117	CN1N=CC(C(=O)N[C@H]2CCN(C2)C#N)=C1N1C=CC=C1	284.338	BB03	CA117	NCN-1	R04		9.71984	12.3306	5.85407	30.5508	9.97378	15.8846	10.8398	12.3109	-12.7021	13.2222	15.2765	8.28129
793	BB03CA118	O=C(N[C@H]1CCN(C1)C#N)C1(CC1)N1C=NN=N1	247.278	BB03	CA118	NCN-1	R05		11.895	8.71391	5.1511	18.6305	8.02462	11.9408	6.50781	8.29995	-18.3755	13.3801	9.30192	5.04134
794	BB03CA119	O=C(N[C@H]1CCN(C1)C#N)C1CC(C1)OCC1=CC=CC=C1	299.388	BB03	CA119	NCN-1	R06		11.873	9.4627	5.92403	18.9019	9.57162	11.3964	8.93874	12.4444	-15.0458	20.3725	10.2071	5.45949
795	BB03CA120	O=C(N[C@H]1CCN(C1)C#N)C1(CCOCC1)N1C=NN=N1	291.328	BB03	CA120	NCN-1	R07		11.4114	7.71653	4.85272	17.9493	7.39544	12.3841	8.02073	7.78789	-17.4203	15.7786	9.37239	4.45594
796	BB03CA121	FC1=C(CC2=NC(=NO2)C(=O)N[C@H]2CCN(C2)C#N)C=CC=C1	315.328	BB03	CA121	NCN-1	R08		10.6247	7.68941	4.5459	17.2661	9.8708	10.5195	8.63937	9.96578	-17.6369	10.9534	8.09682	3.15564
797	BB03CA122	CCN1C=C(C=N1)S(=O)(=O)N1CCC(CC1)C(=O)N[C@H]1CCN(C1)C#N	380.488	BB03	CA122	NCN-1	R09		11.9087	8.19488	5.48994	18.0268	8.37416	13.7324	7.68078	8.38551	-17.0378	11.9087	12.1984	4.7338
798	BB03CA123	O=C(N[C@H]1CCN(C1)C#N)[1C@@H]1CCO[1C@H]1C1=CC=CC=C1	285.368	BB03	CA123	NCN-1	R10		13.0444	7.65325	6.32187	18.7513	8.98379	11.187	8.35149	8.14244	-16.5423	11.6774	8.37872	4.02431
799	BB03CA124	ClC1=C(C=CC=C1)N1N=NC=C1C(=O)N[C@H]1CCN(C1)C#N	316.768	BB03	CA124	NCN-1	R11		14.4163	6.27017	7.80788	19.6884	8.92441	11.6664	7.93268	8.66617	-16.1089	14.0044	10.4365	5.45679
800	BB03CA125	O=C(N[C@H]1CCN(C1)C#N)C1=CN(N=C1)C1=CC=NC=C1	282.328	BB03	CA125	NCN-1	R12		14.746	8.68604	8.51928	22.5627	10.5661	11.1167	10.8452	21.5799	-13.5591	23.1085	12.0707	5.01976
801	BB03CA126	BrC1=CC=C(C=C1)C1=C(SN=N1)C(=O)N[C@H]1CCN(C1)C#N	378.268	BB03	CA126	NCN-1	R13		3.98941	3.52059	4.82659	15.5003	8.19676	10.7077	8.37063	11.7502	-13.7362	24.3166	10.3778	2.92094
802	BB03CA127	CC1=NC(CN2CCCC2C(=O)N[C@H]2CCN(C2)C#N)=NO1	304.368	BB03	CA127	NCN-1	R14		5.04721	3.0671	2.86687	6.10335	7.54202	5.99612	5.74522	4.90737	-21.7306	5.81426	8.63086	2.3814
803	BB03CA128	CC1=C(CC(=O)N[C@H]2CCN(C2)C#N)N=C(O1)C1=CC=CO1	300.338	BB03	CA128	NCN-1	R15		6.21858	2.84412	4.86536	16.3682	8.48015	12.122	8.17845	7.1974	-12.8573	11.9924	9.77879	3.20151
804	BB03CA129	O=C(N[C@H]1CCN(C1)C#N)C1=C(OCC2=CC=NC=C2)C=CC=C1	322.388	BB03	CA129	NCN-1	R16		6.17645	6.27017	3.42234	15.5302	9.51525	12.7359	9.30318	10.9821	-17.3519	15.1646	10.3457	3.07741
805	BB03CA130	COC1=CC=C(C=C1)N1CCN(CC1)C(C)C(=O)N[C@H]1CCN(C1)C#N	357.478	BB03	CA130	NCN-1	R17		8.08232	3.94847	5.04574	16.2692	8.75076	10.6329	10.1408	7.43787	-18.4115	15.1712	12.3495	3.89751
806	BB03CA131	CC1=NC(OCC2CCCCC2)=C(C(=O)N[C@H]2CCN(C2)C#N)C(C)=C1	356.488	BB03	CA131	NCN-1	R18		11.3775	4.9112	9.07811	37.0425	17.4014	15.9417	10.5941	18.7357	63.9086	21.7141	11.005	2.9776
807	BB03CA132	O=C(N[C@H]1CCN(C1)C#N)C1=CC=C(C=C1)S(=O)(=O)NC1CC1	334.418	BB03	CA132	NCN-1	R19		10.3463	3.91985	5.48488	16.3755	11.2923	9.80004	10.1462	11.336	-16.7879	22.2877	11.1679	3.62505
808	BB03CA133	FC(F)(F)C1=C(C=C(O1)C1=CC=C(Cl)C=C1)C(=O)N[C@H]1CCN(C1)C#N	383.778	BB03	CA133	NCN-1	R20		10.9104	5.22232	4.81816	12.8375	10.712	11.6963	13.7256	38.1739	-7.07425	91.5341	20.8416	4.17268
809	BB03CA134	ClC1=CC=C(NS(=O)(=O)C2=CC=CC(=C2)C(=O)N[C@H]2CCN(C2)C#N)C=C1	404.898	BB03	CA134	NCN-1	R21		11.3629	4.75904	3.99381	16.4704	9.92417	12.7447	10.7748	13.8244	-5.77782	42.8942	9.48907	3.563
810	BB03CA135	FC(F)(F)C1=CC(Cl)=C(N=C1)N1C=CC(=N1)C(=O)N[C@H]1CCN(C1)C#N	384.768	BB03	CA135	NCN-1	R22		23.4593	4.26034	4.39924	14.6478	10.2985	8.49132	10.3621	12.6447	-7.86369	27.0329	9.56894	3.04234
811	BB03CA136	O=C(CC1=COC(=N1)C1=CC=CC=C1)N[C@H]1CCN(C1)C#N	296.348	BB03	CA136	NCN-1	R23		25.204	2.88028	4.10929	12.7178	9.41752	9.99354	12.1721	8.94943	-0.999079	28.4686	9.74121	4.47752
812	BB03CA137	CN1C=C(NS(=O)(=O)C2=C(SC=C2)C(=O)N[C@H]2CCN(C2)C#N)C=N1	380.468	BB03	CA137	NCN-1	R24		8.19954	3.34055	3.37598	15.5839	9.41301	-1.05322	9.94939	2.40734	11.1048	16.1735	8.36854	2.62959
813	BB03CA138	ClC1=CC=C(C=C1)C(CC(=O)N[C@H]1CCN(C1)C#N)NS(=O)(=O)C1=CC=CC=C1	432.948	BB03	CA138	NCN-1	S01		13.5838	17.6858	9.13374	30.9647	11.8094	16.4448	10.7426	14.8919	-14.552	33.9754	17.8793	11.2029
814	BB03CA139	O=C(N[C@H]1CCN(C1)C#N)C1=CC(=CC=C1)S(=O)(=O)NCC1CCCO1	378.468	BB03	CA139	NCN-1	S02		9.74457	12.0616	6.33788	31.2278	9.15518	16.1968	7.82702	12.4477	-15.437	18.5212	12.0026	7.73635
815	BB03CA140	O=C(N[C@H]1CCN(C1)C#N)C1=CNN=C1C1=CN=CC=C1	282.328	BB03	CA140	NCN-1	S03		10.1494	10.9497	6.07237	30.1421	9.55509	12.2038	7.59809	12.5079	-17.215	14.6259	10.6856	6.06647
816	BB03CA141	ClC1=CC=CC(Cl)=C1S(=O)(=O)NC1=CC=C(CC(=O)N[C@H]2CCN(C2)C#N)C=C1	453.368	BB03	CA141	NCN-1	S04		18.0852	10.8156	5.95521	32.7553	10.2865	12.8652	10.2985	15.9128	-12.7187	28.6764	13.2633	6.64648
817	BB03CA142	O=C(N[C@H]1CCN(C1)C#N)C1=CSC(=N1)C1=NC=CN=C1	300.358	BB03	CA142	NCN-1	S05		10.1952	9.49359	5.1039	29.463	8.59742	12.4676	9.87512	31.7615	-13.2775	22.6826	10.9424	6.20405
818	BB03CA143	O=C(N[C@H]1CCN(C1)C#N)C1=CC(=CC=C1)S(=O)(=O)NC1CC1	334.418	BB03	CA143	NCN-1	S06		10.3353	8.28829	6.50056	20.2828	10.6293	12.6945	8.58271	11.7418	-15.5572	24.5489	9.69657	5.65642
819	BB03CA144	ClC1=CC=CC(OC2=NN=C(C=C2)C(=O)N[C@H]2CCN(C2)C#N)=C1Cl	378.238	BB03	CA144	NCN-1	S07		10.2913	10.2115	5.69308	24.0591	9.31755	17.8582	11.0098	69.0273	-9.79343	86.5435	13.3776	5.5674
820	BB03CA145	CC1CC1C(=O)N1CCCCC1C(=O)N[C@H]1CCN(C1)C#N	304.408	BB03	CA145	NCN-1	S08		12.4381	6.82536	5.5953	18.7213	8.67409	8.42799	8.14093	11.6083	-18.9062	12.1541	10.4232	3.43081
821	BB03CA146	O=C(N[C@H]1CCN(C1)C#N)C1=C(OC=N1)C1=CC=CO1	272.278	BB03	CA146	NCN-1	S09		11.5277	8.55572	5.75461	20.6843	8.93944	4.58273	11.3873	14.5666	-15.423	12.1926	10.9776	5.83717
822	BB03CA147	COC1=C(OCC2=C(C)ON=C2C)C=CC(=C1)C(=O)N[C@H]1CCN(C1)C#N	370.428	BB03	CA147	NCN-1	S10		10.2822	6.49165	6.75596	20.8598	9.43481	10.5934	9.58035	16.9843	-15.7625	33.3003	10.5062	4.55845
823	BB03CA148	ClC1=CC=C(S1)C1=CC(=NN1)C(=O)N[C@H]1CCN(C1)C#N	321.808	BB03	CA148	NCN-1	S11		13.0856	7.8928	7.58957	20.8876	10.7804	12.9294	17.0531	80.2577	-26.6971	87.5777	21.4382	6.71662
824	BB03CA149	O=C(CC1=CC=C(S1)S(=O)(=O)N1CCOCC1)N[C@H]1CCN(C1)C#N	384.478	BB03	CA149	NCN-1	S12		11.8538	5.1146	8.43162	21.222	11.5945	17.3094	17.9382	14.2956	-12.0951	24.5771	18.0579	6.78676
825	BB03CA150	O=C(N[C@H]1CCN(C1)C#N)C1=NC=CC(OCC2=CC=CC=C2)=C1	322.388	BB03	CA150	NCN-1	S13		3.98209	5.08446	5.35508	18.8906	7.55631	9.01199	19.6991	22.921	-20.4017	23.8823	9.7044	3.60616
826	BB03CA151	CN(CC1=CC=CO1)C1=C(C=CC=C1)C(=O)N[C@H]1CCN(C1)C#N	324.398	BB03	CA151	NCN-1	S14		1.01933	2.31756	4.96398	17.3115	7.59239	9.23979	7.35155	12.4496	-18.1325	13.5813	9.35517	3.3283
827	BB03CA152	CC1=NC(=CC=C1)C(=O)N1CCCCC1C(=O)N[C@H]1CCN(C1)C#N	341.428	BB03	CA152	NCN-1	S15		4.43177	3.11908	5.21769	17.3538	9.71896	7.43062	7.82702	10.8784	-20.8	11.1076	9.09363	4.52878
828	BB03CA153	CN1N=C(C)C(C)=C(C2=NC(C)=C(S2)C(=O)N[C@H]2CCN(C2)C#N)C1=O	372.468	BB03	CA153	NCN-1	S16		5.65258	3.65694	4.21296	17.6738	9.62199	8.62676	8.31244	9.7804	-20.1272	20.5455	10.0724	4.35073
829	BB03CA154	O=C(N[C@H]1CCN(C1)C#N)C1=CN=C(COC2=CC=CC=C2)S1	328.408	BB03	CA154	NCN-1	S17		7.92571	4.08934	4.86199	19.1961	9.9362	7.62147	11.4455	28.4772	-21.3508	50.3849	12.5938	5.22479
830	BB03CA155	CC1=NN(CC1)C1=CC=C(C=C1)C(=O)N[C@H]1CCN(C1)C#N	297.378	BB03	CA155	NCN-1	S18		5.89895	3.65393	5.18819	19.8762	9.31153	12.5864	9.06277	20.0229	-12.917	36.4557	12.2704	4.62859
831	BB03CA156	CC1=C(C=C(CN2C=C(Br)C=N2)O1)C(=O)N[C@H]1CCN(C1)C#N	378.248	BB03	CA156	NCN-1	S19		8.1968	4.66186	5.40144	14.1617	11.3479	7.19666	13.5502	19.087	-12.4109	39.1607	12.5006	5.49456
832	BB03CA157	CN1C=C(C=C1C(=O)N[C@H]1CCN(C1)C#N)S(=O)(=O)NCC1=CC=CO1	377.438	BB03	CA157	NCN-1	S20		7.79199	1.70512	5.27669	17.2775	9.29049	7.01197	7.67159	12.8878	-16.6826	16.1124	10.1437	5.23288
833	BB03CA158	O=C(CC1=CC(OCC2=NC=CC=C2)=CC=C1)N[C@H]1CCN(C1)C#N	336.408	BB03	CA158	NCN-1	S21		7.08588	2.60532	5.28175	17.5695	10.1331	8.27583	9.66457	11.2945	-15.2879	13.9207	9.27765	3.22578
834	BB03CA159	CC1=C(SC(=N1)C1=NC=CC=N1)C(=O)N[C@H]1CCN(C1)C#N	314.388	BB03	CA159	NCN-1	S22		31.7211	2.43733	4.99432	19.2332	9.83998	7.17995	8.76953	20.2842	-13.4643	16.4847	10.0239	4.36422
835	BB03CA160	O=C(N[C@H]1CCN(C1)C#N)C1=CN(CCC2=CC=CC=C2)N=N1	310.378	BB03	CA160	NCN-1	S23		20.231	16.4067	3.80501	22.3831	10.4526	4.95653	10.6025	20.7223	21.9218	36.3664	12.9031	4.45864
836	BB03CA161	O=C(CN1C=C(N=N1)C(=O)N[C@H]1CCN(C1)C#N)N1CCCC1	317.368	BB03	CA161	NCN-1	S24		3.13676	1.60568	3.87412	16.6211	9.10331	7.42094	7.51157	9.50622	-11.6635	10.4984	7.55104	4.56924
837	BB03CA162	COC1=C(C=CC=C1)C1=NN=C(CC(=O)N[C@H]2CCN(C2)C#N)O1	327.358	BB03	CA162	NCN-1	T01		14.7698	16.5973	9.37734	32.9184	11.1487	17.9347	7.87449	12.528	-13.7985	20.2502	14.7495	11.7424
838	BB03CA163	CC1=CC=C(C=C1)N(CCC(=O)N[C@H]1CCN(C1)C#N)S(=O)(=O)C1=CC=CC=C1	412.528	BB03	CA163	NCN-1	T02		11.2768	14.4458	6.15245	30.6396	10.7285	14.728	8.49849	10.1291	-14.5818	31.7537	11.9423	9.54652
839	BB03CA164	CN1N=CC=C1[1C@@H]1OCCC[1C@H]1C(=O)N[C@H]1CCN(C1)C#N	303.378	BB03	CA164	NCN-1	T03		11.6248	11.248	4.76843	31.2887	8.70867	16.5117	6.74133	9.9755	-16.7756	10.8669	10.5986	7.01876
840	BB03CA165	BrC1=CC=C(C=C1)C1=NSC(=C1)C(=O)N[C@H]1CCN(C1)C#N	377.278	BB03	CA165	NCN-1	T04		15.1938	12.3516	4.90497	27.7746	9.19803	17.75	11.5963	31.1626	-39.1807	75.9219	14.7182	7.17253
841	BB03CA166	CN1N=CC(C2CC2)=C1C(=O)N[C@H]1CCN(C1)C#N	259.328	BB03	CA166	NCN-1	T05		11.3326	7.14778	5.53883	31.0854	8.89584	11.1782	6.54609	9.45825	-17.5624	9.84494	10.969	6.69774
842	BB03CA167	CCC1(CN2C=C(N=N2)C(=O)N[C@H]2CCN(C2)C#N)COC1	304.368	BB03	CA167	NCN-1	T06		12.0516	8.87512	5.61974	21.897	10.2016	10.4975	8.66081	13.9151	-15.4967	13.224	11.669	5.94777
843	BB03CA168	FC1=C(C=C(C=C1)N1C=CN=N1)C(=O)N[C@H]1CCN(C1)C#N	300.318	BB03	CA168	NCN-1	T07		12.9573	10.9806	5.52028	23.797	8.9665	14.2794	15.7484	18.6313	-13.138	18.1413	16.4338	7.45579
844	BB03CA169	ClC1=CC=CC(=C1)C1=NC(=NO1)C(=O)N[C@H]1CCN(C1)C#N	317.748	BB03	CA169	NCN-1	T08		9.87554	8.04271	4.71364	20.0331	10.2512	12.5028	9.34683	10.1518	-17.8624	16.5703	9.78662	4.88218
845	BB03CA170	CN1N=CC(=C1C)S(=O)(=O)N1CCC(CC1)C(=O)N[C@H]1CCN(C1)C#N	380.488	BB03	CA170	NCN-1	T09		13.4464	6.85625	5.46297	20.9692	9.35964	10.5168	8.02532	10.273	-16.5098	10.9882	13.1506	6.93783
846	BB03CA171	CC1=NN=NN1C1=CC(=CC(=C1)C(=O)N[C@H]1CCN(C1)C#N)C(F)(F)F	365.338	BB03	CA171	NCN-1	T10		12.8346	7.18997	5.89453	20.5656	9.67686	10.4148	8.42499	12.858	-16.3151	15.8416	9.65585	6.53318
847	BB03CA172	CC1CCN(CC1)C1=NC=C(S1)C(=O)N[C@H]1CCN(C1)C#N	319.448	BB03	CA172	NCN-1	T11		14.1406	7.2329	8.15178	23.1829	9.78962	13.954	8.97932	29.0709	-48.254	24.6645	17.3038	7.14286
848	BB03CA173	O=C(N[C@H]1CCN(C1)C#N)C1CCN(CC1)C1=NNC(=O)C=C1	316.378	BB03	CA173	NCN-1	T12		14.8934	7.12593	7.45387	22.6401	10.088	13.7007	9.21284	10.2626	-15.3239	27.4306	11.1781	6.02331
849	BB03CA174	O=C(N[C@H]1CCN(C1)C#N)C1=CN(CC2CCCCO2)N=C1	303.378	BB03	CA174	NCN-1	T13		2.85468	3.42342	4.75073	18.2394	7.92013	8.55992	5.74293	10.7766	-22.6771	9.34851	8.36306	4.70952
850	BB03CA175	CC1=CC(C(=O)N[C@H]2CCN(C2)C#N)=C(S1)C1CC1	275.388	BB03	CA175	NCN-1	T14		3.98209	5.0822	2.86097	18.098	7.78407	9.52387	6.56676	13.9106	-15.4125	14.4266	9.3489	4.23743
851	BB03CA176	O=C(N[C@H]1CCN(C1)C#N)C1=NN=C(C=C1)N1C=CN=C1	283.308	BB03	CA176	NCN-1	T15		5.648	4.33492	3.93734	19.8236	8.50796	9.27761	5.92056	10.1965	-19.8404	13.0003	10.2886	3.67091
852	BB03CA177	FC(F)C1=C(C(=O)N[C@H]2CCN(C2)C#N)C(=NO1)C1=CC=CC=C1	332.328	BB03	CA177	NCN-1	T16		5.99328	4.63549	3.3549	18.7265	8.00357	12.7535	5.91673	12.6946	-17.6913	14.389	10.3763	5.04404
853	BB03CA178	ClC1=C(C=CC=C1)C1(CCOCC1)C(=O)N[C@H]1CCN(C1)C#N	333.838	BB03	CA178	NCN-1	T17		9.77479	5.88147	4.70774	18.5129	10.2918	16.2091	8.21137	12.2234	2.95162	15.0405	9.69892	6.05298
854	BB03CA179	CC1=C(CC2=CC=C(O2)C(=O)N[C@H]2CCN(C2)C#N)C(C)=NO1	314.358	BB03	CA179	NCN-1	T18		7.53647	3.33905	3.68447	18.8792	9.58215	8.82905	8.27033	13.6137	-16.6291	27.3545	9.80776	4.8552
855	BB03CA180	CC1=CC(NS(=O)(=O)C2=CC(=CC=C2)C(=O)N[C@H]2CCN(C2)C#N)=NO1	375.428	BB03	CA180	NCN-1	T19		8.45415	3.96505	4.41104	18.5407	9.36415	9.55114	7.4886	9.18731	-15.566	11.5364	9.46009	6.08805
856	BB03CA181	CN1CCN(CC1)C(=O)C1CC=CCC1C(=O)N[C@H]1CCN(C1)C#N	345.468	BB03	CA181	NCN-1	T20		10.3912	4.4675	3.25291	17.745	9.71595	7.34882	6.51546	11.2686	-17.5212	6.66609	9.17663	5.29223
857	BB03CA182	O=C(N[C@H]1CCN(C1)C#N)C1=CC=C(C=C1)S(=O)(=O)N1CCOCC1	364.438	BB03	CA182	NCN-1	T21		9.55682	7.10032	4.24415	18.872	9.86779	11.0366	7.63407	12.8392	-14.6336	14.5704	11.6401	5.08181
858	BB03CA183	O=C(CC1=CSC(=N1)N1C=CC=C1)N[C@H]1CCN(C1)C#N	301.388	BB03	CA183	NCN-1	T22		21.7971	4.83738	4.01657	17.9751	10.7977	6.77186	9.65309	15.7903	-14.9371	25.6941	9.68639	5.15465
859	BB03CA184	CC1=CC(=C(C)S1)C1=C(CC(=O)N[C@H]2CCN(C2)C#N)SC(C)=N1	360.518	BB03	CA184	NCN-1	T23		24.3917	3.53717	3.70302	17.392	9.01236	11.7121	8.13098	10.7261	-14.0099	14.9851	8.42961	5.48377
860	BB03CA185	ClC1=C(OCCN2CC(CC2=O)C(=O)N[C@H]2CCN(C2)C#N)C=CC=C1	376.858	BB03	CA185	NCN-1	T24		38.1888	2.47199	2.70504	16.9348	8.46061	7.21953	7.22752	17.6577	-13.8099	15.395	10.1453	5.14925
861	BB03CA186	ClC1=C(Cl)C(=O)N(N=C1)C1=CC=C(C=C1)C(=O)N[C@H]1CCN(C1)C#N	378.238	BB03	CA186	NCN-1	U01		15.497	9.44161	-1.17815	-18.7507		10.5863	4.85248	11.4307	32.4381	15.1778	8.51497	1.92549
862	BB03CA187	O=C(N[C@H]1CCN(C1)C#N)C1=CC=C(CN2CCOCC2)C=C1	314.408	BB03	CA187	NCN-1	U02		12.2622	8.71617	-0.860378	-22.1359		9.93549	4.30274	4.33633	-18.6343	-2.03649	2.06037	-0.613054
863	BB03CA188	O=C(N[C@H]1CCN(C1)C#N)C1=CN=C(S1)C1=CC=CO1	288.348	BB03	CA188	NCN-1	U03		12.1395	5.26149	-5.89326	-21.6209		10.6039	7.33547	39.1767	-17.0291	28.2063	5.89178	-0.820778
864	BB03CA189	O=C(CC1=CSC(=N1)C1=CC=CS1)N[C@H]1CCN(C1)C#N	318.418	BB03	CA189	NCN-1	U04		11.7164	3.76617	2.04	-23.62		13.611	8.27262	7.43852	-19.743	23.3454	3.7071	-3.10843
865	BB03CA190	O=C(N[C@H]1CCN(C1)C#N)C1=CSC(=N1)C1=NC=CC=C1	299.368	BB03	CA190	NCN-1	U05		11.7494	7.47396	-0.0764921	-10.0918		17.6497	9.44713	54.3454	-10.7109	17.6101	7.05616	-2.4394
866	BB03CA191	CC1=C(COC2=CC=C(CC(=O)N[C@H]3CCN(C3)C#N)C=C2)C(C)=NO1	354.428	BB03	CA191	NCN-1	U06		13.2504	6.58506	-0.107679	-29.4893		13.6646	13.8259	9.57687	-18.0317	16.6568	3.98743	-2.94118
867	BB03CA192	O=C(N[C@H]1CCN(C1)C#N)C1=CN=C(S1)C1=CC=CS1	304.408	BB03	CA192	NCN-1	U07		13.6268	4.70329	-0.622683	-40.9308		13.8907	20.9081	82.5614	-14.252	58.5741	39.5084	-0.955663
868	BB03CA193	FC(F)(F)C1=CC(Cl)=C(N=C1)N1N=C(CC(=O)N[C@H]2CCN(C2)C#N)CC1=O	414.788	BB03	CA193	NCN-1	U08		13.4922	9.60884	-1.8179	-42.0629		11.2882	12.2211	11.8857	-19.0676	2.6937	0.00411096	0.0532797
869	BB03CA194	FC1=CC=CC(OCC2=CC=CC(=C2)C(=O)N[C@H]2CCN(C2)C#N)=C1	339.388	BB03	CA194	NCN-1	U09		20.2356	2.93151	-1.32649	-37.6271		14.1695	51.88	38.2796	-14.4906	69.7476	7.5299	2.12512
870	BB03CA195	O=C(N[C@H]1CCN(C1)C#N)C1=C(COC2=CC=CC=C2)C=CO1	311.358	BB03	CA195	NCN-1	U10		15.7278	1.49946	0.730152	-36.8913		14.7429	18.8753	11.2239	-16.8396	20.7373	4.77282	0.258306
871	BB03CA196	CN1C=C(C=N1)C1=NC(C)=C(S1)C(=O)N[C@H]1CCN(C1)C#N	316.398	BB03	CA196	NCN-1	U11		13.3878	3.39328	1.66997	-27.3055		11.596	7.7114	12.963	-17.5475	4.84866	-0.256641	-1.21734
872	BB03CA197	O=C(CCOC1=CC=CC=C1)N1CCC(CC1)C(=O)N[C@H]1CCN(C1)C#N	370.468	BB03	CA197	NCN-1	U12		12.2265	0.00941637	2.78511	-31.5607		12.2231	7.41816	5.65408	-21.7622	-0.344117	0.563201	-2.82518
873	BB03CA198	CN1C=C(C=N1)S(=O)(=O)N1CCCC(C1)C(=O)N[C@H]1CCN(C1)C#N	366.458	BB03	CA198	NCN-1	U13		3.2485	-2.00493	-1.9536	-34.726		13.4641	4.3885	1.72351	-21.428	-8.89908	-1.28007	-4.4438
874	BB03CA199	O=C(N[C@H]1CCN(C1)C#N)C1=CC(=CN1)S(=O)(=O)N1CCOCC1	353.418	BB03	CA199	NCN-1	U14		4.21105	-0.10132	-0.947195	-30.7433		14.2935	7.76653	6.93424	-21.1666	-2.5978	1.08862	-4.27924
875	BB03CA200	COC1=CC(C(=O)N[C@H]2CCN(C2)C#N)=C(OCC2=NOC(C)=C2)C=C1	356.398	BB03	CA200	NCN-1	U15		5.06553	-3.17181	-1.14106	-29.2262		13.7473	6.83168	5.15433	-23.013	-3.45339	-0.509563	-1.3792
876	BB03CA201	O=C(N[C@H]1CCN(C1)C#N)C1CN(CCN2CCOCC2)C(=O)C1	335.428	BB03	CA201	NCN-1	U16		6.01343	-0.813198	-0.245913	-25.7027		12.1132	5.31493	8.62404	-24.3349	-6.82404	-1.53769	-4.43301
877	BB03CA202	O=C(CC1=CC(OCC2=CN=CC=C2)=CC=C1)N[C@H]1CCN(C1)C#N	336.408	BB03	CA202	NCN-1	U17		9.46707	1.05501	-0.538395	-24.4869		10.3278	6.98021	16.1164	-22.0052	1.9923	0.6556	-4.22798
878	BB03CA203	CN(CC1=CN=CC=C1)S(=O)(=O)C1=CN(C)C(=C1)C(=O)N[C@H]1CCN(C1)C#N	402.498	BB03	CA203	NCN-1	U18		8.65838	-0.225616	-1.19079	-15.6401		9.13425	5.17099	15.3885	-22.0122	5.1815	0.603919	-3.853
879	BB03CA204	CC1=C(C(C)=NN1)S(=O)(=O)N1CCC(CC1)C(=O)N[C@H]1CCN(C1)C#N	380.488	BB03	CA204	NCN-1	U19		9.28024	-2.39816	-1.16719	-18.5412		6.59683	4.63733	5.04349	-25.7778	1.85033	-1.154	-3.86379
880	BB03CA205	CC1=CC=C(O1)C1=NNC(=C1)C(=O)N[C@H]1CCN(C1)C#N	285.328	BB03	CA205	NCN-1	U20		8.69502	0.743893	1.50055	-11.9804		7.46404	5.85854	68.8523	-23.4981	37.1759	3.91461	-4.21719
881	BB03CA206	O=C(N[C@H]1CCN(C1)C#N)C1=C(CN2CCOCC2)C=CO1	304.368	BB03	CA206	NCN-1	U21		8.78019	-2.15484	1.46346	-10.7027		6.53791	4.36859	1.4234	-22.0157	0.426855	-1.616	-4.00947
882	BB03CA207	BrC1=C(OCC2=CC=C(C=C2)C(=O)N[C@H]2CCN(C2)C#N)C=CC=C1	400.298	BB03	CA207	NCN-1	U22		11.5204	1.19513	2.40076	-15.3099		8.97417	16.5661	36.3636	-12.1161	82.2834	10.1351	-4.95367
883	BB03CA208	O=C(N[C@H]1CCN(C1)C#N)C1=CC(=CC=C1)C1=CN=CO1	282.318	BB03	CA208	NCN-1	U23		30.1697	-6.31462	1.12294	-9.54166		7.68128	6.77885	2.05862	-16.0774	11.3098	-0.511129	-4.06882
884	BB03CA209	O=C(N[C@H]1CCN(C1)C#N)C1=CC=C(C=C1)N1NC(=O)CCC1=O	327.358	BB03	CA209	NCN-1	U24		31.3658	-3.18236	1.45588	-4.95105		4.82636	3.8893	1.7799	-19.707	2.98235	-0.386626	-6.31601
885	BB03CA210	CC1=NC(=CO1)C(=O)N[C@H]1CCN(C1)C#N	283.308	BB03	CA210	NCN-1	V01		17.9505	8.89395	3.32877	28.0027	-0.045666	9.65492	2.41849	18.6961	-10.0952	9.08337	3.95376	38.5388
886	BB03CA211	O=C(N[C@H]1CCN(C1)C#N)C1=NN(CC2=CC=CC=C2)C(=O)C=C1	323.378	BB03	CA211	NCN-1	V02		13.9529	4.04113	-1.14865	9.1696	-1.36791	5.79119	3.05704	13.0997	-7.67072	14.1671	4.30065	37.9426
887	BB03CA212	CC1=C(SC(=N1)C1=CN=CC=C1)C(=O)N[C@H]1CCN(C1)C#N	313.398	BB03	CA212	NCN-1	V03		14.0225	2.13676	-0.54008	22.8052	-1.63627	5.51678	0.417852	15.5298	-14.2818	9.67476	2.23891	37.3815
888	BB03CA213	CN1CCN(CC1)C(=O)C1=C(C=CC=C1)C(=O)N[C@H]1CCN(C1)C#N	341.428	BB03	CA213	NCN-1	V04		14.5582	0.996252	0.0448838	22.9187	0.168569	6.72964	1.53876	3.02506	-16.5177	5.58203	2.05567	36.8527
889	BB03CA214	CC1=CC(C(=O)N[C@H]2CCN(C2)C#N)=C(C)N1C1=NOC=C1	299.348	BB03	CA214	NCN-1	V05		14.8907	0.312247	-0.665671	21.8598	-0.949213	4.56602	0.289989	12.8463	-15.0002	12.3882	1.91629	13.5796
890	BB03CA215	O=C(N[C@H]1CCN(C1)C#N)C1=CC(=CC=C1)C1=NC=NN1	282.328	BB03	CA215	NCN-1	V06		16.2205	0.182678	3.29927	23.9085	-0.368147	5.49216	2.76762	18.4155	-13.9099	12.7173	0.773056	38.6251
891	BB03CA216	O=C(N[C@H]1CCN(C1)C#N)C1=CC=NN1C1CCOCC1	289.358	BB03	CA216	NCN-1	V07		16.0685	-0.245202	-1.17646	12.1306	-1.82495	4.95565	0.957633	15.3651	-16.6177	2.25744	1.18885	39.1323
892	BB03CA217	COC1=C(C=C(C=C1)C(=O)N[C@H]1CCN(C1)C#N)S(=O)(=O)N1CCCCCC1	406.528	BB03	CA217	NCN-1	V08		16.4705	-2.27161	-1.37791	16.9224	-0.02537	5.4904	2.46902	26.1554	-12.2398	37.0264	6.22144	37.5784
893	BB03CA218	CN1N=C(C=C1C(=O)N[C@H]1CCN(C1)C#N)C(=O)N1CCOCC1	332.378	BB03	CA218	NCN-1	V09		17.967	0.777039	-0.381617	12.274	-1.36641	3.59591	0.349709	12.6181	-16.5142	1.32758	2.087	38.0073
894	BB03CA219	CC1=NN(C2CCOCC2)C(C)=C1C(=O)N[C@H]1CCN(C1)C#N	317.408	BB03	CA219	NCN-1	V10		15.7012	2.13149	2.67385	14.5993	0.00544985	5.88266	2.20487	5.40842	-10.332	5.26141	0.708846	31.5167
895	BB03CA220	O=C(N[C@H]1CCN(C1)C#N)C1CCOC2(CCC2)C1	263.358	BB03	CA220	NCN-1	V11		16.1106	-0.493795	1.23841	11.7611	-0.426028	5.7481	1.63676	6.22642	-15.6555	6.51941	2.65861	32.0913
896	BB03CA221	O=C(N[C@H]1CCN(C1)C#N)C1=CN(CCN2CCCC2)N=C1	302.398	BB03	CA221	NCN-1	V12		16.1372	0.913388	3.50241	12.6538	-0.185483	5.54053	2.05481	4.37976	-15.559	5.76537	0.782452	35.4634
897	BB03CA222	O=C(N[C@H]1CCN(C1)C#N)C1(CC1)C1=CC=CS1	261.368	BB03	CA222	NCN-1	V13		6.66184	-3.93265	-1.93843	9.24907	-5.23918	1.45604	1.54795	2.44753	-17.4782	0.0611136	1.58272	35.5012
898	BB03CA223	O=C(N[C@H]1CCN(C1)C#N)C1=NOC(=C1)C1=CC=CO1	272.278	BB03	CA223	NCN-1	V14		8.51093	-4.83813	0.14603	9.37086	-2.03768	2.21595	1.0296	20.7742	-16.3519	31.5835	4.19337	38.5037
899	BB03CA224	BrC1=CN(CC2=CC=C(O2)C(=O)N[C@H]2CCN(C2)C#N)N=C1	364.218	BB03	CA224	NCN-1	V15		11.7521	-3.61551	-1.2009	10.4545	-1.09053	2.77972	2.54788	14.3462	-15.3125	35.7712	2.98201	34.8996
900	BB03CA225	O=C(N[C@H]1CCN(C1)C#N)C(N1C=NN=N1)C1=CC=CC=C1	297.338	BB03	CA225	NCN-1	V16		11.3986	-3.36692	-3.59302	-22.8883	-1.98431	7.09552	1.71792	13.0816	-16.3659	5.37236	1.78318	36.5776
901	BB03CA226	CC1=CSC(=N1)N1CCCC(C1)C(=O)N[C@H]1CCN(C1)C#N	319.448	BB03	CA226	NCN-1	V17		13.6113	-2.29119	3.86569	9.73414	-0.887573	0.865007	1.86492	14.669	-18.1974	6.22325	2.50436	38.5118
902	BB03CA227	CC(N1N=C(C=C1C1CC1)C(F)(F)F)C(=O)N[C@H]1CCN(C1)C#N	341.358	BB03	CA227	NCN-1	V18		13.5096	-3.17934	0.209247	7.57713	-1.23185	1.47979	0.945383	13.3447	-19.3755	1.91239	2.09639	32.2666
903	BB03CA228	O=C(CC1=CC=CC=C1)N1CCCC1C(=O)N[C@H]1CCN(C1)C#N	326.418	BB03	CA228	NCN-1	V19		13.1634	-1.89269	0.12833	7.90223	-1.21081	2.02685	0.838958	13.7518	-18.1466	0.373263	-0.494685	35.7898
904	BB03CA229	O=C(CC1(CCCCC1)N1C=CC=C1)N[C@H]1CCN(C1)C#N	300.418	BB03	CA229	NCN-1	V20		12.5406	-0.623364	5.02719	6.6844	-0.609443	2.42176	2.87788	2.55837	-15.8204	1.76477	2.15669	34.2144
905	BB03CA230	ClC1=C(C=C(C=C1)S(=O)(=O)NCCCN1CCCC1=O)C(=O)N[C@H]1CCN(C1)C#N	453.968	BB03	CA230	NCN-1	V21		12.4436	-0.75896	-0.829191	9.05504	-0.971764	0.118295	2.34269	2.08131	-17.3168	2.86576	0.19204	19.903
906	BB03CA231	ClC1=CN(COC2=CC=C(C=C2)C(=O)N[C@H]2CCN(C2)C#N)N=C1	345.808	BB03	CA231	NCN-1	V22		12.1285	-2.03582	3.5454	7.99202	-0.646277	1.06114	3.19332	6.81432	-37.2326	22.4729	2.78703	20.4075
907	BB03CA232	O=C(CC1=CN(N=C1)C1=CC=CC=C1)N[C@H]1CCN(C1)C#N	295.358	BB03	CA232	NCN-1	V23		10.5075	-2.47425	0.225262	6.77935	-1.08302	2.65307	3.09915	5.32545	-40.0044	15.9986	1.2006	32.4905
908	BB03CA233	CC(C)C1=NC(CN2C=C(C=CC2=O)C(=O)N[C@H]2CCN(C2)C#N)=CS1	371.478	BB03	CA233	NCN-1	V24		8.1391	-6.07582	-1.73867	8.75472	-1.88508	0.269573	2.19645	4.30781	-16.8808	11.5364	0.28992	30.5752
909	BB03CA234	CCS(=O)(=O)N1CCC(CC1)(C(=O)N[C@H]1CCN(C1)C#N)C1=CC=CC=C1	390.528	BB03	CA234	NCN-1	W01		21.1148	10.1979	2.94863	27.3132	-0.868781	10.7552	2.94296	4.23975	-10.9592	8.33026	2.10892	-12.6664
910	BB03CA235	FC1=C(F)C(F)=C(C=C1)S(=O)(=O)NCC1=CC=C(C=C1)C(=O)N[C@H]1CCN(C1)C#N	438.448	BB03	CA235	NCN-1	W02		17.9542	6.20388	1.75257	25.9437	-2.34287	6.09551	1.94455	8.05818	-10.6004	15.5943	6.39293	-18.6796
911	BB03CA236	O=C(N[C@H]1CCN(C1)C#N)C1=CSC(=N1)C1CC1	262.348	BB03	CA236	NCN-1	W03		15.9751	2.87199	-1.29868	23.1963	-1.43707	4.66541	0.672812	8.72905	-14.559	6.2947	2.58736	-21.1804
912	BB03CA237	CC1CCCC(C1C)N1CC(CC1=O)C(=O)N[C@H]1CCN(C1)C#N	332.468	BB03	CA237	NCN-1	W04		18.1703	1.00906	-0.345373	24.859	-1.26643	4.34263	2.70331	5.83298	-15.466	15.3517	1.67277	-21.8683
913	BB03CA238	O=C(N[C@H]1CCN(C1)C#N)C1=CSC(=N1)C1=CN=CN1	288.348	BB03	CA238	NCN-1	W05		14.7753	2.55937	-0.6918	24.3667	-2.47216	6.90994	1.72941	17.9702	-37.0764	11.3267	0.776971	-11.0856
914	BB03CA239	CC1=CC(C(=O)N[C@H]2CCN(C2)C#N)=C(C)N1C1CC1	272.368	BB03	CA239	NCN-1	W06		16.1875	-0.157818	1.44913	7.76394	-2.94799	5.81582	2.13673	18.3254	-11.4363	5.42595	5.74301	-22.7316
915	BB03CA240	BrC1=CC=CC(=C1)N1C=C(C=N1)C(=O)N[C@H]1CCN(C1)C#N	360.228	BB03	CA240	NCN-1	W07		16.335	0.874969	-1.60549	13.1265	-1.74	5.89498	14.1306	61.6809	-18.7913	77.9641	10.4553	-24.5282
916	BB03CA241	CN(CC(=O)N1CCCC(C1)C(=O)N[C@H]1CCN(C1)C#N)C1=NC=C(Cl)C=C1	404.918	BB03	CA241	NCN-1	W08		16.1994	-2.29948	-0.155724	12.5145	-2.87282	3.86153	0.304536	15.8493	-14.9476	12.312	1.58194	-24.9113
917	BB03CA242	O=C(N[C@H]1CCN(C1)C#N)C1CCN(CC1)C(=O)C1=NC=CC=C1	327.408	BB03	CA242	NCN-1	W09		18.6035	-2.02226	1.24684	13.9511	-2.61499	3.588	0.653671	15.2672	-16.1186	0.428736	-1.23857	-24.4932
918	BB03CA243	O=C(N[C@H]1CCN(C1)C#N)C1=CC=C(CN2C=NC=N2)C=C1	296.348	BB03	CA243	NCN-1	W10		15.9119	-2.13676	-0.191125	13.464	-2.80667	3.90375	0.68736	8.20013	-14.3485	2.6749	0.535795	-20.7973
919	BB03CA244	ClC1=CC(=CC(=N1)N1CCCC1)C(=O)N[C@H]1CCN(C1)C#N	319.808	BB03	CA244	NCN-1	W11		16.2526	0.377032	-0.387518	8.74439	-1.85727	10.5353	3.04096	20.5616	-4.49103	35.743	3.86136	-20.8108
920	BB03CA245	CC1=NC(=CS1)C1=CNC(=C1)C(=O)N[C@H]1CCN(C1)C#N	301.388	BB03	CA245	NCN-1	W12		16.542	2.98574	0.050784	11.8881	-1.31604	12.5793	12.3053	39.6583	-4.60506	27.4381	14.0111	-18.542
921	BB03CA246	O=C(CC1=NN(C=C1)C1=CC=CC=C1)N[C@H]1CCN(C1)C#N	295.358	BB03	CA246	NCN-1	W13		5.44652	-2.13752	-3.40168	4.46341	-3.81019	3.25466	1.7095	12.1806	-16.28	11.966	3.49803	-26.6001
922	BB03CA247	O=C(N[C@H]1CCN(C1)C#N)C1CN(C2CCCCCC2)C(=O)C1	318.438	BB03	CA247	NCN-1	W14		7.35056	-2.18573	-2.01513	10.8199	-4.52131	-0.36544	-1.16244	6.04104	-20.1298	7.62416	0.953938	-25.0084
923	BB03CA248	O=C(N[C@H]1CCN(C1)C#N)C1=NNC(=C1)C1CCCCC1	287.388	BB03	CA248	NCN-1	W15		7.97699	-3.40986	-0.833405	13.1668	-2.14292	3.71113	1.45454	35.5294	-40.0193	46.5564	24.2948	-24.4527
924	BB03CA249	CC1=CC=C(S1)C1=CC(=NN1)C(=O)N[C@H]1CCN(C1)C#N	301.388	BB03	CA249	NCN-1	W16		13.712	-4.14132	1.00662	13.8583	-3.31106	4.14297	4.43137	82.0493	-18.6404	69.0546	13.6102	-23.9186
925	BB03CA250	O=C(N[C@H]1CCN(C1)C#N)C1=CC=C(O1)C1=CC=CC=C1	281.328	BB03	CA250	NCN-1	W17		12.8951	-2.72886	0.269935	14.1823	-1.47541	1.43318	3.23926	64.0221	-29.9311	68.3683	9.29644	-24.9842
926	BB03CA251	O=C(N[C@H]1CCN(C1)C#N)C1=C(N=CC=C1)N1CCCCC1	299.398	BB03	CA251	NCN-1	W18		12.8365	-3.09196	-0.771032	11.6197	-2.77811	1.1359	-0.08135	15.5148	-19.6316	3.0585	0.705714	-23.549
927	BB03CA252	O=C(N[C@H]1CCN(C1)C#N)C1=NNC(=O)C1C1=CC=CC=C1	297.338	BB03	CA252	NCN-1	W19		13.2257	-1.57781	-2.04211	10.4339	-2.45938	3.06732	0.605435	9.05379	-17.8062	-1.21757	-0.168941	-22.5373
928	BB03CA253	CC1=NN(C(C)=C1CC(=O)N[C@H]1CCN(C1)C#N)C1=NC=C(C=C1)C(F)(F)F	392.398	BB03	CA253	NCN-1	W20		11.1614	0.152545	-3.1741	10.0551	-2.95476	1.836	-0.0576149	5.68843	-16.451	5.59237	1.18259	-23.6137
929	BB03CA254	CC1=CN=C(C=C1)N1CCCC(C1)C(=O)N[C@H]1CCN(C1)C#N	313.428	BB03	CA254	NCN-1	W21		11.361	-0.469689	0.255606	10.4886	-1.11083	0.666236	-0.383781	3.74843	-19.0185	4.5854	-0.963726	-18.6364
930	BB03CA255	O=C(N[C@H]1CCN(C1)C#N)C1=CC=C(C=C1)C1=CN=CO1	282.318	BB03	CA255	NCN-1	W22		36.2646	-4.27842	0.53713	11.211	-3.26145	0.761224	-0.151024	17.9987	-16.7115	36.0382	1.92099	-19.3486
931	BB03CA256	CN1N=C(C=C1C1=CN=CC=C1)C(=O)N[C@H]1CCN(C1)C#N	296.348	BB03	CA256	NCN-1	W23		-6.86058	-2.50739	2.60979	5.5997	-2.43533	1.00749	-0.0315829	22.088	-19.629	3.10457	-0.148582	-23.549
932	BB03CA257	CC1=CC(COC2=C(Br)C=C(C=C2)C(=O)N[C@H]2CCN(C2)C#N)=NO1	405.268	BB03	CA257	NCN-1	W24		11.2621	-6.47658	-1.80273	11.4897	-3.26822	0.0171506	2.15051	22.322	-11.0986	38.3982	2.27806	-24.887
933	BB03CA258	O=C(N[C@H]1CCN(C1)C#N)C1CN(C1)S(=O)(=O)C1CC1	298.378	BB03	CA258	NCN-1	X01		52.421	7.0491	2.29877	28.1317	-1.20103	10.0085	1.4844	8.09124	-12.0293	7.91092	3.34456	5.24637
934	BB03CA259	COC1=C(C=C(C=C1)C(=O)N[C@H]1CCN(C1)C#N)S(=O)(=O)NCCC1=NC=CC=C1	429.518	BB03	CA259	NCN-1	X02		-9.55224	2.78838	-0.357174	27.5104	-1.47089	4.81669	1.95604	13.3428	-12.3319	6.5542	3.62019	2.2708
935	BB03CA260	CC1=C(C(=O)N[C@H]2CCN(C2)C#N)C(=NO1)C1=NC=CC=C1	297.338	BB03	CA260	NCN-1	X03		14.5234	4.09838	1.16508	23.9343	-2.71496	4.57218	0.125375	10.2121	-16.3151	6.20632	2.55839	1.14046
936	BB03CA261	O=C(N[C@H]1CCN(C1)C#N)C(=O)N1CCN(CC1)C1=CC=CC=C1	327.408	BB03	CA261	NCN-1	X04		46.9507	0.404151	0.806854	23.3429	-1.46187	5.86243	-0.215338	13.1717	-16.7519	6.24111	1.8654	0.296073
937	BB03CA262	FC(F)(N1C=C(N=N1)C1=CC=CC=C1)C(=O)N[C@H]1CCN(C1)C#N	332.328	BB03	CA262	NCN-1	X05		14.8037	-2.90137	0.387096	22.2107	-2.10684	4.43849	-1.00855	15.7145	-13.7476	2.10231	2.06977	-3.07876
938	BB03CA263	O=C(N[C@H]1CCN(C1)C#N)C1CC2=C1C=CC=C2	241.308	BB03	CA263	NCN-1	X06		-5.91818	0.496808	-0.667356	22.9517	-2.33686	3.63637	1.02578	18.7823	-15.9484	3.33398	3.195	-0.332493
939	BB03CA264	O=C(N[C@H]1CCN(C1)C#N)C1=NC(=NC=C1)N1CCOCC1	302.358	BB03	CA264	NCN-1	X07		30.7797	-1.05576	-0.0680632	13.8861	-3.00136	3.19837	-0.715306	22.698	-16.2002	3.71007	3.24981	-0.445796
940	BB03CA265	O=C(N[C@H]1CCN(C1)C#N)C1COCCN1C(=O)OCC1=CC=CC=C1	358.418	BB03	CA265	NCN-1	X08		7.60241	-1.45803	1.87142	13.5703	-2.9292	2.84744	-0.283481	18.5801	-16.4633	1.21569	2.18566	-1.67595
941	BB03CA266	O=C(N[C@H]1CCN(C1)C#N)C1=NC(=CN=C1)N1CCCC1	286.358	BB03	CA266	NCN-1	X09		13.6909	-1.18081	1.65311	17.3167	-3.05398	3.23531	0.0319658	27.3124	-15.6283	3.04534	2.28667	-0.397238
942	BB03CA267	CN(CC1=CC=CC=C1)S(=O)(=O)C1=CC=C(C=C1)C(=O)N[C@H]1CCN(C1)C#N	398.508	BB03	CA267	NCN-1	X10		18.5	-1.28552	2.35355	14.3629	-3.18703	5.36463	1.00817	24.7313	-13.5266	13.3011	5.69133	-1.52488
943	BB03CA268	CN1N=C(C=C1C(=O)N[C@H]1CCN(C1)C#N)C1=CN=CC=C1	296.348	BB03	CA268	NCN-1	X11		16.3322	-0.287388	0.815283	13.6322	-2.63829	3.79029	1.02501	22.5645	-14.3213	9.99725	3.34612	-0.931384
944	BB03CA269	FC(F)(F)C1=C(C=CC=C1)C1=C(C=NO1)C(=O)N[C@H]1CCN(C1)C#N	350.318	BB03	CA269	NCN-1	X12		20.0277	-0.755946	1.30079	11.7972	-3.39074	3.88264	-0.15179	11.2809	-15.7914	5.07055	1.74481	-1.0285
945	BB03CA270	O=C(N[C@H]1CCN(C1)C#N)C1=CN(CC2CCCO2)N=N1	290.348	BB03	CA270	NCN-1	X13		5.20382	30.2676	-2.37168	16.7016	-5.44139	1.26343	4.92598	14.096	-17.4536	0.226591	5.328	-1.94842
946	BB03CA271	CN1C=C(C2=NNC=C2)C(=N1)C(=O)N[C@H]1CCN(C1)C#N	285.328	BB03	CA271	NCN-1	X14		5.54085	-3.66222	-2.19298	10.5361	-5.00315	2.36635	-1.84693	9.29102	-19.4053	1.38399	1.22644	-3.00053
947	BB03CA272	CC1=CC=C(S1)[1C@@H]1C[1C@H]1C(=O)N[C@H]1CCN(C1)C#N	275.388	BB03	CA272	NCN-1	X15		21.6579	-2.35748	1.68009	13.4361	-3.52831	3.45079	-0.262043	20.7917	-18.5685	15.9272	3.16994	-1.90526
948	BB03CA273	CN1CCN(CC1)C(=O)[1C@@H]1[1C@@H](C(=O)N[C@H]2CCN(C2)C#N)C1(C)C	333.448	BB03	CA273	NCN-1	X16		0.647501	13.4176	1.98521	12.5878	-2.18501	2.62844	-0.439673	18.8186	-19.0843	1.76007	0.953155	-2.87373
949	BB03CA274	CC1=CSC(=N1)N1CCC(CC1)C(=O)N[C@H]1CCN(C1)C#N	319.448	BB03	CA274	NCN-1	X17		19.3902	-3.62832	3.20318	11.8055	-2.78036	2.87383	-1.19766	19.3981	-20.2579	1.7911	1.59995	-1.21464
950	BB03CA275	ClC1=CN(CC2=CSC(=C2)C(=O)N[C@H]2CCN(C2)C#N)N=C1	335.838	BB03	CA275	NCN-1	X18		10.1805	-0.868943	1.0201	12.8675	-2.68715	2.79467	2.96746	28.2788	-14.3353	40.0981	4.86287	-1.33874
951	BB03CA276	CC1=NC(COC2=CC=C(C=C2)C(=O)N[C@H]2CCN(C2)C#N)=NO1	327.358	BB03	CA276	NCN-1	X19		38.8757	0.986459	-0.652184	11.8251	-2.95401	4.36989	-0.454986	16.4742	-17.3326	6.78643	1.26559	-1.57344
952	BB03CA277	CN(CC1=CC=NN1C)C(=O)C1CCCCC1C(=O)N[C@H]1CCN(C1)C#N	372.488	BB03	CA277	NCN-1	X20		-11.448	1.41509	-1.12336	10.4566	-2.51501	2.5185	-1.48019	6.59913	-18.5913	-0.642163	0.102774	-1.8486
953	BB03CA278	COC1=C(C=C(C=C1)C(=O)N[C@H]1CCN(C1)C#N)S(=O)(=O)NCC1=NC=CC=C1	415.488	BB03	CA278	NCN-1	X21		25.6867	-3.13565	-0.832562	12.7137	-2.56988	1.31884	-0.817137	8.31032	-17.1843	0.558485	1.47309	-2.18042
954	BB03CA279	O=C(N[C@H]1CCN(C1)C#N)C1=CC=C(CN2CCCCCC2)S1	332.488	BB03	CA279	NCN-1	X22		25.8039	-2.64977	-0.700229	10.5237	-2.82997	0.833344	1.30753	8.50931	-22.3376	40.823	0.709629	-2.94387
955	BB03CA280	CC1=NC(=CS1)C1=C(C)N(CCC(=O)N[C@H]2CCN(C2)C#N)C(C)=C1	357.498	BB03	CA280	NCN-1	X23		14.5179	-3.60496	0.984704	8.05291	-3.05248	0.855332	1.44612	3.062	-41.2999	4.98123	-0.469628	-2.9115
956	BB03CA281	ClC1=C(C=C(C=C1)C(=O)N[C@H]1CCN(C1)C#N)N1CCCS1(=O)=O	368.858	BB03	CA281	NCN-1	X24		0.353515	-5.67732	-1.49507	9.2305	-2.99836	0.704935	0.538058	9.84457	-19.2711	10.5764	1.68373	-3.36741
957	BB03CA282	CC1=C(C(C)=NO1)S(=O)(=O)N1CCC(CC1)C(=O)N[C@H]1CCN(C1)C#N	381.468	BB03	CA282	NCN-1	Y01		21.3062	8.13612	1.67924	-24.778		7.07089	-0.523128	5.57759	-15.3984	-0.551903	46.4321	7.08351
958	BB03CA283	NS(=O)(=O)C1=CC=C(CCNS(=O)(=O)C2=CC(=CC=C2)C(=O)N[C@H]2CCN(C2)C#N)C=C1	477.578	BB03	CA283	NCN-1	Y02		16.3451	6.55719	0.252234	-22.8377		10.8132	3.1068	16.1624	-15.0423	5.28774	2.00869	4.42896
959	BB03CA284	O=C(N[C@H]1CCN(C1)C#N)C1=CC=C(NC1=O)C1=CC=CS1	314.388	BB03	CA284	NCN-1	Y03		15.0418	4.38163	-2.10027	-25.7481		11.9311	10.885	82.4771	-10.6311	24.2142	6.61688	3.92179
960	BB03CA285	O=C(N[C@H]1CCN(C1)C#N)C1=NC=CC(=C1)N1CCOCC1	301.368	BB03	CA285	NCN-1	Y04		14.4575	2.76653	-0.856163	-27.515		9.90734	2.82811	14.7105	-20.0877	3.18261	2.21855	1.97675
961	BB03CA286	O=C(CC1=CSC(=N1)C1=NN=CN1)N[C@H]1CCN(C1)C#N	303.368	BB03	CA286	NCN-1	Y05		13.3942	1.36914	-0.529966	-26.8627		10.2688	3.24539	13.4634	-20.2298	-2.04966	-0.0295597	1.05413
962	BB03CA287	O=C(N[C@H]1CCN(C1)C#N)C1=CC=C(C=C1)N1C=CC=N1	281.338	BB03	CA287	NCN-1	Y06		16.7526	4.77862	-0.427133	-30.83		11.0331	8.21597	15.8234	-17.9203	8.85019	3.82143	5.68609
963	BB03CA288	CC1=C(COC2=CC(CC(=O)N[C@H]3CCN(C3)C#N)=CC=C2)C=CC=C1	349.448	BB03	CA288	NCN-1	Y07		15.551	11.5336	0.271621	-50.5981		10.2275	14.8005	30.399	-15.923	33.7789	5.93094	4.80664
964	BB03CA289	FC1=C(NS(=O)(=O)C2=CC=C(O2)C(=O)N[C@H]2CCN(C2)C#N)C=CC=C1Cl	412.848	BB03	CA289	NCN-1	Y08		17.0173	1.58007	1.55197	-39.8213		12.8537	9.50838	17.0789	-19.0264	10.4598	2.23029	4.87948
965	BB03CA290	O=C(N[C@H]1CCN(C1)C#N)C1CCCN1C(=O)C1=CC=NC=C1	313.378	BB03	CA290	NCN-1	Y09		16.1894	1.01885	0.627319	-46.0415		9.25826	7.59579	12.9176	-22.499	-0.147613	0.506822	6.46573
966	BB03CA291	CC1=CC=C(C=C1)S(=O)(=O)N[C@@H](CC1=CC=CC=C1)C(=O)N[C@H]1CCN(C1)C#N	412.528	BB03	CA291	NCN-1	Y10		13.6882	2.12546	4.96988	-42.6368		10.8045	3.80584	13.3415	-21.4157	-2.05624	0.559286	3.7923
967	BB03CA292	BrC1=CC=C(S1)C1=NC(=CS1)C(=O)N[C@H]1CCN(C1)C#N	383.308	BB03	CA292	NCN-1	Y11		18.1529	0.994746	1.05551	-33.2801		12.574	10.029	61.0495	-16.6326	79.7082	8.97539	3.11518
968	BB03CA293	O=C(N[C@H]1CCN(C1)C#N)C1=CC(=NN1)C1CC1	245.298	BB03	CA293	NCN-1	Y12		13.2458	0.022976	4.49533	-36.6023		10.6242	5.48108	30.003	-21.4631	-2.39847	0.732338	1.74744
969	BB03CA294	O=C(N[C@H]1CCN(C1)C#N)C1=NOC(=C1)C1=CC=NC=C1	283.308	BB03	CA294	NCN-1	Y13		7.21593	-1.97556	-0.851106	-39.0927		8.07003	4.00185	12.7374	-22.0201	-3.82571	1.20216	0.198956
970	BB03CA295	FC1=C(C=CC(=C1)C(=O)N[C@H]1CCN(C1)C#N)N1CCCC1	302.368	BB03	CA295	NCN-1	Y14		5.49048	-0.196991	0.42334	-35.9748		9.26178	5.25215	30.237	-27.4014	39.0337	5.00617	-0.0303492
971	BB03CA296	O=C(CC1=CC=C(OCCOC2=CC=CC=C2)C=C1)N[C@H]1CCN(C1)C#N	365.448	BB03	CA296	NCN-1	Y15		7.23699	1.00831	1.57304	-30.0725		11.4764	12.9033	20.7398	-20.5903	4.69823	2.13241	1.66921
972	BB03CA297	CC1=CC(C(=O)N[C@H]2CCN(C2)C#N)=C(C)N1C1=CN=CC=C1	309.388	BB03	CA297	NCN-1	Y16		6.68199	-0.603025	1.33366	-31.2862		12.3709	8.10265	16.1358	-21.7201	-4.9455	1.04634	-0.731753
973	BB03CA298	O=C(N[C@H]1CCN(C1)C#N)C1=CSC(=N1)C1=CC=NC=C1	299.368	BB03	CA298	NCN-1	Y17		9.0412	1.47912	3.45774	-12.6378		9.15359	9.70745	23.2496	-20.0886	9.35885	3.01255	-0.537518
974	BB03CA299	O=C(N[C@H]1CCN(C1)C#N)C1=CC(CN2C=CN=C2)=CC=C1	295.358	BB03	CA299	NCN-1	Y18		8.27464	7.48903	2.10912	-19.2554		7.3541	8.90045	18.3552	-21.7929	-1.02671	-0.100816	0.050582
975	BB03CA300	O=C(N[C@H]1CCN(C1)C#N)C1CN(CCO1)C(=O)OCC1=CC=CC=C1	358.418	BB03	CA300	NCN-1	Y19		10.404	-0.187951	1.62446	-19.7188		4.95389	7.06673	16.8832	-24.0165	3.947	0.32594	0.449843
976	BB03CA301	O=C(CC1=NN(N=C1)C1=CC=CC=C1)N[C@H]1CCN(C1)C#N	296.348	BB03	CA301	NCN-1	Y20		9.11813	0.630897	-2.0008	-16.5308		3.1157	5.27665	13.4173	-22.656	18.744	-0.627802	-0.942175
977	BB03CA302	ClC1=CC=CC(Cl)=C1N1C=CC=C1C(=O)N[C@H]1CCN(C1)C#N	349.238	BB03	CA302	NCN-1	Y21		10.6165	-0.813198	0.652606	-12.7431		13.3788	6.8669	8.63701	38.2992	4.39642	2.20289	0.854499
978	BB03CA303	BrC1=CC=C(C=C1)N1C=C(C=N1)C(=O)N[C@H]1CCN(C1)C#N	360.228	BB03	CA303	NCN-1	Y22		12.1587	-2.64675	-1.51614	-10.1403		3.15	7.72901	47.3911	-33.1503	65.4038	5.68663	-0.615752
979	BB03CA304	CN1C=C(C=N1)C1=CC=C(O1)C(=O)N[C@H]1CCN(C1)C#N	285.328	BB03	CA304	NCN-1	Y23		9.07784	-3.33227	-1.16803	-7.2123		2.9653	2.63363	10.415	-19.0579	9.84023	-1.60034	-2.00777
980	BB03CA305	FC1=C(C=C(C=C1)C(=O)N[C@H]1CCN(C1)C#N)S(=O)(=O)N1CCC1	352.408	BB03	CA305	NCN-1	Y24		8.50177	-4.19405	-2.04126	-6.26796		1.96616	1.81899	5.12322	-20.0877	9.12474	-3.02312	-1.3792
981	BB03CA306	CN1[C@H]([C@@H](CC1=O)C(=O)N[C@H]1CCN(C1)C#N)C1=CN=CC=C1	313.378	BB03	CA306	NCN-1	Z01		32.5436	9.5885	5.59446	24.1345	-1.82119	8.47549	1.05717	9.73956	-14.102	6.30881	3.39389	9.096
982	BB03CA307	CC1=NC(COC2=C(C=CC=C2)C(=O)N[C@H]2CCN(C2)C#N)=NO1	327.358	BB03	CA307	NCN-1	Z02		5.62786	4.13755	2.91576	23.3491	-4.12892	2.90549	-0.369233	14.9438	-15.7502	4.16231	3.61862	5.18702
983	BB03CA308	CC1=C(C(=O)N[C@H]2CCN(C2)C#N)C(=NO1)C1=CC=NC=C1	297.338	BB03	CA308	NCN-1	Z03		14.9768	2.30174	0.302807	22.0157	-3.42607	2.97321	1.54259	13.4893	-17.1378	3.08765	2.92015	4.29677
984	BB03CA309	ClC1=C(OCCOC2=CC=CC(=N2)C(=O)N[C@H]2CCN(C2)C#N)C=CC=C1	386.858	BB03	CA309	NCN-1	Z04		17.3845	3.55223	0.699808	20.3613	-4.17853	4.29425	3.50571	44.0361	-7.63475	51.5583	7.69434	3.0855
985	BB03CA310	O=C(CC1(CCOCC1)N1C=NN=N1)N[C@H]1CCN(C1)C#N	305.358	BB03	CA310	NCN-1	Z05		15.7085	0.11714	-0.862906	11.1357	-4.94226	2.35139	-0.860013	13.9404	-16.3624	-1.42066	2.26083	3.35527
986	BB03CA311	ClC1=C(SC(=N1)N1CCCC1)C(=O)N[C@H]1CCN(C1)C#N	325.838	BB03	CA311	NCN-1	Z06		17.2059	1.5296	-0.932023	23.4172	-3.24116	3.42705	1.35041	30.7264	-11.7047	12.3337	10.8915	2.17098
987	BB03CA312	COC1=CC=C(CN2CCC2C(=O)N[C@H]2CCN(C2)C#N)C=C1	314.408	BB03	CA312	NCN-1	Z07		17.8974	-1.37969	-1.04076	17.8276	-4.13042	1.87821	-1.36381	13.9599	-20.5456	2.10419	1.98285	2.32745
988	BB03CA313	COCC1CCN(C1)C1=CC=C(C=C1)C(=O)N[C@H]1CCN(C1)C#N	328.438	BB03	CA313	NCN-1	Z08		17.8131	0.0169495	-0.167524	10.5133	-4.95128	3.80436	0.284629	25.7535	-14.7187	22.1607	10.5235	1.28074
989	BB03CA314	CC1=NN(N=C1C(=O)N[C@H]1CCN(C1)C#N)C1=CN=CC=C1	297.338	BB03	CA314	NCN-1	Z09		28.1008	-1.04145	1.24094	10.3059	-3.98685	3.1799	2.01729	18.0253	-16.3195	5.55006	3.4855	1.99293
990	BB03CA315	CC1=NN(C(C)=C1CC(=O)N[C@H]1CCN(C1)C#N)C1=NC=CC=C1	324.408	BB03	CA315	NCN-1	Z10		8.5265	-1.81736	-0.447363	8.97558	-5.30082	1.21945	-0.215338	11.3159	-17.2931	2.50096	4.072	1.37246
991	BB03CA316	O=C(N[C@H]1CCN(C1)C#N)C1=CC=NN1C1CCC1	259.328	BB03	CA316	NCN-1	Z11		32.321	-1.18985	1.06394	9.76097	-4.46869	2.97321	-0.605053	8.30319	-18.0589	2.73789	13.7277	1.57748
992	BB03CA317	O=C(CC1(CN2C=NN=N2)CCCCC1)N[C@H]1CCN(C1)C#N	317.408	BB03	CA317	NCN-1	Z12		0.792204	-1.22827	-1.1596	10.4287	-5.38426	1.74541	-0.564473	12.7951	-19.4676	6.03521	14.0769	1.18362
993	BB03CA318	O=C(N[C@H]1CCN(C1)C#N)C1=CN(CC2CCOC2)N=N1	290.348	BB03	CA318	NCN-1	Z13		6.97231	24.9899	-1.86173	12.8623	-6.702	-0.794645	1.03956	18.0907	-19.8983	1.36424	4.75794	0.325748
994	BB03CA319	FC(F)(F)C1=CN=C(C=C1)N1C=CC(=N1)C(=O)N[C@H]1CCN(C1)C#N	350.318	BB03	CA319	NCN-1	Z14		12.9812	-3.727	-1.67292	12.3215	-7.1019	0.722525	-1.42123	19.612	-21.0394	41.1342	4.86835	-0.793801
995	BB03CA320	O=C(N[C@H]1CCN(C1)C#N)C1=C(C=CS1)S(=O)(=O)NCC1=CC=CO1	380.458	BB03	CA320	NCN-1	Z15		9.25002	-3.24112	0.972903	9.99009	-5.28053	2.25465	1.2861	16.3283	-18.5316	0.696695	12.4529	0.490308
996	BB03CA321	ClC1=CN(CN2C=C(C=N2)C(=O)N[C@H]2CCN(C2)C#N)N=C1	319.768	BB03	CA321	NCN-1	Z16		9.35167	-3.8754	-2.21153	9.987	-5.72253	-0.174585	1.42238	18.7182	-19.7228	9.14354	9.1735	0.522681
997	BB03CA322	ClC1=C(N=C(OCC2CC2)C=C1)C(=O)N[C@H]1CCN(C1)C#N	320.798	BB03	CA322	NCN-1	Z17		10.1961	-0.563099	-0.500465	8.31712	-4.54386	0.36544	-1.12033	14.6132	-19.857	4.34283	12.5179	0.579333
998	BB03CA323	CC(N1C=CC(=N1)C1CC1)C(=O)N[C@H]1CCN(C1)C#N	273.358	BB03	CA323	NCN-1	Z18		10.436	-1.75258	-2.7358	12.5083	-4.45065	0.704055	-0.0698653	13.8108	-19.379	-1.16492	0.563984	0.482215
999	BB03CA324	CN1C=C(C=C1C(=O)N[C@H]1CCN(C1)C#N)S(=O)(=O)N1CCOCC1	367.448	BB03	CA324	NCN-1	Z19		11.0625	-0.859903	-3.78688	11.8416	-5.07907	-0.637212	-0.578255	13.6922	-18.8369	3.74297	3.68988	-0.0627217
1000	BB03CA325	CN1N=C(CC(=O)N[C@H]2CCN(C2)C#N)C=C1C1CC1	273.358	BB03	CA325	NCN-1	Z20		11.3418	-2.65579	-4.1409	7.1158	-5.91196	-2.22123	-1.2482	10.041	-40.5517	-1.37365	2.47382	0.487611
1001	BB03CA326	COC1=C(C=C(C=C1)C(=O)N[C@H]1CCN(C1)C#N)S(=O)(=O)NCCCN1CCOCC1	451.568	BB03	CA326	NCN-1	Z21		10.1228	-3.33453	-3.89393	11.7539	59.8004	3.81755	-1.6984	5.7727	-19.4237	4.03162	0.487246	0.938128
1002	BB03CA327	CC1=C(C)C(C(=O)N[C@H]2CCN(C2)C#N)=C(S1)N1C=NN=N1	317.388	BB03	CA327	NCN-1	Z22		11.1595	-2.52472	-4.98041	6.70814	-5.24895	-0.570368	-2.68149	5.14331	-21.0131	0.817042	1.70487	0.0802568
1003	BB03CA328	CC1=NOC(=N1)C1=CC=C(C=C1)C(=O)N[C@H]1CCN(C1)C#N	297.338	BB03	CA328	NCN-1	Z23		9.70244	-3.90629	-4.0878	8.39556	-6.82603	-2.31182	-0.729087	7.75613	-15.5502	14.7086	-1.15557	-0.0627217
1004	BB03CA66	ClC1=CC=CC(=C1)C1=NOC(=C1)C(=O)N[C@H]1CCN(C1)C#N	326.758	BB03	CA066	NCN-1	Z24		8.84338	-4.4321	-4.98294	4.62544	-5.99915	-1.78586	-1.13182	17.1016	-24.3516	30.1553	0.487246	-0.494355
1005	BB03CA329	CCOC1=C(N=C(O1)C1=CC=CO1)C(=O)N[C@H]1CCN(C1)C#N	316.338	BB03	CA329	NCN-1	AA01		26.3543	10.6484	3.32456	28.2968	-1.08001	7.88973	2.70867	19.5815	-10.9513	13.0586	3.9796	9.96466
1006	BB03CA330	CC1=C(C=C(C=C1)S(=O)(=O)NCCC1=CC=C(F)C=C1)C(=O)N[C@H]1CCN(C1)C#N	430.518	BB03	CA330	NCN-1	AA02		19.0257	10.3154	2.02736	17.5004	-3.95227	7.3928	2.06859	20.1312	-9.90132	28.2937	4.66241	8.2705
1007	BB03CA331	CC1=C(C=CC(=N1)C1=CC=CO1)C(=O)N[C@H]1CCN(C1)C#N	296.348	BB03	CA331	NCN-1	AA03		28.2492	4.80649	1.13558	21.0868	-3.24416	3.27665	2.5096	16.1125	-12.9784	15.5868	4.21608	4.37501
1008	BB03CA332	O=C(CC1(CCCC1)C(=O)N[C@H]1CCN(C1)C#N)N1CCOCC1	334.438	BB03	CA332	NCN-1	AA04		25.3716	1.2584	1.97594	19.2105	-3.98384	0.623139	-0.310278	12.7089	-17.4773	3.15064	4.14247	4.4991
1009	BB03CA333	CN(CC1=CC=CC=C1)C(=O)N1CCC(CC1)C(=O)N[C@H]1CCN(C1)C#N	369.488	BB03	CA333	NCN-1	AA05		-0.0128218	-0.225616	-0.62184	19.4747	-3.40503	0.189536	0.00593376	12.1754	-17.3703	6.10478	1.73541	4.22663
1010	BB03CA334	O=C(N[C@H]1CCN(C1)C#N)C1(CCCC1)NS(=O)(=O)C=CC1=CC=CC=C1	388.508	BB03	CA334	NCN-1	AA06		17.3708	2.34242	-0.619312	18.227	-3.87334	1.75068	0.933898	24.1441	-14.8116	24.468	3.93575	3.89751
1011	BB03CA335	O=C(N[C@H]1CCN(C1)C#N)C(CC1=CC=CC=C1)N1CCCOC1=O	342.418	BB03	CA335	NCN-1	AA07		28.0486	-0.884009	-2.20731	18.39	-4.39126	1.36457	-2.12946	14.3546	-18.7106	8.47411	4.8707	3.61425
1012	BB03CA336	O=C(N[C@H]1CCN(C1)C#N)C1=CC=C(C=C1)N1CCCS1(=O)=O	334.418	BB03	CA336	NCN-1	AA08		7.69675	-0.881749	2.5668	8.91881	-4.28076	2.64252	0.49212	18.6773	-16.2221	9.1567	11.8625	3.66551
1013	BB03CA337	CC1=CC=C(CN2C(CCC2=O)C(=O)N[C@H]2CCN(C2)C#N)C=C1	326.418	BB03	CA337	NCN-1	AA09		16.9138	0.850863	0.571689	10.2667	-5.69922	-0.27397	-0.935812	13.1509	-18.3387	5.22192	3.10338	2.57833
1014	BB03CA338	BrC1=C(N=C(N=C1)C1CC1)C(=O)N[C@H]1CCN(C1)C#N	336.208	BB03	CA338	NCN-1	AA10		15.7836	-0.929208	0.931602	7.81451	-5.52408	1.57302	-0.300325	9.91457	-15.9414	1.98572	4.23252	2.84541
1015	BB03CA339	CN1C(C(CCC1=O)C(=O)N[C@H]1CCN(C1)C#N)C1=CC=CS1	332.448	BB03	CA339	NCN-1	AA11		14.6718	-1.53939	1.13052	8.74852	-3.84252	0.624898	0.399476	9.44788	-19	-1.39809	2.52471	2.91015
1016	BB03CA340	COC1=C(C=C(CC(=O)N[C@H]2CCN(C2)C#N)C=C1)S(=O)(=O)N1CCOCC1	408.498	BB03	CA340	NCN-1	AA12		14.4044	-1.54165	0.895358	8.33673	-5.74282	2.14119	0.533465	12.1048	-18.0773	2.35899	14.9249	3.55491
1017	BB03CA341	O=C(N[C@H]1CCN(C1)C#N)C1=CC=C(S1)C1=NC=CC=C1	298.388	BB03	CA341	NCN-1	AA13		11.3665	-2.19251	-2.61274	7.42232	-6.4592	0.715489	0.646015	37.8427	-20.0018	54.5585	13.2508	0.487611
1018	BB03CA342	CC1=C(C(C)=NO1)S(=O)(=O)N1CCCC1C(=O)N[C@H]1CCN(C1)C#N	367.448	BB03	CA342	NCN-1	AA14		25.5795	-3.28029	-2.47704	6.53166	-7.17782	-0.159633	-0.991704	12.7419	-22.0561	-2.94004	1.18102	1.14315
1019	BB03CA343	CN(C(=O)C1=CC(C)=C(C)S1)C1=C(C=CC=C1)C(=O)N[C@H]1CCN(C1)C#N	382.508	BB03	CA343	NCN-1	AA15		-1.35545	-0.935987	-0.100936	5.59764	-1.93545	4.6056	3.68716	20.9181	-12.5275	7.26782	16.1895	6.69234
1020	BB03CA344	O=C(N[C@H]1CCN(C1)C#N)C1=CN=C(C=C1)N1CCCCCC1	313.418	BB03	CA344	NCN-1	AA16		7.93395	-4.09537	-0.372346	10.0159	-4.41607	1.36018	0.0625916	34.983	-39.6184	15.4166	12.5601	2.09275
1021	BB03CA345	ClC1=CC=CC(=C1)N1N=C(CC(=O)N[C@H]2CCN(C2)C#N)CC1=O	345.808	BB03	CA345	NCN-1	AA17		9.42952	-2.46295	-0.260242	11.3968	-3.5704	5.09286	1.6092	16.9331	-15.209	10.1016	19.4634	3.22309
1022	BB03CA346	CC1=C(N=C(O1)C1=CC=CS1)C(=O)N[C@H]1CCN(C1)C#N	302.378	BB03	CA346	NCN-1	AA18		8.48254	1.24183	-1.12167	6.50792	-5.0708	8.84752	3.38244	38.2615	-8.91628	16.4076	15.6579	4.48831
1023	BB03CA347	O=C(N[C@H]1CCN(C1)C#N)C1=NC(=NC=C1)C1CC1	257.318	BB03	CA347	NCN-1	AA19		9.94148	-2.19778	-3.59808	11.9428	-6.12469	-0.643368	0.559497	17.2384	-17.9203	4.18675	5.11266	0.86529
1024	BB03CA348	CN1C=CN=C1CN1CCC(CC1)C(=O)N[C@H]1CCN(C1)C#N	316.428	BB03	CA348	NCN-1	AA20		9.95247	-2.86145	-3.35785	8.29751	-7.84985	-1.13766	-0.934281	7.23694	-20.2649	0.161716	3.66874	1.70158
1025	BB03CA349	O=C(N[C@H]1CCN(C1)C#N)C1=CC(=NO1)C1CC1	246.288	BB03	CA349	NCN-1	AA21		9.51286	-3.86486	-3.96305	9.46993	-5.24144	-1.39712	-0.794167	6.08577	-19.9219	5.14483	6.85571	1.3293
1026	BB03CA350	ClC1=CC=C(S1)C(=O)N1CCC(CC1)C(=O)N[C@H]1CCN(C1)C#N	366.888	BB03	CA350	NCN-1	AA22		8.38912	12.2085	-2.82684	9.26971	-5.56241	-1.97936	-0.709946	7.14036	-18.386	17.6515	2.46755	2.27889
1027	BB03CA351	ClC1=CC=CC(OC2=CN=C(C=C2)C(=O)N[C@H]2CCN(C2)C#N)=C1	342.808	BB03	CA351	NCN-1	AA23		10.785	-0.511121	-4.5556	8.3584	-6.78318	-0.544862	2.7837	30.5507	-14.2643	47.2756	4.57158	1.51814
1028	BB03CA352	CC1CN(CC(C)O1)C1=NC=C(C=C1)C(=O)N[C@H]1CCN(C1)C#N	329.418	BB03	CA352	NCN-1	AA24		7.27637	-1.69608	-4.41989	12.563	-7.09514	-1.1403	-0.672429	8.10355	-17.758	3.41672	1.17945	1.2025
1029	BB03CA353	O=C(N[C@H]1CCN(C1)C#N)C1=CSC(=N1)C1CCCCC1	304.428	BB03	CA353	NCN-1	AB01		38.9316	13.3648	4.2804	28.24	0.258774	10.9513	2.73393	24.3878	-10.0048	57.8267	4.67572	13.7792
1030	BB03CA354	O=C(N[C@H]1CCN(C1)C#N)C1=C(C=CO1)C1=CC=CC=C1	281.328	BB03	CA354	NCN-1	AB02		24.4924	9.53728	1.48285	25.2481	-1.6498	6.18522	2.49122	15.135	-12.1924	14.8591	3.34221	9.15805
1031	BB03CA355	O=C(N[C@H]1CCN(C1)C#N)C1=CC=C(CN2C=CC=N2)S1	301.388	BB03	CA355	NCN-1	AB03		16.0813	5.62685	4.28714	26.759	-2.37294	6.24854	1.92158	19.4662	-9.3145	18.5391	5.9372	7.445
1032	BB03CA356	O=C(N[C@H]1CCN(C1)C#N)C1CC2CCC1O2	235.308	BB03	CA356	NCN-1	AB04		8.64739	2.23319	3.23606	15.2918	-2.7082	3.22476	0.460728	15.3003	-10.5381	2.02897	3.62958	6.29578
1033	BB03CA357	O=C(N[C@H]1CCN(C1)C#N)C1=CN=C(C=C1)C1=NC=CC=C1	293.348	BB03	CA357	NCN-1	AB05		21.1056	4.47805	2.12092	10.9891	-3.4148	4.0304	1.03267	21.7542	-14.6081	17.6506	7.13682	7.11048
1034	BB03CA358	O=C(N[C@H]1CCN(C1)C#N)C1CC2OC1C=C2	233.288	BB03	CA358	NCN-1	AB06		21.9463	3.45204	-0.443991	21.4811	-3.46591	2.2608	3.312	14.6683	-15.8975	4.83268	5.56995	5.18972
1035	BB03CA359	O=C(N[C@H]1CCN(C1)C#N)C1CC=CCC1C(=O)N1CCOCC1	332.418	BB03	CA359	NCN-1	AB07		20.3326	1.5763	1.69694	21.6689	-3.99962	0.663597	0.293817	12.8677	-16.2844	0.547202	4.42045	5.59437
1036	BB03CA360	O=C(N[C@H]1CCN(C1)C#N)C1=NC(=CC=C1)N1CCOCC1	301.368	BB03	CA360	NCN-1	AB08		20.8986	3.41362	0.592761	12.1368	-2.75405	1.25024	1.67581	13.827	-15.2686	8.00024	6.15958	4.83632
1037	BB03CA361	O=C(N[C@H]1CCN(C1)C#N)C1=CC(CN2C=NC=N2)=CC=C1	296.348	BB03	CA361	NCN-1	AB09		20.7008	4.72438	1.30584	12.4691	-4.30782	2.46309	1.56556	13.2955	-15.7905	4.26103	5.92937	5.2086
1038	BB03CA362	O=C(N[C@H]1CCN(C1)C#N)C1=NC=CC(=C1)N1C=CC=C1	281.338	BB03	CA362	NCN-1	AB10		20.2933	2.93527	1.3168	11.6404	-4.37021	3.67771	4.02175	34.8404	-14.4029	26.6427	4.3398	6.0341
1039	BB03CA363	O=C(N[C@H]1CCN(C1)C#N)C1=CC=C(CN2C=CN=N2)O1	286.308	BB03	CA363	NCN-1	AB11		34.2635	0.933728	1.07068	13.5249	-4.3845	2.1623	0.795316	12.624	-15.2142	4.07487	3.3751	5.23018
1040	BB03CA364	CC1=C(CN2CCOCC2)C(=NO1)C(=O)N[C@H]1CCN(C1)C#N	319.378	BB03	CA364	NCN-1	AB12		6.92652	-0.297934	-1.22113	11.1037	-4.54837	1.20714	0.985196	12.7056	-16.8115	6.31445	2.25848	4.82553
1041	BB03CA365	O=C(N[C@H]1CCN(C1)C#N)C1CCN(CC1)S(=O)(=O)N1CCCCC1	369.508	BB03	CA365	NCN-1	AB13		10.6622	-2.82604	-0.424605	6.86295	-4.82424	0.273091	-1.24054	9.83808	-19.7246	20.1722	3.46123	3.92719
1042	BB03CA366	CC1(CCCCN1C(=O)OCC1=CC=CC=C1)C(=O)N[C@H]1CCN(C1)C#N	370.468	BB03	CA366	NCN-1	AB14		11.644	-0.730334	-3.23901	10.7487	-4.36646	-0.165789	-0.632616	13.8114	-17.8703	2.1559	2.15904	2.16828
1043	BB03CA367	O=C(N[C@H]1CCN(C1)C#N)C1=C(C=CS1)S(=O)(=O)NC1CCCCCC1	396.548	BB03	CA367	NCN-1	AB15		13.4125	-0.133712	2.09647	12.6796	-5.58647	1.71814	-0.660945	18.5736	-14.3169	11.668	9.49768	3.51714
1044	BB03CA368	CCN1N=CC=C1C1=CC(=NO1)C(=O)N[C@H]1CCN(C1)C#N	300.338	BB03	CA368	NCN-1	AB16		18.3315	-1.04898	-0.660613	12.4505	-2.01287	0.863248	0.929304	33.7819	-17.365	7.60536	3.33046	2.77527
1045	BB03CA369	O=C(N[C@H]1CCN(C1)C#N)C1=NC(=CC=C1)C(=O)N1CCCC1	313.378	BB03	CA369	NCN-1	AB17		13.6406	-0.874969	0.117372	14.5704	-5.29932	1.85447	0.200408	41.8135	-18.1773	0.0545322	2.30468	3.41462
1046	BB03CA370	O=C(N[C@H]1CCN(C1)C#N)[1C@@H]1CCCO[1C@H]1C1=CC=CC=C1	299.388	BB03	CA370	NCN-1	AB18		12.6725	0.0274958	-1.82211	12.8334	-5.40907	3.18694	1.41702	14.844	-17.0931	2.18317	5.62007	3.40923
1047	BB03CA371	O=C(N[C@H]1CCN(C1)C#N)C1CCCN(C1)S(=O)(=O)C1=CC=CS1	368.498	BB03	CA371	NCN-1	AB19		13.1762	-0.200757	-1.98563	14.0358	-4.92572	-0.874682	-0.334779	15.4643	-37.4659	11.2468	3.80655	2.79685
1048	BB03CA372	FC(F)(F)C1=NN(CC2=CC=C(O2)C(=O)N[C@H]2CCN(C2)C#N)C=C1Cl	387.768	BB03	CA372	NCN-1	AB20		13.0215	0.117893	-3.33763	9.75891	-3.57717	1.17196	1.95144	34.0755	-14.3143	42.9648	5.73126	2.60801
1049	BB03CA373	COC1=C(C=C(C=C1)C(=O)N[C@H]1CCN(C1)C#N)S(=O)(=O)N(C)CCC1=CN=CC=C1	443.548	BB03	CA373	NCN-1	AB21		23.5161	1.24334	-2.91365	10.3234	-4.68367	0.0769579	-0.633381	19.5751	-12.3468	6.24393	3.56381	2.91015
1050	BB03CA374	FC(F)(F)C1=CN=C(C=C1)N1CCC(CC(=O)N[C@H]2CCN(C2)C#N)CC1	381.418	BB03	CA374	NCN-1	AB22		8.37905	1.29833	-3.43203	11.4732	-4.18529	-0.404139	0.456134	29.8221	-12.8529	29.7633	2.51532	2.08735
1051	BB03CA375	O=C(N[C@H]1CCN(C1)C#N)C1=C(N=CC=C1)N1C=NC=N1	283.308	BB03	CA375	NCN-1	AB23		19.8555	-0.377785	-1.44787	11.919	-3.70195	-1.28454	-1.83545	1.96075	-13.5354	-1.8099	-0.266821	2.32475
1052	BB03CA65	COC1=CC=CC=C1C1=CC(=NN1)C(=O)N[C@H]1CCN(C1)C#N	311.358	BB03	CA065	NCN-1	AB24		11.1046	-0.618091	-4.48648	12.368	-5.39779	0.21944	3.10987	80.7328	-9.39432	51.5545	32.2583	1.80409
1053	BB03CA376	CCC1=CC=C(O1)C(=O)N1CCC(CC1)C(=O)N[C@H]1CCN(C1)C#N	344.428	BB03	CA376	NCN-1	AC01		16.2883	12.2944	2.4488	-32.8033		7.91875	0.257066	8.93063	-18.3974	11.5937	-1.48523	3.74644
1054	BB03CA377	O=C(N[C@H]1CCN(C1)C#N)C1=NN(N=C1)C1=CC=CC=C1	282.328	BB03	CA377	NCN-1	AC02		14.7249	10.7727	0.380353	-31.0158		10.0138	2.51802	44.8619	-34.9546	22.6544	2.78155	0.0478843
1055	BB03CA378	CC1=C(C=CC(=N1)C1=CSC=C1)C(=O)N[C@H]1CCN(C1)C#N	312.408	BB03	CA378	NCN-1	AC03		13.0901	8.77192	-4.86831	-38.3176		8.20547	5.01939	26.5398	-18.4895	42.018	3.48629	-0.39454
1056	BB03CA379	CN(C)S(=O)(=O)C1=CC(C(=O)N[C@H]2CCN(C2)C#N)=C(C=C1)N1CCCCC1	405.538	BB03	CA379	NCN-1	AC04		14.3952	4.19029	0.55736	-32.5164		6.82375	1.21948	10.2289	-23.563	0.0723961	1.02285	-1.28209
1057	BB03CA380	FC1=CC=C(CC2=NC=C(S2)C(=O)N[C@H]2CCN(C2)C#N)C=C1	330.398	BB03	CA380	NCN-1	AC05		12.5434	4.78163	0.964474	-26.8184		11.6945	5.67325	36.5872	-24.6375	80.9154	3.33281	-2.38005
1058	BB03CA381	CC1=CC(=CC(C)=C1)N(CCC(=O)N[C@H]1CCN(C1)C#N)S(=O)(=O)C1=CC=C(Cl)C=C1	460.998	BB03	CA381	NCN-1	AC06		14.3906	8.17304	0.478128	-48.3007		12.713	2.52797	24.5252	-17.679	45.7177	6.59574	-1.13371
1059	BB03CA382	O=C(N[C@H]1CCN(C1)C#N)C1=CSC(CCC2=CC=CC=C2)=N1	326.438	BB03	CA382	NCN-1	AC07		11.3674	11.3505	-1.94855	-40.2259		9.40602	4.19096	25.9629	-20.6754	44.7954	4.0211	0.358121
1060	BB03CA383	O=C(N[C@H]1CCN(C1)C#N)C1=CC=C(C=C1)C1=NN=CO1	283.308	BB03	CA383	NCN-1	AC08		13.9923	11.5825	1.19121	-37.3805		6.10606	10.4999	13.534	-21.9894	18.21	5.40395	2.67006
1061	BB03CA384	O=C(N[C@H]1CCN(C1)C#N)C1=C(CN2C=NC=N2)C=CC=C1	296.348	BB03	CA384	NCN-1	AC09		13.1341	6.21066	-0.488664	-48.6351		9.16415	19.4518	8.63247	-22.0025	-1.72811	0.86702	0.738498
1062	BB03CA385	O=C(CC1=CN(CC2=CC=CC=C2)N=C1)N[C@H]1CCN(C1)C#N	309.388	BB03	CA385	NCN-1	AC10		13.5472	4.80875	3.09698	-46.926		8.62412	4.16799	11.4034	-23.1016	3.96016	0.866237	-1.01232
1063	BB03CA386	CN(CC1CC1)C1=C(C=C(C=C1)C(F)(F)F)C(=O)N[C@H]1CCN(C1)C#N	366.408	BB03	CA386	NCN-1	AC11		11.3015	5.19219	-0.413647	-41.7513		12.144	4.06616	9.29232	-20.6561	2.85824	1.38696	-2.52033
1064	BB03CA387	CNS(=O)(=O)C1=CC(C(=O)N[C@H]2CCN(C2)C#N)=C(C=C1)C1=CC(Cl)=C(Cl)C=C1	453.368	BB03	CA387	NCN-1	AC12		11.6532	5.6728	-0.569581	-43.0413		9.19845	4.03324	13.6779	-19.3035	11.4809	2.25692	-3.43216
1065	BB03CA388	O=C(CC1=CSC(=N1)N1CCCC1=O)N[C@H]1CCN(C1)C#N	319.408	BB03	CA388	NCN-1	AC13		3.72565	0.451609	-2.2916	-45.8506		9.45791	2.211	8.6383	-25.9041	-2.79618	-1.08588	-3.76937
1066	BB03CA389	CC1CN(CC(C)O1)S(=O)(=O)C1=CC=C(C=C1)C(=O)N[C@H]1CCN(C1)C#N	392.498	BB03	CA389	NCN-1	AC14		4.48214	0.546526	0.986389	-40.422		9.22132	0.578638	10.8058	-24.6445	-4.24975	-0.863497	-4.97525
1067	BB03CA390	CN(C(=O)C1=C(C)N=CS1)C1=C(C=CC=C1)C(=O)N[C@H]1CCN(C1)C#N	369.468	BB03	CA390	NCN-1	AC15		5.66632	0.513381	1.43481	-37.7778		10.8942	2.81969	10.5342	-27.0874	-10.2981	-0.796938	-4.29543
1068	BB03CA391	O=C(CC1=CC=C(C=C1)N1C=CC=C1)N[C@H]1CCN(C1)C#N	294.378	BB03	CA391	NCN-1	AC16		10.0248	9.9968	10.1284	-17.9953		27.8196	66.0323	82.2638	57.3343	37.63	73.7641	25.5196
1069	BB03CA392	O=C(N[C@H]1CCN(C1)C#N)C1=C(C=CS1)N1C=CC=C1	286.378	BB03	CA392	NCN-1	AC17		7.95227	4.68144	5.44021	-32.1366		-18.4105	43.8254	27.315	45.8226	2.72567	45.8518	23.8848
1070	BB03CA393	O=C(N[C@H]1CCN(C1)C#N)C1=COC(=C1)C#CC1=CC=CC=C1	305.358	BB03	CA393	NCN-1	AC18		7.74895	1.7473	4.04017	-21.3206		11.4817	15.3541	50.8647	-18.5264	74.5624	11.0598	-2.73615
1071	BB03CA394	ClC1=CC=C(OC2=CC=CC(=N2)C(=O)N[C@H]2CCN(C2)C#N)C=C1	342.808	BB03	CA394	NCN-1	AC19		7.35605	1.90625	-3.03671	-17.4359		5.02425	5.03317	40.8373	-14.4722	45.4751	2.65705	-4.46268
1072	BB03CA395	BrC1=C(OC2=C(C=CC=N2)C(=O)N[C@H]2CCN(C2)C#N)C=CC=C1	387.258	BB03	CA395	NCN-1	AC20		5.56008	1.03618	-0.274571	-16.5174		2.7806	1.3106	13.7687	-16.2431	10.7513	1.17006	-5.0319
1073	BB03CA396	FC(F)(F)C1=CC=C(C=C1)N1C=C(C=N1)C(=O)N[C@H]1CCN(C1)C#N	349.338	BB03	CA396	NCN-1	AC21		8.52742	0.728827	-2.33459	-11.5253		3.16935	6.20538	45.5152	-29.0584	66.1212	3.8872	-5.58223
1074	BB03CA397	CC1=CNC(=O)N1C1=CC(=CC=C1)C(=O)N[C@H]1CCN(C1)C#N	311.358	BB03	CA397	NCN-1	AC22		6.71863	-1.02186	1.49044	-10.7956		1.69351	0.746314	10.9355	-13.8976	4.33249	0.00959223	-5.25041
1075	BB03CA398	CC1=CC=C(OC2=CN=C(C=C2)C(=O)N[C@H]2CCN(C2)C#N)C=C1	322.388	BB03	CA398	NCN-1	AC23		7.57402	1.44974	-3.13449	-4.69614		3.00224	4.06846	38.3042	-8.62067	50.7666	2.96008	-5.06967
1076	BB03CA399	O=C(N[C@H]1CCN(C1)C#N)C1=CC=C(OCC2=CN=CC=C2)C=C1	322.388	BB03	CA399	NCN-1	AC24		6.61056	-1.24861	-1.92747	-8.1071		0.718127	3.72162	20.4637	-3.53142	44.0808	7.69121	-3.89077
1077	BB03CA400	CCN1C=C(C=N1)[1C@@H]1OCCC[1C@H]1C(=O)N[C@H]1CCN(C1)C#N	317.408	BB03	CA400	NCN-1	AD01		21.7696	12.3102	4.98674	26.1718	-1.23937	7.42798	1.99585	10.4214	-16.7826	12.4145	3.01098	9.69759
1078	BB03CA401	O=C(N[C@H]1CCN(C1)C#N)C1=CC=C(C=C1)C#CC1=CC=CC=C1	315.398	BB03	CA401	NCN-1	AD02		21.4197	16.5295	3.32709	20.7803	-2.29326	15.567	10.1431	66.2907	-3.57967	80.9511	8.51653	5.87763
1079	BB03CA402	O=C(N[C@H]1CCN(C1)C#N)C1CCN1C1CCCC1	262.378	BB03	CA402	NCN-1	AD03		18.6566	7.07245	1.72139	21.0517	-5.26249	4.13242	0.93007	13.1743	-17.4571	15.237	3.47611	3.69788
1080	BB03CA403	FC1=C(C=C(C=C1)S(=O)(=O)NC1=NC=CS1)C(=O)N[C@H]1CCN(C1)C#N	395.448	BB03	CA403	NCN-1	AD04		20.2987	4.93305	1.04033	20.0806	-4.71525	2.27488	0.53959	13.4394	-15.8239	3.0303	2.88413	2.59452
1081	BB03CA404	O=C(N[C@H]1CCN(C1)C#N)C1CCCN1C(=O)C1CC1	276.358	BB03	CA404	NCN-1	AD05		18.9525	3.14469	2.28528	16.8688	-5.25422	2.0119	-0.846231	9.85105	-18.2825	4.99439	3.09242	1.60446
1082	BB03CA405	O=C(N[C@H]1CCN(C1)C#N)C(OC1CCOCC1)C1=CC=CC=C1	329.418	BB03	CA405	NCN-1	AD06		18.0687	3.02642	-0.0461481	17.7481	-3.58844	1.59589	0.891787	13.7486	-16.2353	5.49271	3.50586	1.62065
1083	BB03CA406	O=C(CCN1C=CC(=N1)C(=O)N1CCCC1)N[C@H]1CCN(C1)C#N	330.408	BB03	CA406	NCN-1	AD07		16.7462	3.32172	0.851527	16.7315	-5.36096	-0.181621	-2.46404	9.13286	-19.25	-0.226591	1.98207	1.73125
1084	BB03CA407	O=C(N[C@H]1CCN(C1)C#N)C1=C(OCC2=CC=CS2)C=CC=C1	327.428	BB03	CA407	NCN-1	AD08		21.7815	9.0303	1.46936	7.07452	2.04708	29.7766	37.7294	85.7277	20.6421	53.7631	18.3813	4.71492
1085	BB03CA408	O=C(N[C@H]1CCN(C1)C#N)C1=CNN=C1C1=CC=NC=C1	282.328	BB03	CA408	NCN-1	AD09		19.132	6.1052	0.911372	8.77742	-3.44336	3.02511	0.0380909	10.2588	99.3877	6.03897	2.22246	3.82468
1086	BB03CA409	COC1=C(C=CC=C1)N1CC(CCC1=O)C(=O)N[C@H]1CCN(C1)C#N	342.418	BB03	CA409	NCN-1	AD10		18.163	3.84376	0.900415	7.33254	-2.35715	1.80169	0.551074	6.35411	-16.3361	4.62583	2.46912	1.0946
1087	BB03CA410	CN1N=CC=C1[1C@@H]1C[1C@H]1C(=O)N[C@H]1CCN(C1)C#N	259.328	BB03	CA410	NCN-1	AD11		16.7306	4.16995	2.1521	7.55649	-4.86483	0.845658	0.280035	9.61835	-17.5159	1.47331	2.23342	0.617101
1088	BB03CA411	O=C(N[C@H]1CCN(C1)C#N)C1CCCN(C1)C1=NC=CC=N1	300.378	BB03	CA411	NCN-1	AD12		19.2996	2.59402	0.308708	6.13534	-4.73704	0.825429	0.770049	8.38097	-18.4194	4.26291	1.73071	0.808638
1089	BB03CA412	O=C(N[C@H]1CCN(C1)C#N)C1=CC=C(NC1=O)C1=CC=NC=C1	309.348	BB03	CA412	NCN-1	AD13		7.98707	1.74504	-0.126222	5.25087	-7.30862	-0.424368	-3.17839	25.9201	-20.7912	3.02277	1.59446	-0.00337214
1090	BB03CA413	CN1CCN(CC2=C(C)ON=C2C(=O)N[C@H]2CCN(C2)C#N)CC1	332.428	BB03	CA413	NCN-1	AD14		9.53759	0.0177028	0.199975	4.12076	-4.41682	-1.1614	-2.97856	5.6463	-21.3175	3.81349	0.925748	-0.329795
1091	BB03CA414	O=C(N[C@H]1CCN(C1)C#N)C1=CC=CN1CC1=NC=CC=C1	295.358	BB03	CA414	NCN-1	AD15		10.4003	1.95522	1.4053	-6.9708	-4.99789	1.97408	-0.743635	11.0126	-17.5396	6.71028	3.41112	0.768172
1092	BB03CA415	FC(F)(F)C1=NN(CCC(=O)N[C@H]2CCN(C2)C#N)C(=C1)C1CC1	341.358	BB03	CA415	NCN-1	AD16		10.5395	0.592478	0.44357	5.59145	-4.86333	2.19572	-0.395265	11.7839	-17.7983	11.2092	1.9437	-0.845057
1093	BB03CA416	CC1=CSC(=N1)C1=CC(=CC=C1)C(=O)N[C@H]1CCN(C1)C#N	312.408	BB03	CA416	NCN-1	AD17		11.9746	2.99478	2.71178	5.67195	-5.81123	0.448994	3.50417	46.2516	-11.0635	51.8394	4.99599	-0.49975
1094	BB03CA417	FC1=CC(F)=C(OCC2=CC(=NO2)C(=O)N[C@H]2CCN(C2)C#N)C=C1	348.328	BB03	CA417	NCN-1	AD18		15.5419	1.02036	-0.453263	-3.94789	-2.23838	5.42004	9.30548	49.2086	28.0698	77.0229	12.4826	1.2079
1095	BB03CA418	CC(=O)N1CCN(CC1)S(=O)(=O)C1=CC(=CC=C1)C(=O)N[C@H]1CCN(C1)C#N	405.498	BB03	CA418	NCN-1	AD19		11.6074	1.49494	-1.35431	7.40478	-6.11567	-2.07347	-0.497096	14.774	-14.138	5.60271	3.26312	0.0991408
1096	BB03CA419	CN1C=C(C=N1)C1=CC(=NN1)C(=O)N[C@H]1CCN(C1)C#N	285.328	BB03	CA419	NCN-1	AD20		12.6579	2.17292	-0.571267	7.56165	-5.3805	-0.983742	0.152938	31.2767	-7.60932	17.1842	3.55598	0.0802568
1097	BB03CA420	CC1=NN(C(C)=C1)C1=NC(C(=O)N[C@H]2CCN(C2)C#N)=C(Cl)C=C1	344.818	BB03	CA420	NCN-1	AD21		11.427	15.5901	0.189018	6.17043	-6.63209	0.812236	-0.0974286	23.0901	-6.45761	7.88742	6.72807	0.51189
1098	BB03CA421	O=C(CC1=CSC(NS(=O)(=O)C2=CC=CC=C2)=N1)N[C@H]1CCN(C1)C#N	391.488	BB03	CA421	NCN-1	AD22		12.3593	0.991732	-2.31014	4.08877	-4.57543	0.302115	0.0220123	9.94503	-2.17534	1.64349	3.4996	-0.788405
1099	BB03CA422	O=C(N[C@H]1CCN(C1)C#N)C1=CC(=CC=C1)S(=O)(=O)N1CCOCC1	364.438	BB03	CA422	NCN-1	AD23		10.3701	1.38195	-2.34386	5.51714	-5.41658	-1.54751	0.254003	9.70326	-0.496469	16.7517	0.376055	-1.46013
1100	BB03CA423	O=C(CC1=COC(=N1)C1=CC=CS1)N[C@H]1CCN(C1)C#N	302.378	BB03	CA423	NCN-1	AE01		23.8312	13.4311	7.42858	26.0841	0.20841	9.97331	6.48714	11.6763	-13.1319	32.8293	5.12284	9.88643
1101	BB03CA424	COC1=CC=C(C=C1)S(=O)(=O)N(CCC(=O)N[C@H]1CCN(C1)C#N)CC1=CC=CC=C1	442.558	BB03	CA424	NCN-1	AE02		21.3071	11.3836	3.09782	20.5439	-2.30002	8.23626	3.03177	14.8939	-15.7932	36.293	7.65989	6.11773
1102	BB03CA425	CC1=C(CC(=O)N[C@H]2CCN(C2)C#N)N=C(O1)C1=CSC=C1	316.398	BB03	CA425	NCN-1	AE03		19.4974	9.93729	2.4016	21.8701	-2.00911	4.95829	4.28667	20.6095	-12.5214	24.9842	5.77276	6.40099
1103	BB03CA426	CC1=CC=C(C=CS(=O)(=O)N2CCC(CC2)C(=O)N[C@H]2CCN(C2)C#N)C=C1	402.538	BB03	CA426	NCN-1	AE04		22.5389	10.1964	4.92942	9.61339	-3.62152	5.85188	1.72328	17.8645	-11.5714	18.1207	7.91907	5.49995
1104	BB03CA427	ClC1=CC(Cl)=C(OC2=C(C=CC=N2)C(=O)N[C@H]2CCN(C2)C#N)C=C1	377.248	BB03	CA427	NCN-1	AE05		17.9991	7.04684	2.99921	18.6161	-3.64332	1.27222	1.46296	16.4074	-11.239	24.9992	3.78149	3.59267
1105	BB03CA428	O=C(CC1=CSC(=N1)C1=CC=CC=C1)N[C@H]1CCN(C1)C#N	312.408	BB03	CA428	NCN-1	AE06		18.1722	5.56282	2.62075	18.5748	-3.59746	1.31796	-0.378421	11.6303	-15.8861	7.94195	3.07363	4.027
1106	BB03CA429	CC1=C(C=CC=C1)N1C=C(C=N1)C(=O)N[C@H]1CCN(C1)C#N	295.358	BB03	CA429	NCN-1	AE07		18.9827	5.53419	0.51943	19.3179	-4.70547	4.245	1.30906	28.0221	-16.4291	23.9406	8.32156	4.64208
1107	BB03CA430	O=C(N[C@H]1CCN(C1)C#N)C1=C(N=CC=C1)N1C=CC=N1	282.328	BB03	CA430	NCN-1	AE08		19.0028	7.39035	2.9343	20.4345	-5.12117	0.663597	-0.0116761	4.22873	-14.466	3.65177	2.04706	3.18802
1108	BB03CA431	CCN1N=C(C=C1C(=O)N1CCCCC1C(=O)N[C@H]1CCN(C1)C#N)C(C)C	386.518	BB03	CA431	NCN-1	AE09		19.4214	6.55191	3.57237	11.1316	-2.59544	1.04003	1.36572	6.26272	-17.3703	6.78831	3.32733	3.36876
1109	BB03CA432	CN1N=C(C=C1C(=O)N[C@H]1CCN(C1)C#N)C1CCC1	273.358	BB03	CA432	NCN-1	AE10		18.8023	7.12744	3.63221	12.0666	-3.52229	2.09457	1.87105	13.2501	-13.4161	16.8335	4.18946	4.10794
1110	BB03CA433	O=C(N[C@H]1CCN(C1)C#N)C1=CC(OC2=NC=CS2)=CC=C1	314.388	BB03	CA433	NCN-1	AE11		17.2426	6.77188	4.52652	9.68151	-3.95076	0.341693	6.78421	13.1289	-16.1554	28.0841	4.70078	2.27889
1111	BB03CA434	CNS(=O)(=O)C1=CC(C(=O)N[C@H]2CCN(C2)C#N)=C(C=C1)C1=C(OC(F)(F)F)C=CC=C1	468.478	BB03	CA434	NCN-1	AE12		15.2332	7.04081	2.22459	8.55656	-4.053	1.39008	0.494417	5.04738	-16.5563	3.0585	3.78854	2.07926
1112	BB03CA435	O=C(CC1=CC=C(OCC2=NC=CC=C2)C=C1)N[C@H]1CCN(C1)C#N	336.408	BB03	CA435	NCN-1	AE13		7.1216	3.40082	-0.567053	1.63865	-4.23867	1.61612	2.15281	8.6921	-16.4045	8.77216	3.29131	1.38865
1113	BB03CA436	FC1=CC=CC(NS(=O)(=O)C2=CC(C(=O)N[C@H]3CCN(C3)C#N)=C(F)C=C2)=C1	406.428	BB03	CA436	NCN-1	AE14		8.25907	3.21927	0.282578	8.96732	-4.68668	1.09368	0.437759	10.4467	-15.5756	6.86447	3.00393	0.28798
1114	BB03CA437	O=C(N[C@H]1CCN(C1)C#N)C1=NN(C=N1)C1=CC=CC=C1	282.328	BB03	CA437	NCN-1	AE15		9.77296	5.88825	4.56782	10.6227	-4.28753	0.42085	2.884	48.3426	-14.1862	23.4366	6.56833	1.61795
1115	BB03CA438	ClC1=NN=C(C=C1)N1CCCC(C1)C(=O)N[C@H]1CCN(C1)C#N	334.828	BB03	CA438	NCN-1	AE16		8.62907	3.50251	4.40009	11.0572	-6.09312	3.05941	2.50041	17.1379	-10.739	12.9232	3.82221	0.730405
1116	BB03CA439	O=C(N[C@H]1CCN(C1)C#N)C1=C(NN=C1)C1CC1	245.298	BB03	CA439	NCN-1	AE17		10.5322	2.80947	3.26977	10.5588	-4.38976	2.1148	0.111593	14.5873	-13.6538	6.41975	3.26155	0.420168
1117	BB03CA440	FC(F)(F)C1=C(N=CC=C1)N1CCCC(C1)C(=O)N[C@H]1CCN(C1)C#N	367.388	BB03	CA440	NCN-1	AE18		11.7594	3.1123	1.78292	7.22933	-5.14296	2.44286	2.7615	16.668	-12.0539	8.76275	3.40172	1.62335
1118	BB03CA441	O=C(N[C@H]1CCN(C1)C#N)C1=NN(C(=O)NC1=O)C1=CC=CC=C1	326.328	BB03	CA441	NCN-1	AE19		11.6349	3.32172	-0.0402479	9.1758	-3.43359	0.144681	1.38027	14.632	-12.5082	6.98764	3.25842	0.212445
1119	BB03CA442	CN1C=C(C=N1)C1=NC(=CS1)C(=O)N[C@H]1CCN(C1)C#N	302.378	BB03	CA442	NCN-1	AE20		12.8978	6.344	0.821183	13.8345	-5.1129	-1.05674	1.01506	26.3142	-7.54265	11.3803	4.45099	1.57209
1120	BB03CA443	O=C(N[C@H]1CCN(C1)C#N)C1=C(CC2=CC=CC=C2)SC=N1	312.408	BB03	CA443	NCN-1	AE21		14.6846	6.72442	0.247177	9.27797	-1.87832	7.28286	11.4723	40.3966	8.60225	37.6629	9.36456	11.7344
1121	BB03CA444	O=C(N[C@H]1CCN(C1)C#N)C1CCN(CC1)C(=O)N1CCOCC1	335.428	BB03	CA444	NCN-1	AE22		10.7932	4.64077	1.28224	8.58339	-7.55067	-1.49738	-1.94876	8.34921	0.12017	4.6719	3.6609	1.16743
1122	BB03CA445	CC1=C(CC2=CC=C(O2)C(=O)N[C@H]2CCN(C2)C#N)C(C)=NN1	313.378	BB03	CA445	NCN-1	AE23		11.4398	5.89126	-1.07447	9.06227	-3.80719	1.67592	3.39239	20.7709	14.4195	15.977	5.12519	2.37601
1123	BB03CA446	CC1=NN(C(=O)C1CC(=O)N[C@H]1CCN(C1)C#N)C1=CC(Br)=CC=C1	404.288	BB03	CA446	NCN-1	AE24		11.9701	9.05591	-0.812333	10.954	-4.82499	23.7114	0.548012	16.2551	68.0207	58.3268	2.52785	1.2025
1124	BB03CA447	CCN1C=CC(=N1)C1=CC(=NO1)C(=O)N[C@H]1CCN(C1)C#N	300.338	BB03	CA447	NCN-1	AF01		26.4999	16.2899	11.7543	28.0171	3.23777	9.98738	4.7606	16.9596	-13.1459	23.7516	5.22542	16.1667
1125	BB03CA448	O=C(N[C@H]1CCN(C1)C#N)C1=CC=C(CN2C=CC=CC2=O)O1	312.348	BB03	CA448	NCN-1	AF02		23.2047	14.4315	6.89503	26.6961	0.76918	10.1492	4.53244	14.4946	-13.5722	18.8634	6.45009	11.6939
1126	BB03CA449	CC(C)N1N=CC=C1[1C@@H]1OCC[1C@H]1C(=O)N[C@H]1CCN(C1)C#N	317.408	BB03	CA449	NCN-1	AF03		22.9886	12.4729	5.86418	25.2305	2.28762	6.48425	4.39922	11.4145	-13.9152	15.0706	5.25439	9.94038
1127	BB03CA450	O=C(N[C@H]1CCN(C1)C#N)C1=CN=C(S1)C1=CN=CC=C1	299.368	BB03	CA450	NCN-1	AF04		22.7495	12.8488	5.04827	26.3854	2.74541	8.54321	4.46659	36.0991	-7.99	28.2025	7.99346	8.78846
1128	BB03CA451	O=C(N[C@H]1CCN(C1)C#N)C1=CN(C2CC2)C(=O)C=C1	272.328	BB03	CA451	NCN-1	AF05		22.8274	10.3938	7.43617	23.3708	2.14104	6.07088	5.61813	15.0845	-10.982	16.3954	7.51737	8.45664
1129	BB03CA452	O=C(N[C@H]1CCN(C1)C#N)C1CN(OCC2=CC=CC=C2)C(=O)C1	328.388	BB03	CA452	NCN-1	AF06		23.9988	9.95612	6.58485	22.4656	2.29664	3.66628	3.05015	12.1638	-11.9854	15.1966	5.20584	8.09515
1130	BB03CA453	ClC1=NN=C(C=C1)N1CCC(CC(=O)N[C@H]2CCN(C2)C#N)CC1	348.858	BB03	CA453	NCN-1	AF07		25.2535	10.8239	7.94021	22.9889	2.56199	5.53261	3.74612	9.81994	-11.5898	17.1099	6.61375	8.0358
1131	BB03CA454	O=C(N[C@H]1CCN(C1)C#N)C1=CN(CC2CCC2)N=C1	273.358	BB03	CA454	NCN-1	AF08		24.5034	11.3987	8.75444	23.5751	2.80554	4.12714	5.92974	11.9913	-34.5134	22.5218	6.93166	8.04119
1132	BB03CA455	O=C(CC1=CSC(=N1)C1CC1)N[C@H]1CCN(C1)C#N	276.378	BB03	CA455	NCN-1	AF09		24.91	12.2733	11.5233	14.7541	2.42518	4.15529	6.36463	7.51176	-12.1074	14.2113	6.28565	8.19227
1133	BB03CA456	O=C(N[C@H]1CCN(C1)C#N)C1=NOC(=C1)C1CCC1	260.318	BB03	CA456	NCN-1	AF10		23.256	10.3682	9.06968	13.1451	4.2195	5.26788	6.15714	20.3613	-12.6109	26.8242	6.19325	8.2732
1134	BB03CA457	O=C(N[C@H]1CCN(C1)C#N)C(N1C=CC=C1)C1=CC=CC=C1	294.378	BB03	CA457	NCN-1	AF11		21.3043	9.97872	9.78361	10.3606	-1.15142	4.84923	2.25923	7.14943	-12.0574	15.1261	5.07742	6.57094
1135	BB03CA458	ClC1=C(N=C(N=C1)N1CCOCC1)C(=O)N[C@H]1CCN(C1)C#N	336.798	BB03	CA458	NCN-1	AF12		21.461	9.17946	8.91881	11.7601	1.03228	4.37077	2.60913	8.07439	-12.6065	16.0042	4.81354	7.097
1136	BB03CA459	BrC1=CC=C(S1)S(=O)(=O)N1CCCCC1C(=O)N[C@H]1CCN(C1)C#N	447.388	BB03	CA459	NCN-1	AF13		12.6927	7.85589	6.14149	8.87856	-0.040404	5.92224	2.25847	11.5344	-11.4986	51.232	5.74379	6.81913
1137	BB03CA460	CC(C)C1=NN(C(=C1)C(=O)N[C@H]1CCN(C1)C#N)C1=CC=CC=C1	323.418	BB03	CA460	NCN-1	AF14		12.6487	7.62312	3.86738	9.39872	-1.88508	3.51236	1.61839	38.6717	-10.775	39.9006	7.11333	4.60162
1138	BB03CA461	O=C(N[C@H]1CCN(C1)C#N)C1=CC=C(C=C1)C1=NOC=N1	283.308	BB03	CA461	NCN-1	AF15		15.5153	8.81561	6.30923	11.6414	0.124219	3.81931	3.59988	22.0647	-11.2978	33.0371	6.62627	5.5566
1139	BB03CA462	O=C(N[C@H]1CCN(C1)C#N)C(CCC1=CC=CC=C1)C1=CC=CC=C1	333.448	BB03	CA462	NCN-1	AF16		15.7681	8.18509	4.99348	11.1346	-0.258398	4.3092	2.22861	22.2767	-7.77685	49.9073	6.83691	10.3289
1140	BB03CA463	O=C(N[C@H]1CCN(C1)C#N)C1=CC(=CC=C1)C1=NOC=N1	283.308	BB03	CA463	NCN-1	AF17		15.2167	7.12895	5.58013	9.82083	0.531642	4.75336	2.58463	20.3762	-7.66545	21.6812	6.68735	6.7409
1141	BB03CA464	COC1CC(N(C1)C(=O)OCC1=CC=CC=C1)C(=O)N[C@H]1CCN(C1)C#N	372.448	BB03	CA464	NCN-1	AF18		17.1785	9.92071	3.75528	10.9231	-2.05196	3.85977	1.76462	14.3941	-8.93557	6.78737	4.26619	6.31466
1142	BB03CA465	CC1=CC(COC2=CC(=CC=C2)C(=O)N[C@H]2CCN(C2)C#N)=CC=C1	335.428	BB03	CA465	NCN-1	AF19		19.5001	11.7595	6.24264	9.45032	-0.516232	6.6285	29.8264	39.3147	-1.72361	80.4171	8.79999	5.67261
1143	BB03CA466	CN1C=C(C=N1)C1=CC(=NO1)C(=O)N[C@H]1CCN(C1)C#N	286.308	BB03	CA466	NCN-1	AF20		17.815	8.22426	1.49465	6.30563	0.265539	3.68299	1.22944	20.6685	-2.05956	20.5173	4.6953	5.13576
1144	BB03CA467	FC(F)(F)C1=CC=CC(=C1)S(=O)(=O)NC1=CC=C(CC(=O)N[C@H]2CCN(C2)C#N)C=C1	452.478	BB03	CA467	NCN-1	AF21		20.4215	11.1863	3.65244	13.6209	-0.791355	5.48952	2.82581	20.8617	4.80242	17.8236	6.61531	7.04304
1145	BB03CA468	CC1CCCCN1S(=O)(=O)C1=C(C=CC=C1)C(=O)N[C@H]1CCN(C1)C#N	376.498	BB03	CA468	NCN-1	AF22		15.8862	9.22541	2.4901	6.31905	-2.067	5.45786	1.83966	16.8495	20.8693	8.88874	3.85353	4.8552
1146	BB03CA469	O=C(N[C@H]1CCN(C1)C#N)C1=CC=C(C=C1)S(=O)(=O)N1CCCCCC1	376.498	BB03	CA469	NCN-1	AF23		15.6627	9.16816	1.60001	11.9582	-3.55988	3.36724	0.518152	23.1822	25.5217	60.8889	5.05863	4.25901
1147	BB04CA90	ClC1=C(N=C(N=C1)N1CCCC1)C(=O)N[C@@H]1CCCN(C1)C#N	334.825	BB04	CA090	NCN-1	Q25		9.09249	2.47199	3.44172	4.10631		10.6057	8.84303	6.60107	1.271	7.38441	9.27686	3.87863
1148	BB04CA91	ClC1=CC=C(C=C1)S(=O)(=O)NC(CC1=CNC=N1)C(=O)N[C@@H]1CCCN(C1)C#N	436.935	BB04	CA091	NCN-1	Q26		16.2013	1.05652	2.76825	1.29704		11.1598	4.9122	4.96441	-7.72071	3.55211	7.00527	2.94253
1149	BB04CA92	O=C(CC1=CSC(=N1)C1=NC=CN=C1)N[C@@H]1CCCN(C1)C#N	328.415	BB04	CA092	NCN-1	Q27		2.40042	3.78425	1.70622	2.28782		14.6567	10.3269	11.0923	-8.53033	11.8993	9.18916	3.63584
1150	BB04CA93	ClC1=CC=CC(Cl)=C1S(=O)(=O)N(CCC(=O)N[C@@H]1CCCN(C1)C#N)CC1=CC=CC=C1	495.445	BB04	CA093	NCN-1	Q28		3.23842	-0.447089	1.87816	0.262918		9.3682	8.65774	12.0704	-15.873	44.9552	14.0565	2.59722
1151	BB04CA94	O=C(N[C@@H]1CCCN(C1)C#N)C1=C(OC=N1)C1=CC=CS1	302.375	BB04	CA094	NCN-1	Q29		-0.77114	0.501328	1.56292	4.5728		12.3172	5.68933	8.85091	-20.2851	8.41864	5.98575	1.81488
1152	BB04CA95	O=C(N[C@@H]1CCCN(C1)C#N)C1=CC(=CC=C1)S(=O)(=O)NCC1=CC=CS1	404.525	BB04	CA095	NCN-1	Q30		-0.680471	0.800392	0.952674	5.15076		5.06647	7.73667	7.22008	-20.928	9.30902	8.88065	1.71507
1153	BB04CA96	CC1=CC=C(C)N1C1=C(C=C(C)C=C1)C(=O)N[C@@H]1CCCN(C1)C#N	336.455	BB04	CA096	NCN-1	Q31		2.06248	3.72248	1.92452	-8.82025	14.9222	13.6708	11.2058	13.1211	-3.0139	9.23756	12.6792	8.78306
1154	BB04CA97	ClC1=CC=C(OCC2=NC(CC(=O)N[C@@H]3CCCN(C3)C#N)=CS2)C=C1	390.915	BB04	CA097	NCN-1	Q32		3.49761	2.13978	3.05989	6.05072	13.3888	9.97507	6.39296	6.63672	-22.8078	27.7729	8.66688	4.65557
1155	BB04CA98	O=C(CC1=NOC(=C1)C1=CC=CC=C1)N[C@@H]1CCCN(C1)C#N	310.375	BB04	CA098	NCN-1	Q33		2.20993	2.00267	0.115686	-19.4329	12.949	8.79475	8.24429	12.2688	-17.0335	27.1937	9.16724	3.70058
1156	BB04CA99	O=C(CC1=CC=C(S1)S(=O)(=O)N1CCCC1)N[C@@H]1CCCN(C1)C#N	382.525	BB04	CA099	NCN-1	Q34		1.79139	2.30701	1.246	2.58402	10.2872	12.1835	7.35844	7.30305	-16.1686	20.0462	9.17115	4.45864
1157	BB04CA100	CN(C(=O)C1=CC=CS1)C1=C(C=CC=C1)C(=O)N[C@@H]1CCCN(C1)C#N	368.475	BB04	CA100	NCN-1	Q35		2.30976	2.23319	0.315451	3.13514	10.4436	7.0278	3.94978	1.37414	-23.2411	4.95679	7.11411	1.71507
1158	BB04CA101	CN1CCN(CC1)C1=C(C=CC=C1)C(=O)N[C@@H]1CCCN(C1)C#N	327.445	BB04	CA101	NCN-1	Q36		7.15823	0.658769	3.00258	4.61615	11.3787	10.6461	6.01779	7.1248	-20.7701	6.58993	7.19946	4.22124
1159	BB04CA102	CN1C=C(C=N1)C1=C(N=CO1)C(=O)N[C@@H]1CCCN(C1)C#N	300.335	BB04	CA102	NCN-1	Q37		6.21949	5.50707	2.74718	5.7091	11.4201	11.4746	6.5415	7.18184	-19.5579	6.19786	8.16338	2.92364
1160	BB04CA103	NS(=O)(=O)C1=CC(C(=O)N[C@@H]2CCCN(C2)C#N)=C(C=C1)C1=CC(=CC=C1)C(F)(F)F	452.475	BB04	CA103	NCN-1	Q38		8.98442	2.38686	4.4161	6.00014	9.59643	11.0454	7.35078	4.75894	-18.922	6.41975	7.35294	4.10254
1161	BB04CA104	O=C(N[C@@H]1CCCN(C1)C#N)C1=C(ON=C1)C1=CC=CS1	302.375	BB04	CA104	NCN-1	Q39		6.72504	3.45581	3.02449	4.58829	10.715	10.1123	6.41593	7.60445	-19.8807	11.1462	8.74205	3.6844
1162	BB04CA105	O=C(N[C@@H]1CCCN(C1)C#N)C1=CC=C(OCC2=CC=NC=C2)C=C1	336.415	BB04	CA105	NCN-1	Q40		4.7056	1.77593	1.3935	3.29614	10.3286	8.47197	8.77948	5.32675	-22.7315	4.94832	6.62941	6.60332
1163	BB04CA106	O=C(N[C@@H]1CCCN(C1)C#N)C1=NC=CC(=C1)N1C=CN=C1	296.355	BB04	CA106	NCN-1	Q41		2.82629	3.45355	-0.0250759	3.33536	8.53878	9.45791	2.68187	3.51768	-21.6254	7.08542	7.34354	3.34448
1164	BB04CA107	ClC1=CC=C(CN2CCC(CC2)C(=O)N[C@@H]2CCCN(C2)C#N)S1	366.935	BB04	CA107	NCN-1	Q42		4.11214	3.09497	2.04253	3.81218	10.2339	9.72352	5.22229	4.5243	-18.172	14.97	9.05448	3.69249
1165	BB04CA108	O=C(N[C@@H]1CCCN(C1)C#N)C1CN(C(=O)C1)C1=NC=CN=C1	314.365	BB04	CA108	NCN-1	Q43		7.01261	5.34586	0.871757	7.69788	9.4957	10.5626	6.84699	6.30745	-16.858	12.1315	7.57767	4.59622
1166	BB04CA109	CCC(N1N=NC(=N1)C1=CSC=C1)C(=O)N[C@@H]1CCCN(C1)C#N	345.425	BB04	CA109	NCN-1	Q44		4.50686	3.71269	0.864171	0.725281	11.4546	10.6118	5.34938	2.4592	-16.5931	32.8124	7.71392	3.10439
1167	BB04CA110	CN1N=C(C)C(C(=O)N[C@@H]2CCCN(C2)C#N)=C1N1C=C(C)C=N1	327.405	BB04	CA110	NCN-1	Q45		5.14521	5.46639	0.730152	2.01845	9.97228	9.42097	6.96949	3.65768	-8.46103	8.61608	8.95817	4.52608
1168	BB04CA111	O=C(N[C@@H]1CCCN(C1)C#N)C1=CSC(=N1)C1=NC=CC=N1	314.385	BB04	CA111	NCN-1	Q46		7.29927	8.62502	1.95655	6.97441	10.2046	17.0499	6.88221	7.25444	2.9832	11.4536	9.9213	6.20675
1169	BB04CA112	O=C(N[C@@H]1CCCN(C1)C#N)C1=C(OC=N1)C1CC1	260.315	BB04	CA112	NCN-1	Q47		9.2317	7.98697	1.81832	3.2497	12.4619	11.0762	8.38135	3.88325	12.1065	9.7716	8.64965	6.8596
1170	BB04CA113	OC(CC(=O)N[C@@H]1CCCN(C1)C#N)(C1=NC=CN1CC1=CC=CC=C1)C(F)(F)F	421.445	BB04	CA113	NCN-1	Q48		8.5265	12.5581	1.40615	4.59551	12.943	10.7877	6.70611	6.50838	19.8904	13.1789	11.0685	6.47383
1171	BB04CA114	O=C(N[C@@H]1CCCN(C1)C#N)C1=CN(N=N1)C1CCC1	274.345	BB04	CA114	NCN-1	R25		10.6906	4.11797	3.86232	13.6116	10.4105	9.37523	7.9434	19.1291	-1.94377	23.1179	12.2274	3.31211
1172	BB04CA115	CC1=CC=C(NS(=O)(=O)C2=CC(=CC=C2)C(=O)N[C@@H]2CCCN(C2)C#N)C=C1	398.505	BB04	CA115	NCN-1	R26		16.9486	3.52361	2.16728	13.0698	7.96599	9.46231	6.8378	4.67727	-9.16363	16.8674	8.54785	2.10893
1173	BB04CA116	O=C(N[C@@H]1CCCN(C1)C#N)[1C@@H]1C[1C@H]1C1=CC=CO1	259.325	BB04	CA116	NCN-1	R27		3.84471	-0.130699	1.58905	9.04988	7.62471	6.32154	6.01779	3.11451	-16.2782	9.34098	6.42817	1.63144
1174	BB04CA117	CN1N=CC(C(=O)N[C@@H]2CCCN(C2)C#N)=C1N1C=CC=C1	298.365	BB04	CA117	NCN-1	R28		3.29337	1.8038	1.50561	11.2564	8.28621	8.56608	9.54743	4.16845	-14.2503	8.54181	10.1852	6.29038
1175	BB04CA118	O=C(N[C@@H]1CCCN(C1)C#N)C1(CC1)N1C=NN=N1	261.305	BB04	CA118	NCN-1	R29		3.10288	1.56274	1.62446	10.8395	5.92962	9.00232	8.43264	3.12553	-19.5641	5.52091	7.18536	2.65387
1176	BB04CA119	O=C(N[C@@H]1CCCN(C1)C#N)C1CC(C1)OCC1=CC=CC=C1	313.415	BB04	CA119	NCN-1	R30		3.18256	0.974406	1.22324	10.7136	8.10054	8.85896	6.71224	2.4566	-20.1307	13.7571	7.40853	2.67815
1177	BB04CA120	O=C(N[C@@H]1CCCN(C1)C#N)C1(CCOCC1)N1C=NN=N1	305.355	BB04	CA120	NCN-1	R31		3.24117	4.0464	1.89839	10.7229	7.54729	10.4087	4.94129	2.49031	-21.3236	6.20726	7.88932	2.82113
1178	BB04CA121	FC1=C(CC2=NC(=NO2)C(=O)N[C@@H]2CCCN(C2)C#N)C=CC=C1	329.355	BB04	CA121	NCN-1	R32		4.3411	2.71757	1.00325	9.18302	7.86676	9.09467	5.94582	1.79222	-22.4174	8.11871	8.09134	1.66651
1179	BB04CA122	CCN1C=C(C=N1)S(=O)(=O)N1CCC(CC1)C(=O)N[C@@H]1CCCN(C1)C#N	394.515	BB04	CA122	NCN-1	R33		5.08934	7.23893	1.57894	10.2904	7.58412	10.4078	5.83557	5.36175	-20.935	7.08166	12.4544	3.03155
1180	BB04CA123	O=C(N[C@@H]1CCCN(C1)C#N)[1C@@H]1CCO[1C@H]1C1=CC=CC=C1	299.395	BB04	CA123	NCN-1	R34		5.84216	7.21859	1.36316	9.18715	6.1619	10.7789	4.13966	2.36845	-20.8833	7.92127	7.313	4.10794
1181	BB04CA124	ClC1=C(C=CC=C1)N1N=NC=C1C(=O)N[C@@H]1CCCN(C1)C#N	330.795	BB04	CA124	NCN-1	R35		6.66459	3.03245	0.649234	9.20469	6.51595	9.98562	5.5875	1.90954	-22.6525	6.94157	8.35209	3.52793
1182	BB04CA125	O=C(N[C@@H]1CCCN(C1)C#N)C1=CN(N=C1)C1=CC=NC=C1	296.355	BB04	CA125	NCN-1	R36		9.40113	4.92627	1.21818	11.1801	8.21029	7.84399	6.60045	16.1053	-22.8639	11.3794	9.55876	2.23033
1183	BB04CA126	BrC1=CC=C(C=C1)C1=C(SN=N1)C(=O)N[C@@H]1CCCN(C1)C#N	392.295	BB04	CA126	NCN-1	R37		11.514	3.05128	2.22796	8.82696	8.82368	12.0419	8.23664	3.87871	-18.565	18.6199	7.6685	3.61156
1184	BB04CA127	CC1=NC(CN2CCCC2C(=O)N[C@@H]2CCCN(C2)C#N)=NO1	318.395	BB04	CA127	NCN-1	R38		10.3545	4.16919	1.20133	0.798557	9.6295	10.9786	6.25897	3.59675	-23.4279	7.29227	8.49931	3.3256
1185	BB04CA128	CC1=C(CC(=O)N[C@@H]2CCCN(C2)C#N)N=C(O1)C1=CC=CO1	314.365	BB04	CA128	NCN-1	R39		11.8125	2.98424	1.48791	9.30274	8.70341	11.9206	7.81477	3.55268	-19.6377	10.8745	8.98009	4.09984
1186	BB04CA129	O=C(N[C@@H]1CCCN(C1)C#N)C1=C(OCC2=CC=NC=C2)C=CC=C1	336.415	BB04	CA129	NCN-1	R40		8.36165	3.43095	1.49634	3.77915	10.397	10.9267	7.43883	9.02462	-19.9623	11.1246	9.28156	2.92904
1187	BB04CA130	COC1=CC=C(C=C1)N1CCN(CC1)C(C)C(=O)N[C@@H]1CCCN(C1)C#N	371.505	BB04	CA130	NCN-1	R41		6.78915	4.66336	1.25443	8.44097	11.2539	11.9144	7.96407	4.09845	-19.8816	7.34398	8.16103	4.41278
1188	BB04CA131	CC1=NC(OCC2CCCCC2)=C(C(=O)N[C@@H]2CCCN(C2)C#N)C(C)=C1	370.515	BB04	CA131	NCN-1	R42		8.11895	2.4524	5.07355	28.9594	14.4081	14.7289	7.21756	11.686	60.7798	11.6793	8.92919	4.41008
1189	BB04CA132	O=C(N[C@@H]1CCCN(C1)C#N)C1=CC=C(C=C1)S(=O)(=O)NC1CC1	348.445	BB04	CA132	NCN-1	R43		8.7692	4.59105	0.781568	5.9826	9.00183	12.574	7.1877	5.44925	-16.4765	18.6566	9.70284	4.24822
1190	BB04CA133	FC(F)(F)C1=C(C=C(O1)C1=CC=C(Cl)C=C1)C(=O)N[C@@H]1CCCN(C1)C#N	397.805	BB04	CA133	NCN-1	R44		10.5826	7.43328	1.0201	4.13831	10.5594	16.6181	9.09263	28.0144	-3.42967	88.9758	24.9001	5.60516
1191	BB04CA134	ClC1=CC=C(NS(=O)(=O)C2=CC=CC(=C2)C(=O)N[C@@H]2CCCN(C2)C#N)C=C1	418.925	BB04	CA134	NCN-1	R45		9.53576	6.31613	2.14367	6.44703	10.739	15.2891	8.01154	4.73301	-3.24547	26.9182	8.76006	4.91725
1192	BB04CA135	FC(F)(F)C1=CC(Cl)=C(N=C1)N1C=CC(=N1)C(=O)N[C@@H]1CCCN(C1)C#N	398.795	BB04	CA135	NCN-1	R46		10.7914	7.78433	1.05551	4.81431	9.05821	12.7825	7.33853	6.54986	-2.09377	12.3149	8.90492	4.93613
1193	BB04CA136	O=C(CC1=COC(=N1)C1=CC=CC=C1)N[C@@H]1CCCN(C1)C#N	310.375	BB04	CA136	NCN-1	R47		12.7925	9.12974	1.83096	3.30131	9.2762	13.976	9.03138	4.47569	5.18047	22.3309	9.86336	8.83432
1194	BB04CA137	CN1C=C(NS(=O)(=O)C2=C(SC=C2)C(=O)N[C@@H]2CCCN(C2)C#N)C=N1	394.495	BB04	CA137	NCN-1	R48		11.0515	11.0183	2.29118	7.6308	11.2306	3.34261	33.5275	7.14295	10.9548	13.0388	8.43196	5.14655
1195	BB04CA138	ClC1=CC=C(C=C1)C(CC(=O)N[C@@H]1CCCN(C1)C#N)NS(=O)(=O)C1=CC=CC=C1	446.975	BB04	CA138	NCN-1	S25		13.7212	1.26292	4.91593	17.3704	9.96476	6.69534	8.25272	14.1219	-12.0144	24.6871	16.6946	3.65472
1196	BB04CA139	O=C(N[C@@H]1CCCN(C1)C#N)C1=CC(=CC=C1)S(=O)(=O)NCC1CCCO1	392.495	BB04	CA139	NCN-1	S26		-0.241783	-1.14239	1.79893	15.4476	6.34907	5.41916	4.40534	6.35152	-13.4643	5.71083	7.00527	4.3858
1197	BB04CA140	O=C(N[C@@H]1CCCN(C1)C#N)C1=CNN=C1C1=CN=CC=C1	296.355	BB04	CA140	NCN-1	S27		-0.426783	-1.65013	2.15547	15.106	7.71341	5.63728	5.82179	5.55037	-16.0984	8.33872	5.78999	2.7402
1198	BB04CA141	ClC1=CC=CC(Cl)=C1S(=O)(=O)NC1=CC=C(CC(=O)N[C@@H]2CCCN(C2)C#N)C=C1	467.395	BB04	CA141	NCN-1	S28		0.550422	0.724307	3.21414	17.134	7.9735	7.94602	6.34013	6.74043	-15.1292	13.8709	6.92853	2.7375
1199	BB04CA142	O=C(N[C@@H]1CCCN(C1)C#N)C1=CSC(=N1)C1=NC=CN=C1	314.385	BB04	CA142	NCN-1	S29		-1.53129	0.596998	1.93211	14.8016	8.61395	9.67779	7.74816	15.3813	-16.3423	16.9191	8.14067	4.37501
1200	BB04CA143	O=C(N[C@@H]1CCCN(C1)C#N)C1=CC(=CC=C1)S(=O)(=O)NC1CC1	348.445	BB04	CA143	NCN-1	S30		0.311387	2.04863	2.47662	17.6036	7.56232	5.61001	4.80195	5.72927	-16.2256	22.5058	8.4304	3.23658
1201	BB04CA144	ClC1=CC=CC(OC2=NN=C(C=C2)C(=O)N[C@@H]2CCCN(C2)C#N)=C1Cl	392.265	BB04	CA144	NCN-1	S31		-0.270174	5.46564	2.64856	16.2433	7.41875	12.7702	6.84929	68.6747	-16.6484	32.4241	9.3998	4.04859
1202	BB04CA145	CC1CC1C(=O)N1CCCCC1C(=O)N[C@@H]1CCCN(C1)C#N	318.435	BB04	CA145	NCN-1	S32		1.67325	2.00569	2.12007	15.6375	8.9229	6.37168	5.37695	4.62606	-21.5815	10.4044	7.44142	3.33639
1203	BB04CA146	O=C(N[C@@H]1CCCN(C1)C#N)C1=C(OC=N1)C1=CC=CO1	286.305	BB04	CA146	NCN-1	S33		1.65584	2.9752	2.02061	13.5074	8.20879	7.39192	6.74975	6.76247	-43.1814	7.02619	8.59562	4.04589
1204	BB04CA147	COC1=C(OCC2=C(C)ON=C2C)C=CC(=C1)C(=O)N[C@@H]1CCCN(C1)C#N	384.455	BB04	CA147	NCN-1	S34		-0.0137376	2.13601	1.34462	14.7324	6.39793	8.40512	2.24392	7.92077	-22.3034	36.9634	6.35456	3.22039
1205	BB04CA148	ClC1=CC=C(S1)C1=CC(=NN1)C(=O)N[C@@H]1CCCN(C1)C#N	335.835	BB04	CA148	NCN-1	S35		2.13758	2.18347	1.04876	14.4393	8.59967	10.0067	8.28564	87.3553	-24.4875	67.0087	30.0008	3.18532
1206	BB04CA149	O=C(CC1=CC=C(S1)S(=O)(=O)N1CCOCC1)N[C@@H]1CCCN(C1)C#N	398.505	BB04	CA149	NCN-1	S36		4.64424	2.01623	3.5867	15.7253	9.64755	14.4993	10.1929	9.13222	-18.7588	23.5795	10.1593	6.10694
1207	BB04CA150	O=C(N[C@@H]1CCCN(C1)C#N)C1=NC=CC(OCC2=CC=CC=C2)=C1	336.415	BB04	CA150	NCN-1	S37		4.9712	4.80649	2.82641	15.6365	9.21456	10.0287	5.9864	8.42181	-23.4463	21.6577	8.00912	6.19596
1208	BB04CA151	CN(CC1=CC=CO1)C1=C(C=CC=C1)C(=O)N[C@@H]1CCCN(C1)C#N	338.425	BB04	CA151	NCN-1	S38		7.90739	1.64259	3.9719	16.3682	9.97529	11.9654	6.25208	7.13647	-20.6447	9.43406	8.60423	5.0872
1209	BB04CA152	CC1=NC(=CC=C1)C(=O)N1CCCCC1C(=O)N[C@@H]1CCCN(C1)C#N	355.455	BB04	CA152	NCN-1	S39		27.4377	0.0636547	3.99044	16.3827	10.6654	8.28903	5.71996	7.88901	-21.2587	8.61044	7.40618	4.79315
1210	BB04CA153	CN1N=C(C)C(C)=C(C2=NC(C)=C(S2)C(=O)N[C@@H]2CCCN(C2)C#N)C1=O	386.495	BB04	CA153	NCN-1	S40		2.91971	2.18573	2.96465	14.6984	10.1166	11.4447	6.85771	3.76528	-22.5964	9.24978	8.02635	4.93613
1211	BB04CA154	O=C(N[C@@H]1CCCN(C1)C#N)C1=CN=C(COC2=CC=CC=C2)S1	342.435	BB04	CA154	NCN-1	S41		3.98209	2.43809	1.95402	12.7498	8.99732	10.7015	6.90288	24.3502	-20.9236	49.2031	9.69266	4.39929
1212	BB04CA155	CC1=NN(CC1)C1=CC=C(C=C1)C(=O)N[C@@H]1CCCN(C1)C#N	311.405	BB04	CA155	NCN-1	S42		3.8731	1.79175	2.27769	28.8727	9.2732	16.8951	5.83251	18.5367	-14.5362	47.3339	11.5704	5.50805
1213	BB04CA156	CC1=C(C=C(CN2C=C(Br)C=N2)O1)C(=O)N[C@@H]1CCCN(C1)C#N	392.275	BB04	CA156	NCN-1	S43		5.18184	2.95184	1.35473	12.24	8.3486	10.9381	8.41274	8.00957	-12.5661	24.0073	10.7568	7.52054
1214	BB04CA157	CN1C=C(C=C1C(=O)N[C@@H]1CCCN(C1)C#N)S(=O)(=O)NCC1=CC=CO1	391.465	BB04	CA157	NCN-1	S44		4.16525	4.01025	1.82001	12.1079	7.75476	11.1624	3.08843	4.74533	-15.5072	8.11307	8.50009	7.27774
1215	BB04CA158	O=C(CC1=CC(OCC2=NC=CC=C2)=CC=C1)N[C@@H]1CCCN(C1)C#N	350.435	BB04	CA158	NCN-1	S45		4.17991	3.85356	1.11872	14.493	7.76603	8.72615	4.68404	4.20669	-14.166	9.29209	9.79445	4.53148
1216	BB04CA159	CC1=C(SC(=N1)C1=NC=CC=N1)C(=O)N[C@@H]1CCCN(C1)C#N	328.415	BB04	CA159	NCN-1	S46		5.14612	7.61709	2.17318	15.1432	8.80564	11.3832	6.05608	11.6737	-8.41367	11.8109	12.4372	8.04389
1217	BB04CA160	O=C(N[C@@H]1CCCN(C1)C#N)C1=CN(CCC2=CC=CC=C2)N=N1	324.405	BB04	CA160	NCN-1	S47		8.6593	22.0113	2.52213	18.2146	11.4855	10.9821	8.88208	12.7659	-1.678	37.3169	18.8981	8.98269
1218	BB04CA161	O=C(CN1C=C(N=N1)C(=O)N[C@@H]1CCCN(C1)C#N)N1CCCC1	331.395	BB04	CA161	NCN-1	S48		10.436	9.44538	4.12446	13.9831	11.2359	12.0894	5.94199	7.09498	-0.292092	11.8711	9.77723	7.04034
1219	BB04CA162	COC1=C(C=CC=C1)C1=NN=C(CC(=O)N[C@@H]2CCCN(C2)C#N)O1	341.385	BB04	CA162	NCN-1	T25		9.45425	3.14771	4.2863	17.4839	10.0888	7.54056	5.42212	8.72386	-15.9739	12.6317	11.0074	5.69419
1220	BB04CA163	CC1=CC=C(C=C1)N(CCC(=O)N[C@@H]1CCCN(C1)C#N)S(=O)(=O)C1=CC=CC=C1	426.555	BB04	CA163	NCN-1	T26		1.82985	2.85693	0.839727	12.658	7.10453	5.83781	4.3372	10.7203	-17.3431	29.5922	10.8085	4.1457
1221	BB04CA164	CN1N=CC=C1[1C@@H]1OCCC[1C@H]1C(=O)N[C@@H]1CCCN(C1)C#N	317.405	BB04	CA164	NCN-1	T27		1.77948	-0.519407	1.35473	15.3547	7.9284	8.0841	4.05927	5.9328	-20.8649	3.36783	6.53466	3.61695
1222	BB04CA165	BrC1=CC=C(C=C1)C1=NSC(=C1)C(=O)N[C@@H]1CCCN(C1)C#N	391.305	BB04	CA165	NCN-1	T28		2.25939	0.941261	0.967003	11.7415	7.38868	8.00406	7.79792	19.5692	-24.7051	37.9657	12.7262	4.99548
1223	BB04CA166	CN1N=CC(C2CC2)=C1C(=O)N[C@@H]1CCCN(C1)C#N	273.355	BB04	CA166	NCN-1	T29		0.869135	1.7345	1.5427	16.8874	7.92915	7.44469	4.76443	5.82196	-21.5569	2.90901	9.09128	4.52068
1224	BB04CA167	CCC1(CN2C=C(N=N2)C(=O)N[C@@H]2CCCN(C2)C#N)COC1	318.395	BB04	CA167	NCN-1	T30		0.713442	3.80233	1.31849	16.4642	8.22232	7.58541	4.38773	10.2516	-20.1456	5.43535	11.341	3.63584
1225	BB04CA168	FC1=C(C=C(C=C1)N1C=CN=N1)C(=O)N[C@@H]1CCCN(C1)C#N	314.345	BB04	CA168	NCN-1	T31		2.96184	7.52293	1.61687	20.256	6.77679	8.10081	8.74273	10.2717	-17.7536	13.476	10.9267	6.05298
1226	BB04CA169	ClC1=CC=CC(=C1)C1=NC(=NO1)C(=O)N[C@@H]1CCCN(C1)C#N	331.775	BB04	CA169	NCN-1	T32		2.81164	3.08895	0.736052	16.7759	6.92488	7.4315	4.7652	9.23463	-20.1763	8.2635	7.33649	3.82468
1227	BB04CA170	CN1N=CC(=C1C)S(=O)(=O)N1CCC(CC1)C(=O)N[C@@H]1CCCN(C1)C#N	394.515	BB04	CA170	NCN-1	T33		2.1852	1.97932	0.959417	14.4754	6.96171	7.68392	2.55937	6.74821	-17.6062	5.80579	11.7865	3.53602
1228	BB04CA171	CC1=NN=NN1C1=CC(=CC(=C1)C(=O)N[C@@H]1CCCN(C1)C#N)C(F)(F)F	379.365	BB04	CA171	NCN-1	T34		4.64607	5.30368	-0.0764921	15.235	7.88555	10.304	3.99495	9.49779	-21.7604	6.90772	8.57056	4.93074
1229	BB04CA172	CC1CCN(CC1)C1=NC=C(S1)C(=O)N[C@@H]1CCCN(C1)C#N	333.475	BB04	CA172	NCN-1	T35		3.07082	2.85015	0.315451	13.8469	8.20578	10.9249	6.71147	17.5988	-28.8224	12.7652	19.0414	5.11148
1230	BB04CA173	O=C(N[C@@H]1CCCN(C1)C#N)C1CCN(CC1)C1=NNC(=O)C=C1	330.405	BB04	CA173	NCN-1	T36		4.72117	3.03923	0.651763	14.976	6.63622	7.39016	3.12595	7.82808	-21.8236	36.9418	8.77415	5.07641
1231	BB04CA174	O=C(N[C@@H]1CCCN(C1)C#N)C1=CN(CC2CCCCO2)N=C1	317.405	BB04	CA174	NCN-1	T37		8.17573	2.14656	1.87564	16.1061	8.86352	9.09379	4.56613	6.08253	-20.4096	9.38987	9.16645	5.95587
1232	BB04CA175	CC1=CC(C(=O)N[C@@H]2CCCN(C2)C#N)=C(S1)C1CC1	289.415	BB04	CA175	NCN-1	T38		8.54665	3.35411	2.08889	15.7923	3.4693	10.4993	2.73164	8.70895	-19.814	12.8545	8.84697	4.7365
1233	BB04CA176	O=C(N[C@@H]1CCCN(C1)C#N)C1=NN=C(C=C1)N1C=CN=C1	297.335	BB04	CA176	NCN-1	T39		9.71893	4.39971	2.57692	18.0918	12.952	9.56433	7.43347	6.8221	-18.4343	8.60574	6.90034	7.34249
1234	BB04CA177	FC(F)C1=C(C(=O)N[C@@H]2CCCN(C2)C#N)C(=NO1)C1=CC=CC=C1	346.355	BB04	CA177	NCN-1	T40		5.33937	3.07011	0.629005	13.721	9.81893	8.25473	5.72532	4.9508	-20.7798	9.98973	8.6332	4.57194
1235	BB04CA178	ClC1=C(C=CC=C1)C1(CCOCC1)C(=O)N[C@@H]1CCCN(C1)C#N	347.865	BB04	CA178	NCN-1	T41		6.77632	2.06068	1.06646	14.2866	9.04994	15.4246	4.22235	6.84543	-0.192097	8.51454	8.45076	18.4463
1236	BB04CA179	CC1=C(CC2=CC=C(O2)C(=O)N[C@@H]2CCCN(C2)C#N)C(C)=NO1	328.385	BB04	CA179	NCN-1	T42		6.99155	3.67954	0.827927	15.8749	9.34686	9.72001	6.76813	9.7979	-18.8834	28.7093	9.41076	6.36052
1237	BB04CA180	CC1=CC(NS(=O)(=O)C2=CC(=CC=C2)C(=O)N[C@@H]2CCCN(C2)C#N)=NO1	389.455	BB04	CA180	NCN-1	T43		7.06298	3.15072	0.819498	14.9873	8.58088	12.3313	4.07382	5.28008	-15.6309	5.89511	8.96678	6.94862
1238	BB04CA181	CN1CCN(CC1)C(=O)C1CC=CCC1C(=O)N[C@@H]1CCCN(C1)C#N	359.495	BB04	CA181	NCN-1	T44		5.92276	5.34586	-0.511422	14.2339	8.57938	10.2996	3.83034	4.55736	-17.2071	4.37386	8.00599	5.58088
1239	BB04CA182	O=C(N[C@@H]1CCCN(C1)C#N)C1=CC=C(C=C1)S(=O)(=O)N1CCOCC1	378.465	BB04	CA182	NCN-1	T45		6.09402	5.12891	1.73066	15.7376	11.0502	11.3137	5.18477	6.24652	-13.7205	11.3135	9.31367	6.36052
1240	BB04CA183	O=C(CC1=CSC(=N1)N1C=CC=C1)N[C@@H]1CCCN(C1)C#N	315.415	BB04	CA183	NCN-1	T46		9.70702	7.36021	0.275835	14.6695	9.81893	12.8124	4.85171	5.51602	-6.92777	21.6286	9.72946	6.72201
1241	BB04CA184	CC1=CC(=C(C)S1)C1=C(CC(=O)N[C@@H]2CCCN(C2)C#N)SC(C)=N1	374.545	BB04	CA184	NCN-1	T47		9.18865	9.92674	2.11417	15.8563	9.85502	12.0041	5.42595	5.36369	-5.62607	15.2135	10.0936	6.66806
1242	BB04CA185	ClC1=C(OCCN2CC(CC2=O)C(=O)N[C@@H]2CCCN(C2)C#N)C=CC=C1	390.885	BB04	CA185	NCN-1	T48		10.2364	9.66685	3.34226	15.2619	13.0753	12.4439	6.69769	10.2814	-1.628	16.3126	10.0701	8.37301
1243	BB04CA186	ClC1=C(Cl)C(=O)N(N=C1)C1=CC=C(C=C1)C(=O)N[C@@H]1CCCN(C1)C#N	392.265	BB04	CA186	NCN-1	U25		9.5037	-7.1523	0.116529	-3.35962		7.21338	5.84323	16.8106	19.6246	32.064	13.7981	-3.89886
1244	BB04CA187	O=C(N[C@@H]1CCCN(C1)C#N)C1=CC=C(CN2CCOCC2)C=C1	328.435	BB04	CA187	NCN-1	U26		0.264679	-7.35494	-1.28941	-5.22352		-0.124452	0.507433	0.857543	-22.5525	-1.73657	-2.16413	-5.81424
1245	BB04CA188	O=C(N[C@@H]1CCCN(C1)C#N)C1=CN=C(S1)C1=CC=CO1	302.375	BB04	CA188	NCN-1	U27		1.75201	-8.00203	-3.97316	-4.15637		0.89667	3.66879	54.6546	-18.2396	38.8119	7.07417	-6.77732
1246	BB04CA189	O=C(CC1=CSC(=N1)C1=CC=CS1)N[C@@H]1CCCN(C1)C#N	332.445	BB04	CA189	NCN-1	U28		2.97557	-3.75713	-1.77997	-1.20158		1.6513	1.04032	1.78055	-22.4648	18.1254	-0.419513	-6.3268
1247	BB04CA190	O=C(N[C@@H]1CCCN(C1)C#N)C1=CSC(=N1)C1=NC=CC=C1	313.395	BB04	CA190	NCN-1	U29		1.0926	-0.972146	-1.9241	-7.08742		7.14038	2.30287	17.2798	-45.6989	15.583	-0.902649	-5.82503
1248	BB04CA191	CC1=C(COC2=CC=C(CC(=O)N[C@@H]3CCCN(C3)C#N)C=C2)C(C)=NO1	368.455	BB04	CA191	NCN-1	U30		2.37295	-4.74246	-1.75552	-2.06541		0.547501	0.340521	0.322794	-25.0621	3.16757	-2.35832	-4.92939
1249	BB04CA192	O=C(N[C@@H]1CCCN(C1)C#N)C1=CN=C(S1)C1=CC=CS1	318.435	BB04	CA192	NCN-1	U31		3.13493	-3.65167	-2.86392	-2.52468	0.0821236	2.32589	9.34147	85.3881	-11.0837	50.1649	55.8583	-4.89971
1250	BB04CA193	FC(F)(F)C1=CC(Cl)=C(N=C1)N1N=C(CC(=O)N[C@@H]2CCCN(C2)C#N)CC1=O	428.815	BB04	CA193	NCN-1	U32		3.20545	-0.346146	-2.08341	-3.52991	1.11271	3.77797	2.20564	-0.240475	-20.8763	-0.517115	-0.829043	-4.3278
1251	BB04CA194	FC1=CC=CC(OCC2=CC=CC(=C2)C(=O)N[C@@H]2CCCN(C2)C#N)=C1	353.415	BB04	CA194	NCN-1	U33		2.81988	-4.295	-4.21254	-4.75909	-2.69392	2.04972	6.60351	12.4885	-21.2008	58.2168	-1.96288	-5.52019
1252	BB04CA195	O=C(N[C@@H]1CCCN(C1)C#N)C1=C(COC2=CC=CC=C2)C=CO1	325.385	BB04	CA195	NCN-1	U34		2.81713	-5.70293	-3.13112	-3.85191	0.356495	1.54575	2.97664	1.6736	-19.6869	30.2353	-1.22996	-3.39979
1253	BB04CA196	CN1C=C(C=N1)C1=NC(C)=C(S1)C(=O)N[C@@H]1CCCN(C1)C#N	330.425	BB04	CA196	NCN-1	U35		4.38139	-7.0491	-2.35229	-2.40186	0.265539	1.14997	0.251706	8.00503	-23.4656	9.55629	-2.12262	-6.02735
1254	BB04CA197	O=C(CCOC1=CC=CC=C1)N1CCC(CC1)C(=O)N[C@@H]1CCCN(C1)C#N	384.495	BB04	CA197	NCN-1	U36		6.83036	-4.78615	-0.935395	-1.82494	-1.15969	4.25116	-0.285778	0.46669	-22.3797	3.14406	-1.77809	-4.21449
1255	BB04CA198	CN1C=C(C=N1)S(=O)(=O)N1CCCC(C1)C(=O)N[C@@H]1CCCN(C1)C#N	380.485	BB04	CA198	NCN-1	U37		5.95756	-6.05171	-1.99406	-1.30582	0.709796	2.24761	1.60384	-1.19006	-22.3569	-0.612077	-1.67238	-4.51934
1256	BB04CA199	O=C(N[C@@H]1CCCN(C1)C#N)C1=CC(=CN1)S(=O)(=O)N1CCOCC1	367.445	BB04	CA199	NCN-1	U38		8.35798	-7.09806	-0.0587914	0.39915	0.17308	3.00136	3.17342	1.20691	-20.4359	2.21701	-0.888554	-4.06342
1257	BB04CA200	COC1=CC(C(=O)N[C@@H]2CCCN(C2)C#N)=C(OCC2=NOC(C)=C2)C=C1	370.425	BB04	CA200	NCN-1	U39		8.32135	-5.8551	-1.49929	0.181385	-0.407235	2.30566	3.00114	0.182787	-19.4737	5.77759	1.50833	-3.8503
1258	BB04CA201	O=C(N[C@@H]1CCCN(C1)C#N)C1CN(CCN2CCOCC2)C(=O)C1	349.455	BB04	CA201	NCN-1	U40		5.83026	-5.77977	-2.65489	-2.50197	-1.55809	2.50619	1.14215	-1.157	-22.3227	-2.09197	-1.39361	-3.29458
1259	BB04CA202	O=C(CC1=CC(OCC2=CN=CC=C2)=CC=C1)N[C@@H]1CCCN(C1)C#N	350.435	BB04	CA202	NCN-1	U41		1.84726	-5.65849	-3.73631	-2.31311	-1.96101	2.50443	0.790722	-0.160749	-19.4974	0.143852	-2.641	-3.37281
1260	BB04CA203	CN(CC1=CN=CC=C1)S(=O)(=O)C1=CN(C)C(=C1)C(=O)N[C@@H]1CCCN(C1)C#N	416.525	BB04	CA203	NCN-1	U42		5.46942	-5.23287	-4.28082	-1.31407	-2.0467	2.94859	0.943086	1.96139	-18.9527	-0.681652	-0.548715	-3.1462
1261	BB04CA204	CC1=C(C(C)=NN1)S(=O)(=O)N1CCC(CC1)C(=O)N[C@@H]1CCCN(C1)C#N	394.515	BB04	CA204	NCN-1	U43		4.96204	-4.8886	-4.04649	-0.649424	-0.910125	3.52995	-0.157915	0.368815	-18.9062	-1.55887	0.283656	-3.7424
1262	BB04CA205	CC1=CC=C(O1)C1=NNC(=C1)C(=O)N[C@@H]1CCCN(C1)C#N	299.355	BB04	CA205	NCN-1	U44		6.62704	-4.1481	-4.61797	-0.0312198	-1.80164	6.6197	-0.551457	78.9743	-15.6028	34.2885	6.85571	-3.1435
1263	BB04CA206	O=C(N[C@@H]1CCCN(C1)C#N)C1=C(CN2CCOCC2)C=CO1	318.395	BB04	CA206	NCN-1	U45		6.63528	-2.09834	-4.42411	-0.685547	-4.12666	3.734	0.523511	-0.897082	-14.7037	-1.62938	1.35877	-2.52033
1264	BB04CA207	BrC1=C(OCC2=CC=C(C=C2)C(=O)N[C@@H]2CCCN(C2)C#N)C=CC=C1	414.325	BB04	CA207	NCN-1	U46		9.89202	-0.595491	-4.2117	-6.1338	-1.97228	8.61973	4.47655	25.4968	-8.36016	86.3169	10.2674	-0.742544
1265	BB04CA208	O=C(N[C@@H]1CCCN(C1)C#N)C1=CC(=CC=C1)C1=CN=CO1	296.345	BB04	CA208	NCN-1	U47		8.70601	0.704721	-1.35347	-2.35439	-0.0697205	7.96185	1.96752	0.971623	-6.1892	8.27197	1.34233	-0.588775
1266	BB04CA209	O=C(N[C@@H]1CCCN(C1)C#N)C1=CC=C(C=C1)N1NC(=O)CCC1=O	341.385	BB04	CA209	NCN-1	U48		10.5853	2.80947	-2.07414	1.38374	1.19389	4.82284	-0.13418	4.4342	-5.22346	15.9883	0.324374	-0.270445
1267	BB04CA210	CC1=NC(=CO1)C(=O)N[C@@H]1CCCN(C1)C#N	297.335	BB04	CA210	NCN-1	V25		11.5167	-4.82081	-1.47653	6.01459	-1.5626	1.40151	-0.029286	8.21439	-18.7667	2.00829	0.563984	13.3314
1268	BB04CA211	O=C(N[C@@H]1CCCN(C1)C#N)C1=NN(CC2=CC=CC=C2)C(=O)C=C1	337.405	BB04	CA211	NCN-1	V26		4.5261	-5.77751	-3.60145	-15.4038	-3.50876	-0.376874	-0.495565	7.09239	-15.8028	6.32667	0.309496	6.39289
1269	BB04CA212	CC1=C(SC(=N1)C1=CN=CC=C1)C(=O)N[C@@H]1CCCN(C1)C#N	327.425	BB04	CA212	NCN-1	V27		4.17899	-5.62157	-3.84251	5.03723	-3.35316	1.40767	-0.869966	27.8173	-20.5228	2.08444	0.257816	20.8256
1270	BB04CA213	CN1CCN(CC1)C(=O)C1=C(C=CC=C1)C(=O)N[C@@H]1CCCN(C1)C#N	355.455	BB04	CA213	NCN-1	V28		3.80899	-3.70591	-2.00165	5.66163	-1.71445	1.82632	-0.915905	-1.42146	-21.9359	-2.1371	-1.35759	4.24282
1271	BB04CA214	CC1=CC(C(=O)N[C@@H]2CCCN(C2)C#N)=C(C)N1C1=NOC=C1	313.375	BB04	CA214	NCN-1	V29		3.79892	0.771013	-4.31369	4.41387	-2.27071	-0.691742	-1.77113	10.6885	-20.3921	6.50249	3.07989	6.66536
1272	BB04CA215	O=C(N[C@@H]1CCCN(C1)C#N)C1=CC(=CC=C1)C1=NC=NN1	296.355	BB04	CA215	NCN-1	V30		5.52528	-1.65239	-4.46288	4.91235	-3.00211	0.850055	-1.22676	1.34109	-19.3588	7.72758	-0.179903	9.47368
1273	BB04CA216	O=C(N[C@@H]1CCCN(C1)C#N)C1=CC=NN1C1CCOCC1	303.385	BB04	CA216	NCN-1	V31		4.8613	-1.24635	-3.6908	4.45721	-3.21184	0.381272	-2.75193	-0.964493	-23.5148	-4.27607	-0.256641	4.48831
1274	BB04CA217	COC1=C(C=C(C=C1)C(=O)N[C@@H]1CCCN(C1)C#N)S(=O)(=O)N1CCCCCC1	420.555	BB04	CA217	NCN-1	V32		6.96957	-2.89911	-5.08072	3.95666	-3.2825	2.38658	-0.739041	16.0088	-20.5114	37.6234	5.24969	1.65032
1275	BB04CA218	CN1N=C(C=C1C(=O)N[C@@H]1CCCN(C1)C#N)C(=O)N1CCOCC1	346.405	BB04	CA218	NCN-1	V33		8.18581	-4.08181	-4.61291	2.10308	-3.75307	0.974067	-2.05289	-0.872451	-22.3736	-4.01282	1.18102	14.3862
1276	BB04CA219	CC1=NN(C2CCOCC2)C(C)=C1C(=O)N[C@@H]1CCCN(C1)C#N	331.435	BB04	CA219	NCN-1	V34		7.94311	6.50671	-2.92208	6.42123	-2.15119	4.19487	-2.3201	0.23529	-14.4029	-2.58464	-0.966075	-1.71911
1277	BB04CA220	O=C(N[C@@H]1CCCN(C1)C#N)C1CCOC2(CCC2)C1	277.385	BB04	CA220	NCN-1	V35		4.75689	-5.70067	-4.98041	0.860481	-2.5105	0.790248	-1.96867	-1.61008	-21.6517	-2.89585	-1.69195	-2.34229
1278	BB04CA221	O=C(N[C@@H]1CCCN(C1)C#N)C1=CN(CCN2CCCC2)N=C1	316.425	BB04	CA221	NCN-1	V36		8.69868	-6.00652	-4.69636	2.42302	-2.0452	1.42702	-2.05978	-1.39942	-22.2648	-2.10419	-1.63714	-1.9673
1279	BB04CA222	O=C(N[C@@H]1CCCN(C1)C#N)C1(CC1)C1=CC=CS1	275.395	BB04	CA222	NCN-1	V37		12.3593	-5.48749	-3.25081	2.25583	-2.1993	2.94771	-2.32316	0.22427	-18.7097	-1.97632	0.312628	-1.2713
1280	BB04CA223	O=C(N[C@@H]1CCCN(C1)C#N)C1=NOC(=C1)C1=CC=CO1	286.305	BB04	CA223	NCN-1	V38		8.56405	-5.01893	-4.10802	2.05458	-1.31379	3.41561	-0.209979	28.0766	-18.1615	33.0202	7.25975	2.59722
1281	BB04CA224	BrC1=CN(CC2=CC=C(O2)C(=O)N[C@@H]2CCCN(C2)C#N)N=C1	378.245	BB04	CA224	NCN-1	V39		11.7466	-3.87314	-2.36156	2.03393	-0.712427	3.03126	0.383398	7.40676	-18.1466	28.9538	3.0838	1.7906
1282	BB04CA225	O=C(N[C@@H]1CCCN(C1)C#N)C(N1C=NN=N1)C1=CC=CC=C1	311.365	BB04	CA225	NCN-1	V40		6.46952	-5.71273	-4.88685	-36.7385	-0.91238	5.22654	-0.938875	-1.47072	-18.5027	-2.33642	-0.721767	-2.15075
1283	BB04CA226	CC1=CSC(=N1)N1CCCC(C1)C(=O)N[C@@H]1CCCN(C1)C#N	333.475	BB04	CA226	NCN-1	V41		9.10257	-6.27846	-5.62775	1.37754	-3.24942	3.26785	-1.21451	-0.722073	-20.2351	2.97388	0.0557916	-2.45559
1284	BB04CA227	CC(N1N=C(C=C1C1CC1)C(F)(F)F)C(=O)N[C@@H]1CCCN(C1)C#N	355.385	BB04	CA227	NCN-1	V42		5.73135	-4.8306	-3.51379	0.957495	-1.89185	2.84656	-0.819434	-0.886711	-19.1913	0.811401	-0.663039	-2.15075
1285	BB04CA228	O=C(CC1=CC=CC=C1)N1CCCC1C(=O)N[C@@H]1CCCN(C1)C#N	340.445	BB04	CA228	NCN-1	V43		6.89996	-4.76431	-4.49322	1.27124	-2.19479	2.79027	-0.578255	-0.917175	-18.4518	-2.73131	-0.228452	-2.18042
1286	BB04CA229	O=C(CC1(CCCCC1)N1C=CC=C1)N[C@@H]1CCCN(C1)C#N	314.445	BB04	CA229	NCN-1	V44		7.34873	-3.85883	-5.7112	-0.60195	-0.520742	3.98202	0.737127	-1.19784	-15.2967	-1.84563	-0.707672	-2.36926
1287	BB04CA230	ClC1=C(C=C(C=C1)S(=O)(=O)NCCCN1CCCC1=O)C(=O)N[C@@H]1CCCN(C1)C#N	467.995	BB04	CA230	NCN-1	V45		8.24808	-2.40042	-5.90928	1.15565	-1.19652	3.57129	1.56096	0.950881	-15.4783	-1.23638	-0.663822	-0.569891
1288	BB04CA231	ClC1=CN(COC2=CC=C(C=C2)C(=O)N[C@@H]2CCCN(C2)C#N)N=C1	359.835	BB04	CA231	NCN-1	V46		10.6412	-0.987966	-5.70783	0.30936	-0.81992	5.31098	4.9589	5.11285	-10.9057	20.8407	0.917918	-1.1526
1289	BB04CA232	O=C(CC1=CN(N=C1)C1=CC=CC=C1)N[C@@H]1CCCN(C1)C#N	309.385	BB04	CA232	NCN-1	V47		10.6045	0.273075	-4.27239	-0.332582	-0.816162	4.52029	6.65022	0.198991	-7.32424	11.856	0.889728	0.60631
1290	BB04CA233	CC(C)C1=NC(CN2C=C(C=CC2=O)C(=O)N[C@@H]2CCCN(C2)C#N)=CS1	385.505	BB04	CA233	NCN-1	V48		11.448	3.28255	-3.04093	0.745922	1.29462	5.9671	4.7139	5.11285	-4.64541	5.1044	0.543625	-0.0708148
1291	BB04CA234	CCS(=O)(=O)N1CCC(CC1)(C(=O)N[C@@H]1CCCN(C1)C#N)C1=CC=CC=C1	404.555	BB04	CA234	NCN-1	W25		11.4352	-5.63212	-2.84369	8.72788	-2.48344	-3.12361	-0.857716	2.54411	-20.3395	-2.94474	-1.03811	-13.8129
1292	BB04CA235	FC1=C(F)C(F)=C(C=C1)S(=O)(=O)NCC1=CC=C(C=C1)C(=O)N[C@@H]1CCCN(C1)C#N	452.475	BB04	CA235	NCN-1	W26		5.11224	-6.11349	-5.52239	6.83302	-5.38576	-2.12272	-1.47942	7.69001	-19.7667	9.49706	3.2318	-9.63959
1293	BB04CA236	O=C(N[C@@H]1CCCN(C1)C#N)C1=CSC(=N1)C1CC1	276.375	BB04	CA236	NCN-1	W27		3.73023	-3.32775	-6.517	7.21591	-5.03171	-0.272211	-1.2237	6.78256	-22.4446	-2.06188	-2.15003	-20.2632
1294	BB04CA237	CC1CCCC(C1C)N1CC(CC1=O)C(=O)N[C@@H]1CCCN(C1)C#N	346.495	BB04	CA237	NCN-1	W28		5.02432	-3.09196	-1.90893	8.32951	-4.15447	-0.0664037	-2.49467	2.50846	-22.0964	10.8999	-1.20099	-8.98404
1295	BB04CA238	O=C(N[C@@H]1CCCN(C1)C#N)C1=CSC(=N1)C1=CN=CN1	302.375	BB04	CA238	NCN-1	W29		3.84929	-1.72018	-6.576	8.88166	-4.14545	1.87645	-2.85912	9.42779	-20.5798	4.56284	-2.05293	-11.2825
1296	BB04CA239	CC1=CC(C(=O)N[C@@H]2CCCN(C2)C#N)=C(C)N1C1CC1	286.395	BB04	CA239	NCN-1	W30		3.35931	-3.19215	-4.9172	7.48425	-4.06953	0.103343	-2.29637	4.0952	-19.236	-4.79695	-1.55335	-10.3734
1297	BB04CA240	BrC1=CC=CC(=C1)N1C=C(C=N1)C(=O)N[C@@H]1CCCN(C1)C#N	374.255	BB04	CA240	NCN-1	W31		4.42444	-4.04716	-4.67529	6.68027	-4.719	1.05586	0.93696	29.9939	-21.935	70.2807	4.52303	-7.73231
1298	BB04CA241	CN(CC(=O)N1CCCC(C1)C(=O)N[C@@H]1CCCN(C1)C#N)C1=NC=C(Cl)C=C1	418.945	BB04	CA241	NCN-1	W32		6.64811	-5.73382	-5.40439	7.23965	-3.99511	1.18603	-2.7504	3.37961	-22.385	-2.7849	-1.30513	-6.3295
1299	BB04CA242	O=C(N[C@@H]1CCCN(C1)C#N)C1CCN(CC1)C(=O)C1=NC=CC=C1	341.435	BB04	CA242	NCN-1	W33		6.88531	-3.73981	-4.57498	6.62248	-4.22062	0.557175	2.77222	2.58105	-42.8586	-5.22663	-1.62931	-13.8858
1300	BB04CA243	O=C(N[C@@H]1CCCN(C1)C#N)C1=CC=C(CN2C=NC=N2)C=C1	310.375	BB04	CA243	NCN-1	W34		8.12811	-5.80915	-3.17242	6.6297	-3.68466	-0.193054	-3.13552	3.53647	-20.0105	-4.30522	-1.0663	-2.45559
1301	BB04CA244	ClC1=CC(=CC(=N1)N1CCCC1)C(=O)N[C@@H]1CCCN(C1)C#N	333.835	BB04	CA244	NCN-1	W35		3.75496	-5.64794	-3.90826	4.12283	-3.01264	7.23009	-1.64174	11.1481	-18.6036	40.8493	-0.162676	-1.68944
1302	BB04CA245	CC1=NC(=CS1)C1=CNC(=C1)C(=O)N[C@@H]1CCCN(C1)C#N	315.415	BB04	CA245	NCN-1	W36		7.92021	-3.70892	-4.68035	2.72335	-4.00639	7.73141	2.27837	30.7639	-8.27595	14.1511	4.77282	1.27804
1303	BB04CA246	O=C(CC1=NN(C=C1)C1=CC=CC=C1)N[C@@H]1CCCN(C1)C#N	309.385	BB04	CA246	NCN-1	W37		9.13737	-6.15266	-5.28638	2.13508	-2.71196	3.47454	-2.02073	9.32602	-17.3615	5.97785	0.239806	-1.55725
1304	BB04CA247	O=C(N[C@@H]1CCCN(C1)C#N)C1CN(C2CCCCCC2)C(=O)C1	332.465	BB04	CA247	NCN-1	W38		8.58603	-7.28639	-4.02205	8.11587	-3.27122	1.80433	-3.87513	3.28692	-21.7113	0.85183	-1.22213	-1.45744
1305	BB04CA248	O=C(N[C@@H]1CCCN(C1)C#N)C1=NNC(=C1)C1CCCCC1	301.415	BB04	CA248	NCN-1	W39		9.64841	-6.44268	-5.25098	8.39349	-1.74151	2.34876	-2.62636	27.7901	-18.4659	18.8926	39.8248	-1.87558
1306	BB04CA249	CC1=CC=C(S1)C1=CC(=NN1)C(=O)N[C@@H]1CCCN(C1)C#N	315.415	BB04	CA249	NCN-1	W40		3.83921	-6.34626	-3.79447	6.62454	-2.47292	5.11572	0.172079	85.8787	-10.0504	55.0371	20.1924	-2.04554
1307	BB04CA250	O=C(N[C@@H]1CCCN(C1)C#N)C1=CC=C(O1)C1=CC=CC=C1	295.355	BB04	CA250	NCN-1	W41		5.24412	-6.4231	-6.49171	7.5534	-2.18727	2.61085	-1.82779	22.8536	-20.3017	72.5278	-1.52438	-1.83781
1308	BB04CA251	O=C(N[C@@H]1CCCN(C1)C#N)C1=C(N=CC=C1)N1CCCCC1	313.425	BB04	CA251	NCN-1	W42		4.58288	-5.75642	-6.06858	6.35724	-4.2334	2.56688	1.47521	4.36355	-19.4886	-4.3212	-0.789108	-1.64897
1309	BB04CA252	O=C(N[C@@H]1CCCN(C1)C#N)C1=NNC(=O)C1C1=CC=CC=C1	311.365	BB04	CA252	NCN-1	W43		6.03999	-5.5711	-6.58021	7.96416	-1.82495	3.69178	-3.08805	4.23197	-17.7983	-2.79054	-1.22291	-1.01232
1310	BB04CA253	CC1=NN(C(C)=C1CC(=O)N[C@@H]1CCCN(C1)C#N)C1=NC=C(C=C1)C(F)(F)F	406.425	BB04	CA253	NCN-1	W44		5.7515	-5.12514	-4.77559	8.09729	-1.7588	3.4763	-3.61098	4.91839	-16.9835	-4.35881	-0.65051	0.212445
1311	BB04CA254	CC1=CN=C(C=C1)N1CCCC(C1)C(=O)N[C@@H]1CCCN(C1)C#N	327.455	BB04	CA254	NCN-1	W45		6.68657	-4.40272	-5.54936	7.28403	-1.29725	2.56776	-2.20066	4.09196	-16.1432	-3.36125	-0.879157	-1.30906
1312	BB04CA255	O=C(N[C@@H]1CCCN(C1)C#N)C1=CC=C(C=C1)C1=CN=CO1	296.345	BB04	CA255	NCN-1	W46		9.56507	-1.0987	-5.18776	7.9817	-1.28898	4.01984	-1.75888	26.6849	-12.26	46.1859	3.6656	0.250212
1313	BB04CA256	CN1N=C(C=C1C1=CN=CC=C1)C(=O)N[C@@H]1CCCN(C1)C#N	310.375	BB04	CA256	NCN-1	W47		9.67497	0.105087	-4.54548	2.62427	-0.916138	4.51677	-0.0951316	31.9274	-10.2574	3.00961	2.29059	4.4991
1314	BB04CA257	CC1=CC(COC2=C(Br)C=C(C=C2)C(=O)N[C@@H]2CCCN(C2)C#N)=NO1	419.295	BB04	CA257	NCN-1	W48		11.8391	2.02226	-2.76109	7.24584	0.0325112	5.0093	1.03879	24.9141	-2.88145	42.207	3.10965	2.71592
1315	BB04CA258	O=C(N[C@@H]1CCCN(C1)C#N)C1CN(C1)S(=O)(=O)C1CC1	312.405	BB04	CA258	NCN-1	X25		11.111	-4.86224	-0.658928	9.77646	-3.505	1.54488	-2.58731	4.46726	-20.7903	-3.11397	0.751131	-2.05093
1316	BB04CA259	COC1=C(C=C(C=C1)C(=O)N[C@@H]1CCCN(C1)C#N)S(=O)(=O)NCCC1=NC=CC=C1	443.545	BB04	CA259	NCN-1	X26		7.28645	-4.35225	-3.50705	7.78251	-4.41682	0.259898	-2.93109	7.8365	-41.5824	-4.09837	-1.67551	-3.98519
1317	BB04CA260	CC1=C(C(=O)N[C@@H]2CCCN(C2)C#N)C(=NO1)C1=NC=CC=C1	311.365	BB04	CA260	NCN-1	X27		-3.51684	-2.32132	-2.87909	7.19321	-4.61226	0.356645	-2.41045	1.52258	-26.0357	-5.2727	-1.64027	-3.12192
1318	BB04CA261	O=C(N[C@@H]1CCCN(C1)C#N)C(=O)N1CCN(CC1)C1=CC=CC=C1	341.435	BB04	CA261	NCN-1	X28		-9.41304	-1.69457	-3.74137	8.37182	-4.43561	1.15613	-2.42729	2.80338	-20.3272	-3.73639	-1.15244	-3.08955
1319	BB04CA262	FC(F)(N1C=C(N=N1)C1=CC=CC=C1)C(=O)N[C@@H]1CCCN(C1)C#N	346.355	BB04	CA262	NCN-1	X29		39.6578	-0.73636	-3.97738	7.85682	-5.33239	0.297717	-3.57347	1.69888	-20.0491	-6.49403	-0.809467	-2.42861
1320	BB04CA263	O=C(N[C@@H]1CCCN(C1)C#N)C1CC2=C1C=CC=C2	255.335	BB04	CA263	NCN-1	X30		-3.20179	-2.14806	-3.09824	9.45239	-4.85281	0.919537	-3.24807	2.01973	-19.8526	-3.10269	-0.742909	-2.69838
1321	BB04CA264	O=C(N[C@@H]1CCCN(C1)C#N)C1=NC(=NC=C1)N1CCOCC1	316.385	BB04	CA264	NCN-1	X31		-0.676808	-3.77521	-2.59673	7.40168	-4.17327	-0.0136325	-2.8461	11.6193	-17.3536	-4.16043	-1.03968	-1.99968
1322	BB04CA265	O=C(N[C@@H]1CCCN(C1)C#N)C1COCCN1C(=O)OCC1=CC=CC=C1	372.445	BB04	CA265	NCN-1	X32		21.0369	-3.95676	-3.68658	7.02292	-4.73554	0.960875	-2.92037	1.51285	-10.0268	-4.72267	-0.933187	-2.34498
1323	BB04CA266	O=C(N[C@@H]1CCCN(C1)C#N)C1=NC(=CN=C1)N1CCCC1	300.385	BB04	CA266	NCN-1	X33		37.6943	-4.41779	-2.97687	6.70504	-4.66037	0.130609	-4.17986	4.13928	-21.5508	-3.84358	-0.797721	-2.46098
1324	BB04CA267	CN(CC1=CC=CC=C1)S(=O)(=O)C1=CC=C(C=C1)C(=O)N[C@@H]1CCCN(C1)C#N	412.535	BB04	CA267	NCN-1	X34		1.40582	-6.83742	-3.60903	3.78121	-2.86831	2.60206	-2.96937	13.2527	-19.6667	6.13205	0.376055	-6.07052
1325	BB04CA268	CN1N=C(C=C1C(=O)N[C@@H]1CCCN(C1)C#N)C1=CN=CC=C1	310.375	BB04	CA268	NCN-1	X35		1.21349	-7.80015	-3.42107	3.91848	-3.98384	0.433163	-2.32929	8.67654	-21.992	-1.31817	-1.44921	-1.83512
1326	BB04CA269	FC(F)(F)C1=C(C=CC=C1)C1=C(C=NO1)C(=O)N[C@@H]1CCCN(C1)C#N	364.345	BB04	CA269	NCN-1	X36		2.39035	-7.67962	-2.08847	5.12599	-3.614	2.5317	-2.70599	0.585307	-18.7343	-2.85918	-0.769532	-2.88183
1327	BB04CA270	O=C(N[C@@H]1CCCN(C1)C#N)C1=CN(CC2CCCO2)N=N1	304.375	BB04	CA270	NCN-1	X37		25.8497	28.6676	-3.47417	15.9296	-2.61273	2.62492	2.39092	3.24025	-18.6044	-2.35805	2.63826	-0.869336
1328	BB04CA271	CN1C=C(C2=NNC=C2)C(=N1)C(=O)N[C@@H]1CCCN(C1)C#N	299.355	BB04	CA271	NCN-1	X38		3.85112	-7.141	-4.2648	7.98789	-3.86357	1.46572	-2.91578	2.25632	-20.5131	-5.99948	-0.82826	-1.80814
1329	BB04CA272	CC1=CC=C(S1)[1C@@H]1C[1C@H]1C(=O)N[C@@H]1CCCN(C1)C#N	289.415	BB04	CA272	NCN-1	X39		26.1409	-4.90066	-0.16331	90.5373	-1.80841	4.72082	-1.73362	6.8059	-18.1659	9.56663	0.480199	-1.69214
1330	BB04CA273	CN1CCN(CC1)C(=O)[1C@@H]1[1C@@H](C(=O)N[C@@H]2CCCN(C2)C#N)C1(C)C	347.475	BB04	CA273	NCN-1	X40		-8.00355	-7.8348	-4.95681	8.44613	-3.04872	1.99959	-4.03898	2.66208	-21.5912	-4.60421	-0.819646	-2.68489
1331	BB04CA274	CC1=CSC(=N1)N1CCC(CC1)C(=O)N[C@@H]1CCCN(C1)C#N	333.475	BB04	CA274	NCN-1	X41		-3.55072	-6.05849	-4.3002	7.92494	-4.50928	1.36985	-3.67147	1.77926	-21.2605	-5.02354	0.221013	-1.51948
1332	BB04CA275	ClC1=CN(CC2=CSC(=C2)C(=O)N[C@@H]2CCCN(C2)C#N)N=C1	349.865	BB04	CA275	NCN-1	X42		-3.55256	-6.0713	-5.34876	7.81864	-2.5308	2.64164	-1.81937	11.6322	-21.5122	25.6179	5.04532	-0.399935
1333	BB04CA276	CC1=NC(COC2=CC=C(C=C2)C(=O)N[C@@H]2CCCN(C2)C#N)=NO1	341.385	BB04	CA276	NCN-1	X43		4.03612	-4.7854	-5.3142	8.17263	-2.74954	3.44464	-3.77024	5.55815	-38.7009	6.33983	0.379187	-1.43586
1334	BB04CA277	CN(CC1=CC=NN1C)C(=O)C1CCCCC1C(=O)N[C@@H]1CCCN(C1)C#N	386.515	BB04	CA277	NCN-1	X44		5.41538	-2.04863	-5.87219	8.89817	-2.46765	2.55896	-3.27563	3.05747	-17.6308	-3.52579	-0.857232	-0.176025
1335	BB04CA278	COC1=C(C=C(C=C1)C(=O)N[C@@H]1CCCN(C1)C#N)S(=O)(=O)NCC1=NC=CC=C1	429.515	BB04	CA278	NCN-1	X45		5.91726	-4.47353	-5.52913	7.90533	-2.62025	4.12187	-3.6217	6.37097	-38.6097	-3.84264	-0.717068	0.79515
1336	BB04CA279	O=C(N[C@@H]1CCCN(C1)C#N)C1=CC=C(CN2CCCCCC2)S1	346.515	BB04	CA279	NCN-1	X46		9.21796	-2.20004	-3.89225	8.05911	-1.1657	4.59417	-1.01314	5.17572	-12.9091	50.0991	-0.180686	0.725009
1337	BB04CA280	CC1=NC(=CS1)C1=C(C)N(CCC(=O)N[C@@H]2CCCN(C2)C#N)C(C)=C1	371.525	BB04	CA280	NCN-1	X47		9.34343	-1.03542	-3.42107	6.20656	-0.792107	4.20718	0.691953	3.22988	-9.29433	0.523697	0.25625	5.92349
1338	BB04CA281	ClC1=C(C=C(C=C1)C(=O)N[C@@H]1CCCN(C1)C#N)N1CCCS1(=O)=O	382.885	BB04	CA281	NCN-1	X48		9.94606	2.14279	-1.90893	8.64325	1.75917	6.92225	7.25355	12.9714	-7.51985	12.3111	2.46129	1.87963
1339	BB04CA282	CC1=C(C(C)=NO1)S(=O)(=O)N1CCC(CC1)C(=O)N[C@@H]1CCCN(C1)C#N	395.495	BB04	CA282	NCN-1	Y25		8.00539	-2.99026	-2.7535	-4.50727		1.85886	1.30906	1.44544	-23.0227	-2.46241	69.3047	-0.505146
1340	BB04CA283	NS(=O)(=O)C1=CC=C(CCNS(=O)(=O)C2=CC(=CC=C2)C(=O)N[C@@H]2CCCN(C2)C#N)C=C1	491.605	BB04	CA283	NCN-1	Y26		2.27953	-2.04411	-3.96811	-5.42064		-0.263416	-1.0721	3.58833	-23.2069	-1.4216	-3.26195	-1.54376
1341	BB04CA284	O=C(N[C@@H]1CCCN(C1)C#N)C1=CC=C(NC1=O)C1=CC=CS1	328.415	BB04	CA284	NCN-1	Y27		2.48743	-3.00156	-4.20411	-11.4747		3.40154	8.02838	64.3598	-17.2922	15.2869	6.18699	-0.874732
1342	BB04CA285	O=C(N[C@@H]1CCCN(C1)C#N)C1=NC=CC(=C1)N1CCOCC1	315.395	BB04	CA285	NCN-1	Y28		3.6707	-0.556319	-3.17579	-4.34936		-1.04003	-1.61571	-3.18062	-24.0261	-2.48309	-3.09907	-2.05633
1343	BB04CA286	O=C(CC1=CSC(=N1)C1=NN=CN1)N[C@@H]1CCCN(C1)C#N	317.395	BB04	CA286	NCN-1	Y29		1.56976	-0.113373	-5.00486	-3.39677		-1.42614	-2.30938	-1.43442	-22.5359	-5.62716	-0.621537	-1.01232
1344	BB04CA287	O=C(N[C@@H]1CCCN(C1)C#N)C1=CC=C(C=C1)N1C=CC=N1	295.365	BB04	CA287	NCN-1	Y30		3.33916	-0.371005	-3.77508	-4.03768		1.7586	-1.82549	6.64774	-21.2973	8.28795	1.40967	-2.25056
1345	BB04CA288	CC1=C(COC2=CC(CC(=O)N[C@@H]3CCCN(C3)C#N)=CC=C2)C=CC=C1	363.475	BB04	CA288	NCN-1	Y31		6.17828	-1.00454	-3.93186	-5.34633	-1.11459	2.23882	-0.520831	3.33748	-18.0676	3.57656	-1.37326	-1.43586
1346	BB04CA289	FC1=C(NS(=O)(=O)C2=CC=C(O2)C(=O)N[C@@H]2CCCN(C2)C#N)C=CC=C1Cl	426.875	BB04	CA289	NCN-1	Y32		3.83647	-3.51457	-3.3587	-4.71368	-3.24792	2.57303	-1.81784	2.48318	-21.0859	-4.8449	-1.55179	-0.890918
1347	BB04CA290	O=C(N[C@@H]1CCCN(C1)C#N)C1CCCN1C(=O)C1=CC=NC=C1	327.405	BB04	CA290	NCN-1	Y33		2.5259	-3.22078	-4.58847	-1.74754	-5.45868	-0.900188	-1.01238	-0.746704	-23.6595	-5.06021	-2.05607	4.08905
1348	BB04CA291	CC1=CC=C(C=C1)S(=O)(=O)N[C@@H](CC1=CC=CC=C1)C(=O)N[C@@H]1CCCN(C1)C#N	426.555	BB04	CA291	NCN-1	Y34		5.94382	-6.12479	-3.59892	-5.88094	-4.06352	0.171946	-1.82243	-0.0460208	-21.0096	-4.71139	-1.89554	-1.05548
1349	BB04CA292	BrC1=CC=C(S1)C1=NC(=CS1)C(=O)N[C@@H]1CCCN(C1)C#N	397.335	BB04	CA292	NCN-1	Y35		3.34649	-6.36886	-4.2884	-9.70989	-3.06375	1.97936	-0.781151	59.3831	-19.8939	81.1965	-2.54312	-2.07791
1350	BB04CA293	O=C(N[C@@H]1CCCN(C1)C#N)C1=CC(=NN1)C1CC1	259.325	BB04	CA293	NCN-1	Y36		3.84929	-7.37679	-4.85482	-3.90145	-5.3572	-0.232633	-2.64091	38.9446	-22.2385	-0.103423	-1.79296	-1.44665
1351	BB04CA294	O=C(N[C@@H]1CCCN(C1)C#N)C1=NOC(=C1)C1=CC=NC=C1	297.335	BB04	CA294	NCN-1	Y37		6.36053	-6.49089	-5.0588	-2.98704	-5.4459	1.48507	-1.90436	13.7518	-19.836	-1.85879	0.818472	-0.596868
1352	BB04CA295	FC1=C(C=CC(=C1)C(=O)N[C@@H]1CCCN(C1)C#N)N1CCCC1	316.395	BB04	CA295	NCN-1	Y38		7.14358	-6.94815	-4.00941	-4.62492	-5.54513	3.61175	-2.50003	26.8807	-14.9476	54.5632	6.122	1.2052
1353	BB04CA296	O=C(CC1=CC=C(OCCOC2=CC=CC=C2)C=C1)N[C@@H]1CCCN(C1)C#N	379.475	BB04	CA296	NCN-1	Y39		8.43766	-6.28976	-3.48513	-2.26873	-2.79239	2.28719	-1.93881	1.6924	-18.8702	-1.67827	-1.09136	-0.26505
1354	BB04CA297	CC1=CC(C(=O)N[C@@H]2CCCN(C2)C#N)=C(C)N1C1=CN=CC=C1	323.415	BB04	CA297	NCN-1	Y40		1.49282	-6.88488	-6.67293	-4.76012	-5.50604	4.6786	-3.7243	3.88908	-19.4114	-4.47446	1.062	-0.173328
1355	BB04CA298	O=C(N[C@@H]1CCCN(C1)C#N)C1=CSC(=N1)C1=CC=NC=C1	313.395	BB04	CA298	NCN-1	Y41		1.72911	-6.13835	-6.72098	-3.43909	-6.13596	-0.491211	-3.26185	12.7309	-20.2623	7.63732	-2.1375	-0.9125
1356	BB04CA299	O=C(N[C@@H]1CCCN(C1)C#N)C1=CC(CN2C=CN=C2)=CC=C1	309.385	BB04	CA299	NCN-1	Y42		2.58359	-3.5334	-6.46221	-2.42767	-4.29429	1.3505	-2.72972	2.87987	-16.5809	-0.788836	-1.67942	0.101838
1357	BB04CA300	O=C(N[C@@H]1CCCN(C1)C#N)C1CN(CCO1)C(=O)OCC1=CC=CC=C1	372.445	BB04	CA300	NCN-1	Y43		2.92703	-7.45061	-6.38635	-5.11722	-4.94602	1.48683	-2.72054	2.49355	-14.2862	2.42856	-2.31917	5.5566
1358	BB04CA301	O=C(CC1=NN(N=C1)C1=CC=CC=C1)N[C@@H]1CCCN(C1)C#N	310.375	BB04	CA301	NCN-1	Y44		3.17889	-1.78045	-6.86005	-0.439916	-5.32788	1.12798	-3.27639	0.944399	-17.7194	14.8506	-2.00752	0.528076
1359	BB04CA302	ClC1=CC=CC(Cl)=C1N1C=CC=C1C(=O)N[C@@H]1CCCN(C1)C#N	363.265	BB04	CA302	NCN-1	Y45		3.1908	-3.13339	-6.25655	-4.13779	-1.10331	14.7728	-0.313341	4.30392	41.5289	1.48647	-0.701408	1.46958
1360	BB04CA303	BrC1=CC=C(C=C1)N1C=C(C=N1)C(=O)N[C@@H]1CCCN(C1)C#N	374.255	BB04	CA303	NCN-1	Y46		4.25959	-2.94732	-6.01548	-3.18933	-3.26145	2.36547	1.24245	28.8434	-11.7451	22.3065	6.45322	1.92279
1361	BB04CA304	CN1C=C(C=N1)C1=CC=C(O1)C(=O)N[C@@H]1CCCN(C1)C#N	299.355	BB04	CA304	NCN-1	Y47		6.66001	-1.06631	-7.18035	-2.33168	-3.06826	1.96001	-2.03069	5.06423	-7.33827	10.7099	-1.16183	1.19441
1362	BB04CA305	FC1=C(C=C(C=C1)C(=O)N[C@@H]1CCCN(C1)C#N)S(=O)(=O)N1CCC1	366.435	BB04	CA305	NCN-1	Y48		10.425	3.92286	-2.53182	0.382637	0.46023	3.8844	0.401773	5.47129	-7.75755	10.63	-0.601962	4.72571
1363	BB04CA306	CN1[C@H]([C@@H](CC1=O)C(=O)N[C@@H]1CCCN(C1)C#N)C1=CN=CC=C1	327.405	BB04	CA306	NCN-1	Z25		8.20321	-2.98424	-3.84504	6.90629	-5.71125	-1.62491	-3.40655	2.2265	-39.9149	-5.89135	-1.31923	0.854499
1364	BB04CA307	CC1=NC(COC2=C(C=CC=C2)C(=O)N[C@@H]2CCCN(C2)C#N)=NO1	341.385	BB04	CA307	NCN-1	Z26		2.08354	-2.02075	-6.47148	4.65847	-8.35123	-2.69001	-2.27723	2.09881	-19.7395	-7.45868	-1.90807	-0.321702
1365	BB04CA308	CC1=C(C(=O)N[C@@H]2CCCN(C2)C#N)C(=NO1)C1=CC=NC=C1	311.365	BB04	CA308	NCN-1	Z27		5.09484	-1.90474	-5.49879	5.8763	-6.79897	-2.3083	-3.28099	1.79092	-25.4226	-5.02542	-2.11793	-0.154444
1366	BB04CA309	ClC1=C(OCCOC2=CC=CC(=N2)C(=O)N[C@@H]2CCCN(C2)C#N)C=CC=C1	400.885	BB04	CA309	NCN-1	Z28		2.79607	-1.29682	-5.53925	2.197	-6.59375	-0.0259458	-3.41651	11.9537	-17.6168	3.19201	-1.60582	0.366214
1367	BB04CA310	O=C(CC1(CCOCC1)N1C=NN=N1)N[C@@H]1CCCN(C1)C#N	319.385	BB04	CA310	NCN-1	Z29		16.1591	-3.49724	-5.34454	17.5148	-7.63787	-2.02773	-3.01914	2.4391	-41.792	-7.26124	-1.40614	0.325748
1368	BB04CA311	ClC1=C(SC(=N1)N1CCCC1)C(=O)N[C@@H]1CCCN(C1)C#N	339.865	BB04	CA311	NCN-1	Z30		-0.758318	-1.34202	-6.17057	3.11863	-4.93098	-1.11039	-3.56657	22.2352	-17.5343	0.108124	11.2838	0.12342
1369	BB04CA312	COC1=CC=C(CN2CCC2C(=O)N[C@@H]2CCCN(C2)C#N)C=C1	328.435	BB04	CA312	NCN-1	Z31		4.03063	-1.83243	-5.53335	4.99595	-8.63463	-2.3725	-4.24647	1.35729	-23.4665	-6.11512	-1.66376	0.698032
1370	BB04CA313	COCC1CCN(C1)C1=CC=C(C=C1)C(=O)N[C@@H]1CCCN(C1)C#N	342.465	BB04	CA313	NCN-1	Z32		7.66194	-4.39669	-6.66872	-1.96324	-6.43138	0.624019	-4.38429	29.3697	-17.6431	34.8602	13.6775	-0.5591
1371	BB04CA314	CC1=NN(N=C1C(=O)N[C@@H]1CCCN(C1)C#N)C1=CN=CC=C1	311.365	BB04	CA314	NCN-1	Z33		3.79159	-5.36997	-5.70783	1.75734	-7.76415	0.71285	-4.72576	0.731796	-21.6824	-6.63788	-2.2761	0.894965
1372	BB04CA315	CC1=NN(C(C)=C1CC(=O)N[C@@H]1CCCN(C1)C#N)C1=NC=CC=C1	338.435	BB04	CA315	NCN-1	Z34		3.81449	-7.0943	-6.13433	3.88132	-7.6078	-0.00835543	-3.27104	1.10644	-23.7051	-6.57301	-2.44602	-0.2057
1373	BB04CA316	O=C(N[C@@H]1CCCN(C1)C#N)C1=CC=NN1C1CCC1	273.355	BB04	CA316	NCN-1	Z35		3.76228	-6.18053	-6.20176	2.39928	-6.57646	-2.10865	-3.36062	4.19114	-25.1857	-7.15876	-4.0857	0.317655
1374	BB04CA317	O=C(CC1(CN2C=NN=N2)CCCCC1)N[C@@H]1CCCN(C1)C#N	331.435	BB04	CA317	NCN-1	Z36		3.72107	-5.55227	-7.58915	1.97717	-7.61907	-1.29069	-4.3973	-0.789484	-23.563	-4.14068	-2.80935	-0.203003
1375	BB04CA318	O=C(N[C@@H]1CCCN(C1)C#N)C1=CN(CC2CCOC2)N=N1	304.375	BB04	CA318	NCN-1	Z37		7.26355	19.9277	-5.66484	9.02305	-4.76561	-1.50442	-0.26434	4.5969	-20.8394	0.498311	2.23499	1.59097
1376	BB04CA319	FC(F)(F)C1=CN=C(C=C1)N1C=CC(=N1)C(=O)N[C@@H]1CCCN(C1)C#N	364.345	BB04	CA319	NCN-1	Z38		7.71415	-3.97635	-6.44872	4.20642	-5.40907	1.4921	-3.87054	6.53301	-21.3122	-2.03555	-1.62539	0.468727
1377	BB04CA320	O=C(N[C@@H]1CCCN(C1)C#N)C1=C(C=CS1)S(=O)(=O)NCC1=CC=CO1	394.485	BB04	CA320	NCN-1	Z39		12.6148	-3.72474	-3.73715	-0.818682	-5.18957	3.92485	-2.30938	2.11307	-18.1194	-8.28513	-0.250377	1.88772
1378	BB04CA321	ClC1=CN(CN2C=C(C=N2)C(=O)N[C@@H]2CCCN(C2)C#N)N=C1	333.795	BB04	CA321	NCN-1	Z40		0.279332	-6.03213	-7.14158	2.15159	-6.31863	-1.88261	-4.54201	4.44457	-21.7043	1.83999	-2.18213	-1.19576
1379	BB04CA322	ClC1=C(N=C(OCC2CC2)C=C1)C(=O)N[C@@H]1CCCN(C1)C#N	334.825	BB04	CA322	NCN-1	Z41		2.62481	-5.43551	-7.44249	-0.214927	-7.20564	1.0884	-4.31461	0.226863	-21.528	-5.63844	-2.6637	-0.267748
1380	BB04CA323	CC(N1C=CC(=N1)C1CC1)C(=O)N[C@@H]1CCCN(C1)C#N	287.385	BB04	CA323	NCN-1	Z42		2.99298	-4.7161	-7.17108	0.778948	-5.94729	4.08493	-2.69144	0.405761	-42.1666	-5.76819	-3.1672	0.193561
1381	BB04CA324	CN1C=C(C=C1C(=O)N[C@@H]1CCCN(C1)C#N)S(=O)(=O)N1CCOCC1	381.475	BB04	CA324	NCN-1	Z43		2.56619	-2.73188	-7.38517	3.39316	-6.65389	1.7542	-5.06188	0.720777	-14.8186	-6.85413	-2.23068	1.19441
1382	BB04CA325	CN1N=C(CC(=O)N[C@@H]2CCCN(C2)C#N)C=C1C1CC1	287.385	BB04	CA325	NCN-1	Z44		2.52773	-4.86149	-8.79785	2.12579	-6.82377	0.861489	-3.03368	-0.953474	-20.4281	-7.10046	-1.63401	0.444447
1383	BB04CA326	COC1=C(C=C(C=C1)C(=O)N[C@@H]1CCCN(C1)C#N)S(=O)(=O)NCCCN1CCOCC1	465.595	BB04	CA326	NCN-1	Z45		3.31169	-5.23965	-7.86562	-1.06741	-5.80597	1.18163	-3.63012	0.819948	-12.9959	-5.04987	-1.90964	1.26455
1384	BB04CA327	CC1=C(C)C(C(=O)N[C@@H]2CCCN(C2)C#N)=C(S1)N1C=NN=N1	331.415	BB04	CA327	NCN-1	Z46		6.31657	-2.01623	-7.26042	-0.769143	-4.94602	0.607308	-2.58884	-1.7287	-13.0152	-2.73695	-1.11485	1.0946
1385	BB04CA328	CC1=NOC(=N1)C1=CC=C(C=C1)C(=O)N[C@@H]1CCCN(C1)C#N	311.365	BB04	CA328	NCN-1	Z47		5.95664	-1.22074	-5.89073	-1.21499	-4.21837	0.850055	-3.31085	7.7302	-8.93733	18.6171	-1.71153	2.88318
1386	BB04CA66	ClC1=CC=CC(=C1)C1=NOC(=C1)C(=O)N[C@@H]1CCCN(C1)C#N	340.785	BB04	CA066	NCN-1	Z48		7.36887	2.34618	-5.15321	-2.04374	0.209161	2.23178	-0.111976	11.9012	-7.11197	11.7855	0.76914	4.21045
1387	BB04CA329	CCOC1=C(N=C(O1)C1=CC=CO1)C(=O)N[C@@H]1CCCN(C1)C#N	330.365	BB04	CA329	NCN-1	AA25		7.39177	-5.95454	-5.65219	7.27474	-7.19286	-1.06906	-3.82383	-0.40252	-16.4423	-3.29732	-0.256641	1.80409
1388	BB04CA330	CC1=C(C=C(C=C1)S(=O)(=O)NCCC1=CC=C(F)C=C1)C(=O)N[C@@H]1CCCN(C1)C#N	444.545	BB04	CA330	NCN-1	AA26		1.34354	-3.52587	-5.59235	3.57687	-7.11393	0.417332	-3.83379	4.69477	-19.3614	9.85528	-1.82194	0.139606
1389	BB04CA331	CC1=C(C=CC(=N1)C1=CC=CO1)C(=O)N[C@@H]1CCCN(C1)C#N	310.375	BB04	CA331	NCN-1	AA27		2.02218	-2.11944	-5.6758	2.17636	-7.73484	-2.49388	-1.5422	7.23175	-20.964	15.4608	0.641505	0.050582
1390	BB04CA332	O=C(CC1(CCCC1)C(=O)N[C@@H]1CCCN(C1)C#N)N1CCOCC1	348.465	BB04	CA332	NCN-1	AA28		2.46545	-1.51453	-4.73766	4.6275	-5.35269	-3.42968	-4.6959	-1.00727	-21.8113	-5.95623	-2.46481	1.01906
1391	BB04CA333	CN(CC1=CC=CC=C1)C(=O)N1CCC(CC1)C(=O)N[C@@H]1CCCN(C1)C#N	383.515	BB04	CA333	NCN-1	AA29		3.23201	-2.93678	-6.48244	6.99092	-6.58473	-1.43406	-3.68066	3.9889	-22.3052	-3.71383	-0.0115498	0.0883499
1392	BB04CA334	O=C(N[C@@H]1CCCN(C1)C#N)C1(CCCC1)NS(=O)(=O)C=CC1=CC=CC=C1	402.535	BB04	CA334	NCN-1	AA30		1.92693	-1.77517	-5.54683	4.39839	-7.30336	-0.204488	-3.13169	3.56434	-21.3131	-1.54476	-2.48595	1.05683
1393	BB04CA335	O=C(N[C@@H]1CCCN(C1)C#N)C(CC1=CC=CC=C1)N1CCCOC1=O	356.445	BB04	CA335	NCN-1	AA31		0.662155	-1.99815	-5.51396	5.95783	-6.17656	-2.04444	-2.79097	-1.10061	-19.8877	8.12999	-1.80001	1.03794
1394	BB04CA336	O=C(N[C@@H]1CCCN(C1)C#N)C1=CC=C(C=C1)N1CCCS1(=O)=O	348.445	BB04	CA336	NCN-1	AA32		5.28442	-1.82339	-6.0964	4.17649	-5.95856	-1.11127	-3.31238	11.2958	-20.8131	6.77233	12.3667	0.784359
1395	BB04CA337	CC1=CC=C(CN2C(CCC2=O)C(=O)N[C@@H]2CCCN(C2)C#N)C=C1	340.445	BB04	CA337	NCN-1	AA33		1.75567	-5.58165	-6.6586	6.5265	-7.18534	-1.05762	-3.66458	0.600215	-24.3235	-8.15256	-1.61365	1.52083
1396	BB04CA338	BrC1=C(N=C(N=C1)C1CC1)C(=O)N[C@@H]1CCCN(C1)C#N	350.235	BB04	CA338	NCN-1	AA34		1.85641	13.4929	-4.1409	1.36206	-5.46319	-2.0849	-3.19524	0.834857	-16.9326	-10.1044	-1.51029	1.18092
1397	BB04CA339	CN1C(C(CCC1=O)C(=O)N[C@@H]1CCCN(C1)C#N)C1=CC=CS1	346.475	BB04	CA339	NCN-1	AA35		2.09911	-6.43816	-6.60382	6.18488	-6.83204	-2.44726	-1.96254	2.43003	-24.7814	-7.14465	-2.79917	2.17368
1398	BB04CA340	COC1=C(C=C(CC(=O)N[C@@H]2CCCN(C2)C#N)C=C1)S(=O)(=O)N1CCOCC1	422.525	BB04	CA340	NCN-1	AA36		6.10318	-7.15305	-6.49593	3.3333	-6.28104	-2.32589	-3.28558	0.368167	-22.9902	-5.72964	-1.61756	1.54241
1399	BB04CA341	O=C(N[C@@H]1CCCN(C1)C#N)C1=CC=C(S1)C1=NC=CC=C1	312.415	BB04	CA341	NCN-1	AA37		2.95451	-7.20127	-6.04077	4.79367	-5.26925	0.575645	-3.23199	38.5804	-18.4124	72.4958	19.6263	2.49471
1400	BB04CA342	CC1=C(C(C)=NO1)S(=O)(=O)N1CCCC1C(=O)N[C@@H]1CCCN(C1)C#N	381.475	BB04	CA342	NCN-1	AA38		4.91258	-4.05243	-4.60786	5.47586	-8.00395	1.01013	-4.68748	0.24566	-21.0666	-7.56963	-1.50559	3.17723
1401	BB04CA343	CN(C(=O)C1=CC(C)=C(C)S1)C1=C(C=CC=C1)C(=O)N[C@@H]1CCCN(C1)C#N	396.535	BB04	CA343	NCN-1	AA39		7.85152	-2.00343	-4.02626	7.03221	-4.6288	5.31186	0.771581	5.16341	-11.9968	9.85904	3.72276	8.45394
1402	BB04CA344	O=C(N[C@@H]1CCCN(C1)C#N)C1=CN=C(C=C1)N1CCCCCC1	327.445	BB04	CA344	NCN-1	AA40		3.62308	-4.71459	-6.91653	7.65144	-7.1673	1.52992	-3.77713	30.585	-20.7193	6.83344	12.8491	2.27349
1403	BB04CA345	ClC1=CC=CC(=C1)N1N=C(CC(=O)N[C@@H]2CCCN(C2)C#N)CC1=O	359.835	BB04	CA345	NCN-1	AA41		0.486313	-3.58011	-6.79178	6.61422	-4.74531	5.53613	-1.53684	0.838097	-15.8072	-0.230351	-0.619188	4.98199
1404	BB04CA346	CC1=C(N=C(O1)C1=CC=CS1)C(=O)N[C@@H]1CCCN(C1)C#N	316.405	BB04	CA346	NCN-1	AA42		0.0805942	0.154805	-7.09269	-2.50817	-5.06855	5.43323	-2.72896	15.0501	-10.8364	3.93384	1.74089	4.07826
1405	BB04CA347	O=C(N[C@@H]1CCCN(C1)C#N)C1=NC(=NC=C1)C1CC1	271.345	BB04	CA347	NCN-1	AA43		1.08711	-2.2701	-6.59707	7.0353	-5.39629	-0.295958	-5.25176	6.07734	-18.2983	-6.20538	0.675959	3.05313
1406	BB04CA348	CN1C=CN=C1CN1CCC(CC1)C(=O)N[C@@H]1CCCN(C1)C#N	330.455	BB04	CA348	NCN-1	AA44		1.5606	-2.07499	-6.98986	25.8673	-6.03298	-0.082235	-4.93632	-0.430392	-16.958	-4.63429	-0.523658	4.5018
1407	BB04CA349	O=C(N[C@@H]1CCCN(C1)C#N)C1=CC(=NO1)C1CC1	260.315	BB04	CA349	NCN-1	AA45		2.23283	-4.62419	-7.77796	3.64292	-5.77815	0.287163	-4.10559	3.97205	-16.0633	-4.5713	-1.5189	1.6746
1408	BB04CA350	ClC1=CC=C(S1)C(=O)N1CCC(CC1)C(=O)N[C@@H]1CCCN(C1)C#N	380.915	BB04	CA350	NCN-1	AA46		3.63315	-3.29008	-7.90439	2.93802	-3.19455	2.49124	-4.02903	6.62765	-12.0565	7.70972	1.40184	4.2725
1409	BB04CA351	ClC1=CC=CC(OC2=CN=C(C=C2)C(=O)N[C@@H]2CCCN(C2)C#N)=C1	356.835	BB04	CA351	NCN-1	AA47		5.83484	0.896062	-7.13231	1.65104	-3.0848	3.56777	-1.78415	31.5366	0.315776	46.9738	5.07742	5.51074
1410	BB04CA352	CC1CN(CC(C)O1)C1=NC=C(C=C1)C(=O)N[C@@H]1CCCN(C1)C#N	343.445	BB04	CA352	NCN-1	AA48		11.0762	3.34583	-4.89275	2.4643	0.664693	3.17023	-1.18158	9.43168	-7.41108	8.5136	2.92955	5.85605
1411	BB04CA353	O=C(N[C@@H]1CCCN(C1)C#N)C1=CSC(=N1)C1CCCCC1	318.455	BB04	CA353	NCN-1	AB25		10.8225	-3.44451	-3.33425	9.48438	-5.03622	0.779694	-1.77496	12.6979	-13.845	56.3797	0.826302	2.77797
1412	BB04CA354	O=C(N[C@@H]1CCCN(C1)C#N)C1=C(C=CO1)C1=CC=CC=C1	295.355	BB04	CA354	NCN-1	AB26		5.73043	-1.8716	-5.92951	6.74013	-5.93902	-1.66009	-2.66694	4.54828	-18.8606	11.5552	-1.54552	0.873383
1413	BB04CA355	O=C(N[C@@H]1CCCN(C1)C#N)C1=CC=C(CN2C=CC=N2)S1	315.415	BB04	CA355	NCN-1	AB27		7.33774	0.306974	-5.28891	9.66912	-5.51656	1.78938	-2.82619	2.68541	-11.6793	10.9694	-0.136053	1.10269
1414	BB04CA356	O=C(N[C@@H]1CCCN(C1)C#N)C1CC2CCC1O2	249.335	BB04	CA356	NCN-1	AB28		6.83402	-2.12622	-4.54211	8.7124	-4.81673	-2.11304	-3.03828	3.40295	-18.8123	-3.51262	-2.27297	0.792452
1415	BB04CA357	O=C(N[C@@H]1CCCN(C1)C#N)C1=CN=C(C=C1)C1=NC=CC=C1	307.375	BB04	CA357	NCN-1	AB29		7.5667	3.75487	-4.41821	28.6931	-5.90143	-0.363681	-2.20219	9.14972	-15.866	16.3634	1.85443	1.95786
1416	BB04CA358	O=C(N[C@@H]1CCCN(C1)C#N)C1CC2OC1C=C2	247.315	BB04	CA358	NCN-1	AB30		7.57036	-0.844084	-6.24643	22.4254	-6.3066	-2.89054	-2.38595	1.12589	-18.2246	-6.14615	-1.20803	1.98214
1417	BB04CA359	O=C(N[C@@H]1CCCN(C1)C#N)C1CC=CCC1C(=O)N1CCOCC1	346.445	BB04	CA359	NCN-1	AB31		6.7864	-2.1217	-4.83375	8.23765	-5.56392	-0.489452	-2.75575	-1.43248	-40.4333	-8.0717	-1.54004	2.32205
1418	BB04CA360	O=C(N[C@@H]1CCCN(C1)C#N)C1=NC(=CC=C1)N1CCOCC1	315.395	BB04	CA360	NCN-1	AB32		4.75414	-4.37334	-6.58359	6.7969	-6.40883	-0.955597	-3.10336	3.18581	-21.3368	-5.897	-1.93783	0.649473
1419	BB04CA361	O=C(N[C@@H]1CCCN(C1)C#N)C1=CC(CN2C=NC=N2)=CC=C1	310.375	BB04	CA361	NCN-1	AB33		11.4581	-4.3176	-4.62893	7.01053	-5.27075	-0.463946	-2.93645	2.73014	-20.9886	-4.39924	-0.449269	2.99108
1420	BB04CA362	O=C(N[C@@H]1CCCN(C1)C#N)C1=NC=CC(=C1)N1C=CC=C1	295.365	BB04	CA362	NCN-1	AB34		5.66083	-1.72847	-5.93203	17.2465	-4.30256	0.119175	-3.2963	9.96383	-21.1587	29.281	-0.790674	2.93173
1421	BB04CA363	O=C(N[C@@H]1CCCN(C1)C#N)C1=CC=C(CN2C=CN=N2)O1	300.335	BB04	CA363	NCN-1	AB35		6.94118	-6.05699	-5.6876	8.91572	-3.92145	-0.956477	-1.90359	1.93612	-20.5491	-1.75819	-1.01071	2.32475
1422	BB04CA364	CC1=C(CN2CCOCC2)C(=NO1)C(=O)N[C@@H]1CCCN(C1)C#N	333.405	BB04	CA364	NCN-1	AB36		15.3733	-6.49843	-5.40944	6.39439	-5.12868	-0.490332	-2.7994	-2.39503	-21.6675	-4.15103	-2.0177	1.18092
1423	BB04CA365	O=C(N[C@@H]1CCCN(C1)C#N)C1CCN(CC1)S(=O)(=O)N1CCCCC1	383.535	BB04	CA365	NCN-1	AB37		5.83484	-4.97599	-4.1881	43.1399	-6.09161	0.432284	-3.70286	0.989772	-21.207	28.7648	-0.705323	4.32375
1424	BB04CA366	CC1(CCCCN1C(=O)OCC1=CC=CC=C1)C(=O)N[C@@H]1CCCN(C1)C#N	384.495	BB04	CA366	NCN-1	AB38		10.7996	-2.89083	-5.03352	9.78265	-6.22091	3.40506	-2.69374	-0.437522	-18.8413	-3.61699	-0.932404	2.56485
1425	BB04CA367	O=C(N[C@@H]1CCCN(C1)C#N)C1=C(C=CS1)S(=O)(=O)NC1CCCCCC1	410.575	BB04	CA367	NCN-1	AB39		12.3969	0.00263658	-4.70816	8.5741	-2.01813	4.41651	-1.61035	2.88894	-15.3651	0.771912	0.794981	3.06392
1426	BB04CA368	CCN1N=CC=C1C1=CC(=NO1)C(=O)N[C@@H]1CCCN(C1)C#N	314.365	BB04	CA368	NCN-1	AB40		4.33469	-2.66709	-7.20227	7.62048	-4.82048	1.96529	-2.19454	30.8936	-18.2413	1.87102	-1.20647	-0.256957
1427	BB04CA369	O=C(N[C@@H]1CCCN(C1)C#N)C1=NC(=CC=C1)C(=O)N1CCCC1	327.405	BB04	CA369	NCN-1	AB41		4.01689	-2.42453	-6.52458	6.80102	-7.26427	0.949441	-4.96541	1.48563	-19.8105	-6.45172	-1.57293	1.7987
1428	BB04CA370	O=C(N[C@@H]1CCCN(C1)C#N)[1C@@H]1CCCO[1C@H]1C1=CC=CC=C1	313.415	BB04	CA370	NCN-1	AB42		4.55174	-3.7835	-7.38433	5.67711	-5.21588	1.49035	-4.21431	-0.180842	-16.1642	-5.74562	-0.970773	4.70143
1429	BB04CA371	O=C(N[C@@H]1CCCN(C1)C#N)C1CCCN(C1)S(=O)(=O)C1=CC=CS1	382.525	BB04	CA371	NCN-1	AB43		4.79535	0.360459	-6.22536	7.88882	-4.78816	2.4886	-4.46085	0.631976	-15.1958	10.9205	1.16458	2.13052
1430	BB04CA372	FC(F)(F)C1=NN(CC2=CC=C(O2)C(=O)N[C@@H]2CCCN(C2)C#N)C=C1Cl	401.795	BB04	CA372	NCN-1	AB44		5.81102	-1.62903	-7.36579	3.94738	-4.91445	3.77006	-2.40509	8.58321	-13.0696	41.8205	1.16223	3.73565
1431	BB04CA373	COC1=C(C=C(C=C1)C(=O)N[C@@H]1CCCN(C1)C#N)S(=O)(=O)N(C)CCC1=CN=CC=C1	457.575	BB04	CA373	NCN-1	AB45		5.10125	-1.93337	-7.25537	7.04046	-5.64961	1.20538	-4.36514	6.7858	-12.3161	-2.74071	1.56549	3.25816
1432	BB04CA374	FC(F)(F)C1=CN=C(C=C1)N1CCC(CC(=O)N[C@@H]2CCCN(C2)C#N)CC1	395.445	BB04	CA374	NCN-1	AB46		6.82486	-1.8957	-7.51498	0.285623	-2.99309	4.34614	-3.24271	7.08267	-9.82852	2.83191	-0.860365	4.01352
1433	BB04CA375	O=C(N[C@@H]1CCCN(C1)C#N)C1=C(N=CC=C1)N1C=NC=N1	297.335	BB04	CA375	NCN-1	AB47		8.62907	-0.452363	-5.93288	1.47249	-1.67385	4.26611	-4.09411	-0.543175	-5.83571	-3.09705	-1.18063	4.94692
1434	BB04CA65	COC1=CC=CC=C1C1=CC(=NN1)C(=O)N[C@@H]1CCCN(C1)C#N	325.385	BB04	CA065	NCN-1	AB48		8.31402	4.72288	-3.86359	8.11381	2.40413	4.97148	-0.494799	83.8558	-3.56826	58.1078	51.8977	7.05383
1435	BB04CA376	CCC1=CC=C(O1)C(=O)N1CCC(CC1)C(=O)N[C@@H]1CCCN(C1)C#N	358.455	BB04	CA376	NCN-1	AC25		4.3933	2.26483	-2.18624	-9.89463		-1.61963	-1.21298	-1.10126	-14.8441	6.59087	-1.52516	-4.8026
1436	BB04CA377	O=C(N[C@@H]1CCCN(C1)C#N)C1=NN(N=C1)C1=CC=CC=C1	296.355	BB04	CA377	NCN-1	AC26		-0.827922	0.727321	-7.87236	-9.51999		0.100705	-1.50392	11.9648	-18.0089	27.849	0.31811	-5.82772
1437	BB04CA378	CC1=C(C=CC(=N1)C1=CSC=C1)C(=O)N[C@@H]1CCCN(C1)C#N	326.435	BB04	CA378	NCN-1	AC27		0.46708	-0.304714	-4.01362	-8.88217		-1.90108	-1.59427	11.1053	-18.6237	49.7512	-0.747607	-5.18567
1438	BB04CA379	CN(C)S(=O)(=O)C1=CC(C(=O)N[C@@H]2CCCN(C2)C#N)=C(C=C1)N1CCCCC1	419.565	BB04	CA379	NCN-1	AC28		1.7227	-2.23921	-2.90607	-6.50018		-1.35402	-2.41198	-3.39387	-20.7	-3.53989	-2.59949	-4.98874
1439	BB04CA380	FC1=CC=C(CC2=NC=C(S2)C(=O)N[C@@H]2CCCN(C2)C#N)C=C1	344.425	BB04	CA380	NCN-1	AC29		0.958888	-0.489275	-5.3201	-7.75826		2.05324	-0.0851782	34.8015	-20.5254	86.5068	-1.36229	-4.83767
1440	BB04CA381	CC1=CC(=CC(C)=C1)N(CCC(=O)N[C@@H]1CCCN(C1)C#N)S(=O)(=O)C1=CC=C(Cl)C=C1	475.025	BB04	CA381	NCN-1	AC30		1.80971	-0.086254	-3.20108	-15.0013		2.65395	-1.54756	4.67079	-18.1229	46.861	2.11362	-4.9186
1441	BB04CA382	O=C(N[C@@H]1CCCN(C1)C#N)C1=CSC(CCC2=CC=CC=C2)=N1	340.465	BB04	CA382	NCN-1	AC31		-0.779383	-0.0357822	-5.90843	-10.9205	-4.92422	-0.442838	-2.71058	10.8233	-22.2096	18.5033	-3.31519	-4.53282
1442	BB04CA383	O=C(N[C@@H]1CCCN(C1)C#N)C1=CC=C(C=C1)C1=NN=CO1	297.335	BB04	CA383	NCN-1	AC32		-0.399308	-0.884009	-3.80458	-7.27732	-6.74484	-1.96001	-3.59337	6.08901	-21.9148	12.4794	-1.79062	-5.39609
1443	BB04CA384	O=C(N[C@@H]1CCCN(C1)C#N)C1=C(CN2C=NC=N2)C=CC=C1	310.375	BB04	CA384	NCN-1	AC33		-0.399308	-3.62003	-5.93288	-7.14109	-6.46747	0.663597	-1.91737	-4.73042	-23.3113	-2.66549	-3.84374	-4.9132
1444	BB04CA385	O=C(CC1=CN(CC2=CC=CC=C2)N=C1)N[C@@H]1CCCN(C1)C#N	323.415	BB04	CA385	NCN-1	AC34		0.322377	-6.42536	-3.22215	-8.58391	-6.64787	-1.18779	-3.97084	-3.35433	-22.8253	-3.6593	-3.1163	-4.37366
1445	BB04CA386	CN(CC1CC1)C1=C(C=C(C=C1)C(F)(F)F)C(=O)N[C@@H]1CCCN(C1)C#N	380.435	BB04	CA386	NCN-1	AC35		-0.108069	-6.33797	-4.22519	-6.61267	-5.82852	-1.68384	-2.57277	-2.59013	-22.942	0.699516	-2.83754	-3.99598
1446	BB04CA387	CNS(=O)(=O)C1=CC(C(=O)N[C@@H]2CCCN(C2)C#N)=C(C=C1)C1=CC(Cl)=C(Cl)C=C1	467.395	BB04	CA387	NCN-1	AC36		1.29409	-3.20722	-4.44602	-9.80587	-6.5479	-0.163151	-2.83844	-2.74829	-19.2842	-0.480447	-2.25417	-3.92854
1447	BB04CA388	O=C(CC1=CSC(=N1)N1CCCC1=O)N[C@@H]1CCCN(C1)C#N	333.435	BB04	CA388	NCN-1	AC37		2.02859	-5.02947	-3.7321	-6.63331	-7.31463	-2.39537	-3.21744	-3.61555	-23.7165	-1.7864	-2.8994	-4.39794
1448	BB04CA389	CC1CN(CC(C)O1)S(=O)(=O)C1=CC=C(C=C1)C(=O)N[C@@H]1CCCN(C1)C#N	406.525	BB04	CA389	NCN-1	AC38		5.13513	-4.40573	-3.43119	-7.1545	-5.8661	-0.501766	-3.45632	-0.685127	-22.0648	-2.06094	-1.81567	-3.86109
1449	BB04CA390	CN(C(=O)C1=C(C)N=CS1)C1=C(C=CC=C1)C(=O)N[C@@H]1CCCN(C1)C#N	383.495	BB04	CA390	NCN-1	AC39		5.31006	-1.98685	-4.57077	-4.56919	-7.09664	-0.912501	-2.5942	-1.36701	-21.1596	-5.61305	-2.37241	-2.85755
1450	BB04CA391	O=C(CC1=CC=C(C=C1)N1C=CC=C1)N[C@@H]1CCCN(C1)C#N	308.405	BB04	CA391	NCN-1	AC40		3.38038	6.6619	4.18178	5.02175	0.353488	10.2196	37.4568	26.1068	56.1642	21.8674	40.257	30.559
1451	BB04CA392	O=C(N[C@@H]1CCCN(C1)C#N)C1=C(C=CS1)N1C=CC=C1	300.405	BB04	CA392	NCN-1	AC41		0.110817	-0.487015	-1.7294	-15.6411	-2.79915	-30.4424	31.389	8.14828	35.516	-4.75934	25.6252	24.6159
1452	BB04CA393	O=C(N[C@@H]1CCCN(C1)C#N)C1=COC(=C1)C#CC1=CC=CC=C1	319.385	BB04	CA393	NCN-1	AC42		-2.56436	-3.27275	-6.77155	-10.9401	-5.19558	4.1975	5.72838	20.1545	-20.0263	77.5598	2.86299	-2.65522
1453	BB04CA394	ClC1=CC=C(OC2=CC=CC(=N2)C(=O)N[C@@H]2CCCN(C2)C#N)C=C1	356.835	BB04	CA394	NCN-1	AC43		-1.3353	-1.73299	-7.11376	-8.57256	-5.0911	1.27398	-2.40509	6.8234	-13.8424	37.3216	-2.39042	-2.9142
1454	BB04CA395	BrC1=C(OC2=C(C=CC=N2)C(=O)N[C@@H]2CCCN(C2)C#N)C=CC=C1	401.285	BB04	CA395	NCN-1	AC44		0.817848	-2.38611	-7.35399	-8.02969	-5.82326	0.0963073	-4.58106	-4.09715	-15.5449	12.7991	-1.98089	-1.59772
1455	BB04CA396	FC(F)(F)C1=CC=C(C=C1)N1C=C(C=N1)C(=O)N[C@@H]1CCCN(C1)C#N	363.365	BB04	CA396	NCN-1	AC45		-2.16597	-4.27164	-5.95901	-6.12244	-6.18182	0.0206687	-2.51994	14.4317	-14.0196	13.0783	-2.45776	-2.63364
1456	BB04CA397	CC1=CNC(=O)N1C1=CC(=CC=C1)C(=O)N[C@@H]1CCCN(C1)C#N	325.385	BB04	CA397	NCN-1	AC46		-0.333367	-4.05695	-6.84657	-3.84159	-5.51731	0.954718	-4.45549	-4.38235	-7.9093	-3.35091	-2.10226	-2.05903
1457	BB04CA398	CC1=CC=C(OC2=CN=C(C=C2)C(=O)N[C@@H]2CCCN(C2)C#N)C=C1	336.415	BB04	CA398	NCN-1	AC47		0.603541	-0.867436	-8.08561	-5.60951	-3.66286	3.99961	-3.25496	30.5189	3.09548	48.6211	0.80516	-0.661613
1458	BB04CA399	O=C(N[C@@H]1CCCN(C1)C#N)C1=CC=C(OCC2=CN=CC=C2)C=C1	336.415	BB04	CA399	NCN-1	AC48		5.35402	1.63205	-1.47063	-5.57236	-1.01311	2.55544	-1.34084	24.1441	0.544713	54.2153	6.22927	1.78251
1459	BB04CA400	CCN1C=C(C=N1)[1C@@H]1OCCC[1C@H]1C(=O)N[C@@H]1CCCN(C1)C#N	331.435	BB04	CA400	NCN-1	AD25		8.52009	-2.60758	-3.75148	2.41373	-8.77369	-4.04447	-2.79863	6.55051	-4.34191	-0.426855	0.98291	-1.98619
1460	BB04CA401	O=C(N[C@@H]1CCCN(C1)C#N)C1=CC=C(C=C1)C#CC1=CC=CC=C1	329.425	BB04	CA401	NCN-1	AD26		5.14063	6.84721	-5.25435	-2.95711	-7.09814	2.49388	5.5852	84.699	8.97154	86.6262	4.56297	-1.81353
1461	BB04CA402	O=C(N[C@@H]1CCCN(C1)C#N)C1CCN1C1CCCC1	276.405	BB04	CA402	NCN-1	AD27		5.30914	0.525434	-5.23244	1.43431	-7.67846	-2.90461	-2.49008	7.99466	-13.2363	15.4636	-0.715502	-0.696683
1462	BB04CA403	FC1=C(C=C(C=C1)S(=O)(=O)NC1=NC=CS1)C(=O)N[C@@H]1CCCN(C1)C#N	409.475	BB04	CA403	NCN-1	AD28		5.66815	-1.80531	-4.38702	4.69046	-5.13996	-2.62317	-3.29324	0.567158	-14.195	-1.94529	-2.00125	-2.16963
1463	BB04CA404	O=C(N[C@@H]1CCCN(C1)C#N)C1CCCN1C(=O)C1CC1	290.385	BB04	CA404	NCN-1	AD29		7.74254	0.0259892	-4.74272	2.97105	-7.1222	-1.74013	-3.98232	-1.65999	-20.0289	-4.06547	-1.52595	-1.63818
1464	BB04CA405	O=C(N[C@@H]1CCCN(C1)C#N)C(OC1CCOCC1)C1=CC=CC=C1	343.445	BB04	CA405	NCN-1	AD30		5.57016	-1.3375	-4.17546	2.03703	-5.76913	-3.03918	-3.73885	0.406409	-17.7133	-2.16436	-2.30977	-1.18767
1465	BB04CA406	O=C(CCN1C=CC(=N1)C(=O)N1CCCC1)N[C@@H]1CCCN(C1)C#N	344.435	BB04	CA406	NCN-1	AD31		3.84288	-0.767999	-7.18794	0.884218	-8.28057	-2.95562	-3.7488	-2.7794	-19.3325	-4.24223	-1.62696	-2.04014
1466	BB04CA407	O=C(N[C@@H]1CCCN(C1)C#N)C1=C(OCC2=CC=CS2)C=CC=C1	341.455	BB04	CA407	NCN-1	AD32		7.19303	0.904348	-6.14444	0.316585	-0.717689	32.9024	13.7011	57.5027	39.0948	55.4583	11.8617	4.34803
1467	BB04CA408	O=C(N[C@@H]1CCCN(C1)C#N)C1=CNN=C1C1=CC=NC=C1	296.355	BB04	CA408	NCN-1	AD33		4.41528	-3.78727	-5.56791	0.742826	-6.84257	-0.960875	-4.55426	-3.32452	-20.4052	3.17321	-2.76315	-1.44934
1468	BB04CA409	COC1=C(C=CC=C1)N1CC(CCC1=O)C(=O)N[C@@H]1CCCN(C1)C#N	356.445	BB04	CA409	NCN-1	AD34		3.92714	-5.28711	-5.75418	-0.140618	-7.58224	0.705814	-4.25872	-1.60619	-21.9359	-3.12338	-2.71773	1.18901
1469	BB04CA410	CN1N=CC=C1[1C@@H]1C[1C@H]1C(=O)N[C@@H]1CCCN(C1)C#N	273.355	BB04	CA410	NCN-1	AD35		4.58837	-3.33151	-6.13686	-0.10656	-8.3159	0.341693	-4.86741	-2.0126	-22.2929	-2.99081	-1.31609	-2.49066
1470	BB04CA411	O=C(N[C@@H]1CCCN(C1)C#N)C1CCCN(C1)C1=NC=CC=N1	314.405	BB04	CA411	NCN-1	AD36		4.49496	-3.36014	-5.60584	-1.31201	-6.42537	-1.45868	-5.10323	-3.28174	-21.792	1.63408	-2.86651	-2.30722
1471	BB04CA412	O=C(N[C@@H]1CCCN(C1)C#N)C1=CC=C(NC1=O)C1=CC=NC=C1	323.375	BB04	CA412	NCN-1	AD37		5.86048	-3.54244	-6.88365	-0.172612	-11.4896	-1.01453	-5.23722	23.225	-21.5096	-3.57656	-1.7867	-1.91335
1472	BB04CA413	CN1CCN(CC2=C(C)ON=C2C(=O)N[C@@H]2CCCN(C2)C#N)CC1	346.455	BB04	CA413	NCN-1	AD38		9.87371	-2.54129	-5.18945	-0.680386	-5.88865	2.12008	-5.09634	-0.823837	-21.8903	-3.03124	-2.38807	-0.955663
1473	BB04CA414	O=C(N[C@@H]1CCCN(C1)C#N)C1=CC=CN1CC1=NC=CC=C1	309.385	BB04	CA414	NCN-1	AD39		11.9701	0.225616	-3.86022	-13.0723	-5.8428	1.79554	-2.78332	-0.0401872	-16.6335	-0.613017	-0.637198	-0.799196
1474	BB04CA415	FC(F)(F)C1=NN(CCC(=O)N[C@@H]2CCCN(C2)C#N)C(=C1)C1CC1	355.385	BB04	CA415	NCN-1	AD40		4.40521	-2.30626	-6.96036	-2.62685	-5.3775	-2.30742	-6.29151	-1.64119	-21.0728	-2.79336	-2.12184	-1.68404
1475	BB04CA416	CC1=CSC(=N1)C1=CC(=CC=C1)C(=O)N[C@@H]1CCCN(C1)C#N	326.435	BB04	CA416	NCN-1	AD41		3.22194	0.244449	-5.51228	-4.06555	-6.72831	0.609946	-4.08339	15.6017	-15.43	59.0574	-1.29495	-0.81808
1476	BB04CA417	FC1=CC(F)=C(OCC2=CC(=NO2)C(=O)N[C@@H]2CCCN(C2)C#N)C=C1	362.355	BB04	CA417	NCN-1	AD42		6.83036	0.441816	-8.40928	15.1411	-4.05976	0.0365	3.19103	31.6403	41.5798	79.8135	5.41178	1.70158
1477	BB04CA418	CC(=O)N1CCN(CC1)S(=O)(=O)C1=CC(=CC=C1)C(=O)N[C@@H]1CCCN(C1)C#N	419.525	BB04	CA418	NCN-1	AD43		1.88297	-1.43317	-8.9226	-4.34111	-6.09913	-0.766501	-0.597396	-1.72546	-16.3809	-4.39924	-1.20412	-2.48526
1478	BB04CA419	CN1C=C(C=N1)C1=CC(=NN1)C(=O)N[C@@H]1CCCN(C1)C#N	299.355	BB04	CA419	NCN-1	AD44		4.14144	-1.53638	-8.17412	-6.72414	-6.13897	0.335537	-4.88502	13.0764	8.09614	11.024	-0.865846	-1.70023
1479	BB04CA420	CC1=NN(C(C)=C1)C1=NC(C(=O)N[C@@H]2CCCN(C2)C#N)=C(Cl)C=C1	358.845	BB04	CA420	NCN-1	AD45		3.53882	12.3953	-7.74846	-5.28854	-6.17806	2.37162	-6.12154	1.43507	5.3638	-1.98008	-1.5557	-0.551007
1480	BB04CA421	O=C(CC1=CSC(NS(=O)(=O)C2=CC=CC=C2)=N1)N[C@@H]1CCCN(C1)C#N	405.515	BB04	CA421	NCN-1	AD46		5.12964	-1.05275	-8.40001	-4.4278	-4.58896	3.56161	-4.12856	-0.953474	-0.110521	-3.80973	-1.08431	0.638682
1481	BB04CA422	O=C(N[C@@H]1CCCN(C1)C#N)C1=CC(=CC=C1)S(=O)(=O)N1CCOCC1	378.465	BB04	CA422	NCN-1	AD47		3.79342	0.743893	-6.18069	-3.17591	-3.41555	1.33907	-5.78925	-3.63694	-2.38586	13.6537	-1.31296	0.444447
1482	BB04CA423	O=C(CC1=COC(=N1)C1=CC=CS1)N[C@@H]1CCCN(C1)C#N	316.405	BB04	CA423	NCN-1	AE25		9.74457	0.585698	-1.8887	7.48941	-4.59197	-2.13239	-1.03841	7.33481	10.6215	21.622	2.40021	0.439052
1483	BB04CA424	COC1=CC=C(C=C1)S(=O)(=O)N(CCC(=O)N[C@@H]1CCCN(C1)C#N)CC1=CC=CC=C1	456.585	BB04	CA424	NCN-1	AE26		2.14307	-1.19362	-2.83442	2.64079	-7.97764	-0.564211	-2.75346	12.366	-1.05522	33.4903	2.47617	-0.510541
1484	BB04CA425	CC1=C(CC(=O)N[C@@H]2CCCN(C2)C#N)N=C(O1)C1=CSC=C1	330.425	BB04	CA425	NCN-1	AE27		3.78426	1.54918	-3.05526	5.35923	-5.16101	-1.79994	-2.8438	12.5397	-6.90496	19.1493	0.509171	-0.648124
1485	BB04CA426	CC1=CC=C(C=CS(=O)(=O)N2CCC(CC2)C(=O)N[C@@H]2CCCN(C2)C#N)C=C1	416.565	BB04	CA426	NCN-1	AE28		5.78904	0.987213	-2.64983	6.40162	-6.73808	-1.52201	-2.30019	0.43817	-9.9943	5.22286	6.15175	0.0532797
1486	BB04CA427	ClC1=CC(Cl)=C(OC2=C(C=CC=N2)C(=O)N[C@@H]2CCCN(C2)C#N)C=C1	391.275	BB04	CA427	NCN-1	AE29		5.15711	1.80757	-2.81503	5.94338	-4.83401	-0.532549	-1.28188	-2.60569	-14.3213	6.37838	-0.886988	0.0155118
1487	BB04CA428	O=C(CC1=CSC(=N1)C1=CC=CC=C1)N[C@@H]1CCCN(C1)C#N	326.435	BB04	CA428	NCN-1	AE30		5.83575	0.105087	-1.09639	7.30983	-6.83354	0.113898	-2.64703	-1.58286	-16.3861	-4.44813	-1.89554	0.0370935
1488	BB04CA429	CC1=C(C=CC=C1)N1C=C(C=N1)C(=O)N[C@@H]1CCCN(C1)C#N	309.385	BB04	CA429	NCN-1	AE31		5.24045	0.468935	-5.14478	4.15172	-7.26352	0.865887	-2.76494	2.13835	-13.8152	10.1458	1.56862	0.169281
1489	BB04CA430	O=C(N[C@@H]1CCCN(C1)C#N)C1=C(N=CC=C1)N1C=CC=N1	296.355	BB04	CA430	NCN-1	AE32		4.89701	-0.778546	-4.2589	5.75658	-6.83204	-0.186898	-4.6224	-3.34396	-14.9958	-4.95679	-1.81567	1.06222
1490	BB04CA431	CCN1N=C(C=C1C(=O)N1CCCCC1C(=O)N[C@@H]1CCCN(C1)C#N)C(C)C	400.545	BB04	CA431	NCN-1	AE33		4.22295	-2.24147	-4.55138	6.47076	-4.56115	-2.85712	-4.56192	-2.06186	-20.4096	1.27116	-0.97782	-0.470076
1491	BB04CA432	CN1N=C(C=C1C(=O)N[C@@H]1CCCN(C1)C#N)C1CCC1	287.385	BB04	CA432	NCN-1	AE34		3.99124	-3.71947	-4.2117	6.46767	-6.6366	-0.472742	-3.83532	0.424558	-19.6737	-1.40843	-1.04673	0.474122
1492	BB04CA433	O=C(N[C@@H]1CCCN(C1)C#N)C1=CC(OC2=NC=CS2)=CC=C1	328.415	BB04	CA433	NCN-1	AE35		4.9657	-1.85503	-5.32178	5.49031	-5.53535	-2.13415	-2.31398	2.31595	-21.0122	28.8983	-0.131355	0.339237
1493	BB04CA434	CNS(=O)(=O)C1=CC(C(=O)N[C@@H]2CCCN(C2)C#N)=C(C=C1)C1=C(OC(F)(F)F)C=CC=C1	482.505	BB04	CA434	NCN-1	AE36		3.92897	-3.67352	-2.50569	5.02898	-6.88692	-0.960875	-4.50832	-3.36406	-19.0404	-4.18769	-0.914394	3.49016
1494	BB04CA435	O=C(CC1=CC=C(OCC2=NC=CC=C2)C=C1)N[C@@H]1CCCN(C1)C#N	350.435	BB04	CA435	NCN-1	AE37		5.33662	-1.93714	-4.51851	-1.25215	-4.76636	2.09545	-4.10942	-1.75009	-18.4474	0.265139	-0.948848	0.86529
1495	BB04CA436	FC1=CC=CC(NS(=O)(=O)C2=CC(C(=O)N[C@@H]3CCCN(C3)C#N)=C(F)C=C2)=C1	420.455	BB04	CA436	NCN-1	AE38		8.24808	-1.38722	-3.94619	7.23139	-5.49852	0.315308	-4.06425	-1.77666	-18.6553	2.05154	-1.26206	0.948919
1496	BB04CA437	O=C(N[C@@H]1CCCN(C1)C#N)C1=NN(C=N1)C1=CC=CC=C1	296.355	BB04	CA437	NCN-1	AE39		9.79036	0.0870073	0.241277	7.09413	-4.40479	2.65835	0.072545	12.7828	-15.6195	20.7213	2.881	1.86884
1497	BB04CA438	ClC1=NN=C(C=C1)N1CCCC(C1)C(=O)N[C@@H]1CCCN(C1)C#N	348.855	BB04	CA438	NCN-1	AE40		1.64302	0.194731	-2.10027	6.56365	-5.18506	5.95742	-3.771	2.13122	-15.0257	3.55305	0.605485	0.884174
1498	BB04CA439	O=C(N[C@@H]1CCCN(C1)C#N)C1=C(NN=C1)C1CC1	259.325	BB04	CA439	NCN-1	AE41		2.16963	-0.589465	-2.61527	6.01975	-5.72779	-0.753308	-4.32227	-2.64198	-15.2713	-2.38249	-2.1375	0.654869
1499	BB04CA440	FC(F)(F)C1=C(N=CC=C1)N1CCCC(C1)C(=O)N[C@@H]1CCCN(C1)C#N	381.415	BB04	CA440	NCN-1	AE42		1.42047	0.53146	-4.36426	2.63666	-6.76138	3.01103	-4.2258	1.95751	-15.3335	0.472925	-0.015465	1.04604
1500	BB04CA441	O=C(N[C@@H]1CCCN(C1)C#N)C1=NN(C(=O)NC1=O)C1=CC=CC=C1	340.355	BB04	CA441	NCN-1	AE43		3.45273	0.911128	-6.84404	4.6275	-4.32436	0.544862	-3.69061	-1.0883	-12.5179	-0.574468	-0.59648	1.02445
1501	BB04CA442	CN1C=C(C=N1)C1=NC(=CS1)C(=O)N[C@@H]1CCCN(C1)C#N	316.405	BB04	CA442	NCN-1	AE44		1.05597	3.01286	-5.53082	3.67904	-5.85783	3.14296	-4.46238	9.71169	-7.34968	1.51844	0.1662	2.54866
1502	BB04CA443	O=C(N[C@@H]1CCCN(C1)C#N)C1=C(CC2=CC=CC=C2)SC=N1	326.435	BB04	CA443	NCN-1	AE45		3.4683	3.42417	-5.0706	2.50971	-0.330561	6.91258	0.168251	10.1414	14.2459	26.1773	1.6759	4.08366
1503	BB04CA444	O=C(N[C@@H]1CCCN(C1)C#N)C1CCN(CC1)C(=O)N1CCOCC1	349.455	BB04	CA444	NCN-1	AE46		2.20077	0.160832	-6.5819	3.67594	-4.21536	0.387428	-4.22809	1.50508	-1.15434	0.204966	-0.97782	3.26085
1504	BB04CA445	CC1=C(CC2=CC=C(O2)C(=O)N[C@@H]2CCCN(C2)C#N)C(C)=NN1	327.405	BB04	CA445	NCN-1	AE47		3.78884	1.63506	-6.32061	5.82985	-0.822175	6.48162	-3.69444	10.249	11.5872	12.7013	1.18493	3.92179
1505	BB04CA446	CC1=NN(C(=O)C1CC(=O)N[C@@H]1CCCN(C1)C#N)C1=CC(Br)=CC=C1	418.315	BB04	CA446	NCN-1	AE48		7.46962	9.31882	-4.37606	7.97448	0.942824	32.4521	-0.876857	4.3091	62.9025	14.216	0.665779	7.02416
1506	BB04CA447	CCN1C=CC(=N1)C1=CC(=NO1)C(=O)N[C@@H]1CCCN(C1)C#N	314.365	BB04	CA447	NCN-1	AF25		14.6352	7.86794	0.468856	7.73504	-2.96227	2.63108	-1.03535	46.7526	22.2815	11.5834	5.73439	5.93159
1507	BB04CA448	O=C(N[C@@H]1CCCN(C1)C#N)C1=CC=C(CN2C=CC=CC2=O)O1	326.375	BB04	CA448	NCN-1	AF26		5.38699	3.556	-2.61106	6.52959	-3.53357	1.29509	-2.16621	14.0273	7.04706	4.76028	2.86925	3.26355
1508	BB04CA449	CC(C)N1N=CC=C1[1C@@H]1OCC[1C@H]1C(=O)N[C@@H]1CCCN(C1)C#N	331.435	BB04	CA449	NCN-1	AF27		7.38994	2.7477	-2.63719	6.48108	-3.64708	3.05413	-3.70209	8.50413	-0.0245603	0.514295	1.1356	4.67715
1509	BB04CA450	O=C(N[C@@H]1CCCN(C1)C#N)C1=CN=C(S1)C1=CN=CC=C1	313.395	BB04	CA450	NCN-1	AF28		7.8735	4.16392	-2.2444	7.58952	-2.91492	6.7015	-0.571364	56.9887	0.0938555	18.0163	7.76638	3.89212
1510	BB04CA451	O=C(N[C@@H]1CCCN(C1)C#N)C1=CN(C2CC2)C(=O)C=C1	286.355	BB04	CA451	NCN-1	AF29		8.98992	5.07995	-2.01429	8.32125	-4.67616	3.83866	-0.448861	6.54468	-7.76369	0.545322	2.88256	4.05398
1511	BB04CA452	O=C(N[C@@H]1CCCN(C1)C#N)C1CN(OCC2=CC=CC=C2)C(=O)C1	342.415	BB04	CA452	NCN-1	AF30		9.78121	4.73945	-2.28402	8.25933	-3.13216	2.40592	-2.69067	0.865321	-8.71014	4.08145	2.08465	4.01082
1512	BB04CA453	ClC1=NN=C(C=C1)N1CCC(CC(=O)N[C@@H]2CCCN(C2)C#N)CC1	362.885	BB04	CA453	NCN-1	AF31		8.38912	3.58914	-3.73547	7.66589	-3.3915	3.1069	-0.891404	2.76514	-11.7012	2.53669	3.05483	4.28059
1513	BB04CA454	O=C(N[C@@H]1CCCN(C1)C#N)C1=CN(CC2CCC2)N=C1	287.385	BB04	CA454	NCN-1	AF32		9.11447	3.85883	-4.26817	6.93622	-2.78187	3.13505	-0.445032	4.52884	-13.3301	17.6327	2.68289	4.37231
1514	BB04CA455	O=C(CC1=CSC(=N1)C1CC1)N[C@@H]1CCCN(C1)C#N	290.405	BB04	CA455	NCN-1	AF33		9.85814	3.05655	-3.43709	7.52347	-3.52004	4.36461	-2.84687	-3.53647	-15.1844	3.91127	0.561635	3.88403
1515	BB04CA456	O=C(N[C@@H]1CCCN(C1)C#N)C1=NOC(=C1)C1CCC1	274.345	BB04	CA456	NCN-1	AF34		7.93578	-0.319027	-3.99002	6.51308	-0.977026	2.17725	-4.18598	20.8377	-13.6091	23.3275	5.15651	7.94947
1516	BB04CA457	O=C(N[C@@H]1CCCN(C1)C#N)C(N1C=CC=C1)C1=CC=CC=C1	308.405	BB04	CA457	NCN-1	AF35		10.0917	-0.0101697	-4.79161	5.16418	-3.82072	3.61702	-2.81318	-1.70147	-13.4082	2.44266	-0.116477	3.94338
1517	BB04CA458	ClC1=C(N=C(N=C1)N1CCOCC1)C(=O)N[C@@H]1CCCN(C1)C#N	350.825	BB04	CA458	NCN-1	AF36		9.00915	0.232396	-5.58055	6.23133	-3.25544	2.03125	-1.38907	-3.12682	-17.6905	2.75575	0.683789	4.69604
1518	BB04CA459	BrC1=CC=C(S1)S(=O)(=O)N1CCCCC1C(=O)N[C@@H]1CCCN(C1)C#N	461.415	BB04	CA459	NCN-1	AF37		11.0506	1.89947	-3.1564	6.37478	-3.17952	3.65572	-0.999361	-1.087	-15.0888	15.175	1.94605	5.0899
1519	BB04CA460	CC(C)C1=NN(C(=C1)C(=O)N[C@@H]1CCCN(C1)C#N)C1=CC=CC=C1	337.445	BB04	CA460	NCN-1	AF38		12.4701	1.95597	-4.1645	6.35724	-1.91966	4.59241	-0.57213	21.0386	9.518	29.2631	3.03682	4.11333
1520	BB04CA461	O=C(N[C@@H]1CCCN(C1)C#N)C1=CC=C(C=C1)C1=NOC=N1	297.335	BB04	CA461	NCN-1	AF39		14.1699	4.3078	-1.26496	8.85999	-2.27221	4.11747	-2.98009	6.4306	-14.152	35.7411	3.19421	5.49995
1521	BB04CA462	O=C(N[C@@H]1CCCN(C1)C#N)C(CCC1=CC=CC=C1)C1=CC=CC=C1	347.475	BB04	CA462	NCN-1	AF40		5.97405	2.30626	-4.43169	6.3882	-2.61048	5.38837	-1.51847	1.50378	-12.9573	20.0528	0.914003	4.11063
1522	BB04CA463	O=C(N[C@@H]1CCCN(C1)C#N)C1=CC(=CC=C1)C1=NOC=N1	297.335	BB04	CA463	NCN-1	AF41		5.87971	3.35939	-2.95495	5.77103	-1.7603	2.98729	-3.62706	6.55116	-12.6617	17.8856	0.0542255	4.24822
1523	BB04CA464	COC1CC(N(C1)C(=O)OCC1=CC=CC=C1)C(=O)N[C@@H]1CCCN(C1)C#N	386.475	BB04	CA464	NCN-1	AF42		4.30996	2.73866	-4.68709	6.53991	-1.88283	3.6135	-3.58112	0.112783	-12.4565	-0.615837	-0.482156	5.23018
1524	BB04CA465	CC1=CC(COC2=CC(=CC=C2)C(=O)N[C@@H]2CCCN(C2)C#N)=CC=C1	349.455	BB04	CA465	NCN-1	AF43		4.22753	3.45355	-3.30391	4.53049	-2.40376	5.57219	-0.203088	10.3113	-5.91728	30.6273	0.378404	5.93428
1525	BB04CA466	CN1C=C(C=N1)C1=CC(=NO1)C(=O)N[C@@H]1CCCN(C1)C#N	300.335	BB04	CA466	NCN-1	AF44		3.69909	3.27426	-4.8995	5.29834	-2.2256	3.61087	-2.94334	4.45624	-5.42871	12.0667	-0.258207	5.74275
1526	BB04CA467	FC(F)(F)C1=CC=CC(=C1)S(=O)(=O)NC1=CC=C(CC(=O)N[C@@H]2CCCN(C2)C#N)C=C1	466.505	BB04	CA467	NCN-1	AF45		12.8474	4.22193	-4.80172	4.52533	-0.939441	3.37779	-2.78944	0.106302	-2.04728	8.22401	-0.181469	6.87578
1527	BB04CA468	CC1CCCCN1S(=O)(=O)C1=C(C=CC=C1)C(=O)N[C@@H]1CCCN(C1)C#N	390.525	BB04	CA468	NCN-1	AF46		6.7635	2.87049	-6.37624	0.114301	-1.16946	9.81939	-2.97626	-0.253439	17.2212	4.40488	0.500558	4.65287
1528	BB04CA469	O=C(N[C@@H]1CCCN(C1)C#N)C1=CC=C(C=C1)S(=O)(=O)N1CCCCCC1	390.525	BB04	CA469	NCN-1	AF47		6.80197	5.03475	-4.39461	2.79663	-0.282452	2.66186	-5.19893	5.21332	22.4911	61.7643	1.67747	5.95587
1529	BB05CA90	ClC1=C(N=C(N=C1)N1CCCC1)C(=O)NC1CN(C1)C#N	306.771	BB05	CA090	NCN-2	A01		12.9892	21.5535	12.282	12.6424	16.9801	21.8065	14.0871	14.0889	1.37628	33.0236	17.7341	18.3061
1530	BB05CA91	ClC1=CC=C(C=C1)S(=O)(=O)NC(CC1=CNC=N1)C(=O)NC1CN(C1)C#N	408.881	BB05	CA091	NCN-2	A02		12.8338	20.425	9.04452	12.8721	16.3205	21.0885	14.1869	9.90079	0.627366	30.3641	16.0878	14.0793
1531	BB05CA92	O=C(CC1=CSC(=N1)C1=NC=CN=C1)NC1CN(C1)C#N	300.361	BB05	CA092	NCN-2	A03		10.4376	18.2959	7.89157	8.32776	14.6912	23.7287	14.1154	11.394	3.43535	32.0249	16.6169	10.4976
1532	BB05CA93	ClC1=CC=CC(Cl)=C1S(=O)(=O)N(CCC(=O)NC1CN(C1)C#N)CC1=CC=CC=C1	467.391	BB05	CA093	NCN-2	A04		11.199	16.2189	7.54429	6.98363	18.8174	23.7161	14.2532	12.4622	-6.17743	33.0984	14.2767	8.93949
1533	BB05CA94	O=C(NC1CN(C1)C#N)C1=C(OC=N1)C1=CC=CS1	274.321	BB05	CA094	NCN-2	A05		11.1711	18.2212	6.98102	8.28648	16.2596	19.4743	13.2039	9.91485	2.18542	26.5255	16.2348	6.47413
1534	BB05CA95	O=C(NC1CN(C1)C#N)C1=CC(=CC=C1)S(=O)(=O)NCC1=CC=CS1	376.471	BB05	CA095	NCN-2	A06		11.083	15.3676	6.91965	11.6529	16.78	21.5605	14.1467	23.1706	0.740838	30.9757	17.4845	9.68469
1535	BB05CA96	CC1=CC=C(C)N1C1=C(C=C(C)C=C1)C(=O)NC1CN(C1)C#N	308.401	BB05	CA096	NCN-2	A07		12.2015	21.4563	7.19701	-3.31878	18.8934	27.5102	27.1446	19.3639	30.0654	28.7379	28.7396	19.8377
1536	BB05CA97	ClC1=CC=C(OCC2=NC(CC(=O)NC3CN(C3)C#N)=CS2)C=C1	362.861	BB05	CA097	NCN-2	A08		11.6179	14.7066	5.5041	6.01652	17.7181	20.6425	18.1792	11.9428	-4.62549	24.6487	15.8083	10.3975
1537	BB05CA98	O=C(CC1=NOC(=C1)C1=CC=CC=C1)NC1CN(C1)C#N	282.321	BB05	CA098	NCN-2	A09		11.2778	14.8792	4.48089	-8.20227	18.4995	20.9889	14.7268	20.5804	3.52787	32.3232	17.4465	12.1029
1538	BB05CA99	O=C(CC1=CC=C(S1)S(=O)(=O)N1CCCC1)NC1CN(C1)C#N	354.471	BB05	CA099	NCN-2	A10		10.6208	14.2592	4.34415	10.5776	16.818	22.9454	19.5375	22.3688	-0.0909954	29.1363	18.3125	11.7819
1539	BB05CA100	CN(C(=O)C1=CC=CS1)C1=C(C=CC=C1)C(=O)NC1CN(C1)C#N	340.421	BB05	CA100	NCN-2	A11		8.6056	12.6585	4.91364	8.23294	18.0716	16.158	13.2612	10.6464	-4.05551	23.1619	13.6393	8.81578
1540	BB05CA101	CN1CCN(CC1)C1=C(C=CC=C1)C(=O)NC1CN(C1)C#N	299.391	BB05	CA101	NCN-2	A12		9.61898	12.1549	5.73173	9.62838	16.8844	18.5203	13.8399	9.55769	2.9352	24.7459	14.0965	9.79662
1541	BB05CA102	CN1C=C(C=N1)C1=C(N=CO1)C(=O)NC1CN(C1)C#N	272.281	BB05	CA102	NCN-2	A13		7.07973	13.2392	2.75846	6.62222	14.3978	16.7555	12.2201	9.45099	-1.52597	20.5912	11.7475	7.96159
1542	BB05CA103	NS(=O)(=O)C1=CC(C(=O)NC2CN(C2)C#N)=C(C=C1)C1=CC(=CC=C1)C(F)(F)F	424.421	BB05	CA103	NCN-2	A14		9.65454	26.9948	2.93326	5.8057	14.1487	12.538	12.5813	12.6622	1.0123	22.4399	11.3767	5.617
1543	BB05CA104	O=C(NC1CN(C1)C#N)C1=C(ON=C1)C1=CC=CS1	274.321	BB05	CA104	NCN-2	A15		9.3809	12.5003	4.47778	6.60995	16.3007	17.0417	13.8197	14.5579	3.2311	22.1884	13.4285	4.56547
1544	BB05CA105	O=C(NC1CN(C1)C#N)C1=CC=C(OCC2=CC=NC=C2)C=C1	308.361	BB05	CA105	NCN-2	A16		8.21293	12.8689	3.38776	5.15873	14.2341	16.8785	11.9059	6.61799	-6.79716	21.1532	11.85	7.49915
1545	BB05CA106	O=C(NC1CN(C1)C#N)C1=NC=CC(=C1)N1C=CN=C1	268.301	BB05	CA106	NCN-2	A17		7.76692	14.925	3.61929	6.78507	16.4597	16.9563	14.0245	7.71758	-5.384	23.5078	12.8331	5.95573
1546	BB05CA107	ClC1=CC=C(CN2CCC(CC2)C(=O)NC2CN(C2)C#N)S1	338.881	BB05	CA107	NCN-2	A18		7.38584	30.5255	3.84226	8.55977	17.2309	20.399	14.5577	8.10924	-8.30633	21.4861	13.3881	9.06614
1547	BB05CA108	O=C(NC1CN(C1)C#N)C1CN(C(=O)C1)C1=NC=CN=C1	286.311	BB05	CA108	NCN-2	A19		6.12433	13.6617	4.29676	9.20451	15.4497	16.2099	12.9209	9.47846	-10.2013	22.1398	12.8614	6.96308
1548	BB05CA109	CCC(N1N=NC(=N1)C1=CSC=C1)C(=O)NC1CN(C1)C#N	317.371	BB05	CA109	NCN-2	A20		5.85224	13.6665	3.86013	8.26083	16.0919	18.6199	10.5743	8.49388	-7.17772	20.1583	13.3671	6.21199
1549	BB05CA110	CN1N=C(C)C(C(=O)NC2CN(C2)C#N)=C1N1C=C(C)C=N1	299.351	BB05	CA110	NCN-2	A21		7.6757	12.3051	3.90597	10.1248	16.2723	18.0927	14.2316	9.25867	-7.11837	21.2337	10.5551	5.27827
1550	BB05CA111	O=C(NC1CN(C1)C#N)C1=CSC(=N1)C1=NC=CC=N1	286.331	BB05	CA111	NCN-2	A22		7.86972	13.8833	3.88111	12.5509	16.6274	18.4752	12.9224	10.803	-4.55653	23.3358	11.8315	5.82907
1551	BB05CA112	O=C(NC1CN(C1)C#N)C1=C(OC=N1)C1CC1	232.261	BB05	CA112	NCN-2	A23		7.22119	12.7027	1.73758	8.89664	17.4452	17.1538	11.8232	8.43446	-7.31127	19.961	12.2976	4.66267
1552	BB05CA113	OC(CC(=O)NC1CN(C1)C#N)(C1=NC=CN1CC1=CC=CC=C1)C(F)(F)F	393.391	BB05	CA113	NCN-2	A24		6.82774	10.3462	1.72981	5.97859	13.9929	17.5999	12.8613	8.84912	-3.73779	28.204	10.0422	4.36223
1553	BB05CA114	O=C(NC1CN(C1)C#N)C1=CN(N=N1)C1CCC1	246.291	BB05	CA114	NCN-2	B01		14.8095	23.5252	11.9945	23.3263	17.4238	24.5328	14.9562	15.3841	4.40335	28.0871	18.3448	20.1705
1554	BB05CA115	CC1=CC=C(NS(=O)(=O)C2=CC(=CC=C2)C(=O)NC2CN(C2)C#N)C=C1	370.451	BB05	CA115	NCN-2	B02		13.2682	20.0861	8.51932	21.3318	17.4357	24.0383	14.3544	23.9603	14.848	29.8115	17.1961	15.178
1555	BB05CA116	O=C(NC1CN(C1)C#N)[1C@@H]1C[1C@H]1C1=CC=CO1	231.271	BB05	CA116	NCN-2	B03		12.1984	16.753	8.09202	17.44	13.2581	21.763	16.7501	13.3695	0.768769	23.4031	19.4999	12.5919
1556	BB05CA117	CN1N=CC(C(=O)NC2CN(C2)C#N)=C1N1C=CC=C1	270.311	BB05	CA117	NCN-2	B04		11.5568	14.8383	7.59867	16.7473	16.0034	16.83	16.6876	11.5588	2.76761	23.9623	22.3184	12.2384
1557	BB05CA118	O=C(NC1CN(C1)C#N)C1(CC1)N1C=NN=N1	233.251	BB05	CA118	NCN-2	B05		10.6022	13.383	6.0728	14.7684	15.8096	19.1019	10.4701	6.32984	-5.46954	20.8951	13.6102	8.61843
1558	BB05CA119	O=C(NC1CN(C1)C#N)C1CC(C1)OCC1=CC=CC=C1	285.361	BB05	CA119	NCN-2	B06		10.9493	13.2601	5.41553	14.8476	15.7447	18.1973	12.0369	9.93657	-2.04881	23.1871	18.386	11.2311
1559	BB05CA120	O=C(NC1CN(C1)C#N)C1(CCOCC1)N1C=NN=N1	277.301	BB05	CA120	NCN-2	B07		11.2685	12.9131	5.26014	14.1092	13.5839	16.6141	11.6408	6.00782	-3.63131	19.5046	14.6467	7.13392
1560	BB05CA121	FC1=C(CC2=NC(=NO2)C(=O)NC2CN(C2)C#N)C=CC=C1	301.301	BB05	CA121	NCN-2	B08		10.6138	11.9815	4.11108	14.1761	16.886	13.0576	12.7883	7.232	-2.84573	22.0089	12.5755	9.14861
1561	BB05CA122	CCN1C=C(C=N1)S(=O)(=O)N1CCC(CC1)C(=O)NC1CN(C1)C#N	366.461	BB05	CA122	NCN-2	B09		10.5025	12.2859	4.78156	14.977	18.119	19.4911	11.742	14.0525	-6.15299	14.3325	15.6314	7.83199
1562	BB05CA123	O=C(NC1CN(C1)C#N)[1C@@H]1CCO[1C@H]1C1=CC=CC=C1	271.341	BB05	CA123	NCN-2	B10		10.2242	11.6	3.37766	15.6954	18.4378	16.0199	13.5286	18.3774	-3.73168	19.0099	14.4996	7.1457
1563	BB05CA124	ClC1=C(C=CC=C1)N1N=NC=C1C(=O)NC1CN(C1)C#N	302.741	BB05	CA124	NCN-2	B11		9.19075	11.3566	2.59997	14.6948	15.498	15.7488	11.7115	8.41657	-3.67669	19.8703	15.8826	8.77748
1564	BB05CA125	O=C(NC1CN(C1)C#N)C1=CN(N=C1)C1=CC=NC=C1	268.301	BB05	CA125	NCN-2	B12		9.49607	12.4401	3.18266	16.1248	16.1568	15.7287	12.171	11.4272	-4.34094	18.8622	13.5448	8.55363
1565	BB05CA126	BrC1=CC=C(C=C1)C1=C(SN=N1)C(=O)NC1CN(C1)C#N	364.241	BB05	CA126	NCN-2	B13		6.80533	10.8177	1.02903	9.12977	14.6311	17.3095	11.4643	17.0446	0.200539	21.7554	10.7046	5.21642
1566	BB05CA127	CC1=NC(CN2CCCC2C(=O)NC2CN(C2)C#N)=NO1	290.341	BB05	CA127	NCN-2	B14		7.01171	8.93911	0.773425	3.19106	12.7408	12.6267	10.3219	6.6985	-10.3191	13.6125	14.4334	3.33427
1567	BB05CA128	CC1=C(CC(=O)NC2CN(C2)C#N)N=C(O1)C1=CC=CO1	286.311	BB05	CA128	NCN-2	B15		8.16732	10.0025	1.13547	12.8454	15.0764	15.4032	11.8932	7.27289	-6.80065	15.8782	12.7483	4.7746
1568	BB05CA129	O=C(NC1CN(C1)C#N)C1=C(OCC2=CC=NC=C2)C=CC=C1	308.361	BB05	CA129	NCN-2	B16		7.84962	23.3461	2.0367	10.2932	14.0917	14.3547	12.7325	12.2393	-2.28187	19.6692	11.9316	5.35485
1569	BB05CA130	COC1=CC=C(C=C1)N1CCN(CC1)C(C)C(=O)NC1CN(C1)C#N	343.451	BB05	CA130	NCN-2	B17		7.59841	17.3481	1.65678	12.4907	12.4972	14.4124	10.0851	5.8187	-9.10325	18.1403	13.1361	3.87623
1570	BB05CA131	CC1=NC(OCC2CCCCC2)=C(C(=O)NC2CN(C2)C#N)C(C)=C1	342.461	BB05	CA131	NCN-2	B18		7.84885	15.998	4.21363	12.1426	17.4064	16.5488	14.4617	19.0093	51.5455	20.4182	13.8582	4.06474
1571	BB05CA132	O=C(NC1CN(C1)C#N)C1=CC=C(C=C1)S(=O)(=O)NC1CC1	320.391	BB05	CA132	NCN-2	B19		7.05423	11.4891	2.067	12.4282	13.8513	13.9974	12.5694	13.7931	-6.29788	17.5306	12.8986	2.06183
1572	BB05CA133	FC(F)(F)C1=C(C=C(O1)C1=CC=C(Cl)C=C1)C(=O)NC1CN(C1)C#N	369.751	BB05	CA133	NCN-2	B20		8.08229	10.1912	0.745455	9.24132	15.3184	22.2467	20.1087	48.6146	23.9327	25.4304	15.0804	2.33575
1573	BB05CA134	ClC1=CC=C(NS(=O)(=O)C2=CC=CC(=C2)C(=O)NC2CN(C2)C#N)C=C1	390.871	BB05	CA134	NCN-2	B21		9.60275	13.0023	2.37	14.5431	13.7413	20.2065	14.2837	25.1328	13.694	19.6542	14.7985	4.01172
1574	BB05CA135	FC(F)(F)C1=CC(Cl)=C(N=C1)N1C=CC(=N1)C(=O)NC1CN(C1)C#N	370.741	BB05	CA135	NCN-2	B22		6.28898	10.3181	0.356995	11.9876	14.1645	17.7488	12.066	11.6534	-5.63888	16.5702	11.6279	1.9823
1575	BB05CA136	O=C(CC1=COC(=N1)C1=CC=CC=C1)NC1CN(C1)C#N	282.321	BB05	CA136	NCN-2	B23		6.07022	9.7262	0.553556	9.64289	13.8695	17.6584	12.9395	11.1371	-7.30342	16.9602	11.6101	2.50659
1576	BB05CA137	CN1C=C(NS(=O)(=O)C2=C(SC=C2)C(=O)NC2CN(C2)C#N)C=N1	366.441	BB05	CA137	NCN-2	B24		4.64716	7.57054	0.0477806	10.4059	13.6187	4.35812	11.7741	4.82133	-0.224543	21.2617	10.7393	3.85267
1577	BB05CA138	ClC1=CC=C(C=C1)C(CC(=O)NC1CN(C1)C#N)NS(=O)(=O)C1=CC=CC=C1	418.921	BB05	CA138	NCN-2	C01		15.0762	21.1254	11.8702	20.3513	15.7123	19.2107	14.9763	13.4749	1.54649	31.1636	17.7502	17.4872
1578	BB05CA139	O=C(NC1CN(C1)C#N)C1=CC(=CC=C1)S(=O)(=O)NCC1CCCO1	364.441	BB05	CA139	NCN-2	C02		12.176	14.3708	9.38559	4.52403	11.8882	16.3932	11.8307	17.2861	0.814158	23.6565	15.3357	12.4534
1579	BB05CA140	O=C(NC1CN(C1)C#N)C1=CNN=C1C1=CN=CC=C1	268.301	BB05	CA140	NCN-2	C03		10.3247	13.5075	6.34861	16.8711	12.4181	19.8601	15.4864	11.4757	2.81038	19.1586	16.629	9.66407
1580	BB05CA141	ClC1=CC=CC(Cl)=C1S(=O)(=O)NC1=CC=C(CC(=O)NC2CN(C2)C#N)C=C1	439.341	BB05	CA141	NCN-2	C04		12.3569	16.6719	4.50031	17.2871	11.912	14.194	15.2861	12.9887	4.37716	28.002	15.9779	5.96751
1581	BB05CA142	O=C(NC1CN(C1)C#N)C1=CSC(=N1)C1=NC=CN=C1	286.331	BB05	CA142	NCN-2	C05		8.98591	13.3701	3.34426	19.8996	11.0657	16.7321	12.0563	13.6711	-3.12941	16.7535	14.3979	5.17813
1582	BB05CA143	O=C(NC1CN(C1)C#N)C1=CC(=CC=C1)S(=O)(=O)NC1CC1	320.391	BB05	CA143	NCN-2	C06		10.3719	11.6955	3.54781	16.2944	13.4606	16.4727	11.0219	12.5517	-4.07995	21.5002	16.7316	4.70391
1583	BB05CA144	ClC1=CC=CC(OC2=NN=C(C=C2)C(=O)NC2CN(C2)C#N)=C1Cl	364.211	BB05	CA144	NCN-2	C07		9.70478	13.3018	2.54558	23.1812	12.7211	20.8366	12.7176	24.1047	-2.35606	26.9472	17.0167	5.18991
1584	BB05CA145	CC1CC1C(=O)N1CCCCC1C(=O)NC1CN(C1)C#N	290.381	BB05	CA145	NCN-2	C08		8.92793	9.19452	5.77058	12.9513	12.9836	13.143	18.314	5.6513	-6.27519	18.3245	13.271	2.96608
1585	BB05CA146	O=C(NC1CN(C1)C#N)C1=C(OC=N1)C1=CC=CO1	258.251	BB05	CA146	NCN-2	C09		10.5481	12.4063	1.91161	16.0144	12.8729	15.2702	11.7823	13.8628	0.892715	18.8809	16.3931	5.43438
1586	BB05CA147	COC1=C(OCC2=C(C)ON=C2C)C=CC(=C1)C(=O)NC1CN(C1)C#N	356.401	BB05	CA147	NCN-2	C10		9.44274	10.3213	2.15634	17.3039	13.0525	14.8894	13.1927	19.2847	-5.51406	18.2693	14.5287	5.49918
1587	BB05CA148	ClC1=CC=C(S1)C1=CC(=NN1)C(=O)NC1CN(C1)C#N	307.781	BB05	CA148	NCN-2	C11		10.671	21.1495	0.694179	14.5331	13.4115	16.2526	16.7293	37.0398	5.10163	22.9711	19.1186	5.28711
1588	BB05CA149	O=C(CC1=CC=C(S1)S(=O)(=O)N1CCOCC1)NC1CN(C1)C#N	370.451	BB05	CA149	NCN-2	C12		9.12582	9.17604	2.5448	13.2927	13.3728	14.0375	20.0052	12.6744	-2.39883	18.9071	18.041	5.61111
1589	BB05CA150	O=C(NC1CN(C1)C#N)C1=NC=CC(OCC2=CC=CC=C2)=C1	308.361	BB05	CA150	NCN-2	C13		7.484	12.2007	0.861994	14.4171	10.3428	14.538	11.3042	24.5846	-5.32814	22.3034	14.3292	1.10749
1590	BB05CA151	CN(CC1=CC=CO1)C1=C(C=CC=C1)C(=O)NC1CN(C1)C#N	310.371	BB05	CA151	NCN-2	C14		6.72416	7.90465	-0.0330191	9.40864	10.5025	12.7313	12.5292	11.3345	-6.53705	12.9495	12.9551	4.03234
1591	BB05CA152	CC1=NC(=CC=C1)C(=O)N1CCCCC1C(=O)NC1CN(C1)C#N	327.401	BB05	CA152	NCN-2	C15		6.49536	6.95291	0.858886	16.6179	11.1661	10.7037	10.9795	7.52846	-8.02178	14.1389	10.6917	1.34019
1592	BB05CA153	CN1N=C(C)C(C)=C(C2=NC(C)=C(S2)C(=O)NC2CN(C2)C#N)C1=O	358.441	BB05	CA153	NCN-2	C16		7.20496	8.45079	-0.112265	6.44597	11.2531	25.1814	12.3639	8.11819	-1.58969	18.3965	12.4785	-0.247419
1593	BB05CA154	O=C(NC1CN(C1)C#N)C1=CN=C(COC2=CC=CC=C2)S1	314.381	BB05	CA154	NCN-2	C17		9.07789	8.94634	1.4913	14.2732	11.6763	16.1237	10.8767	17.3257	-24.4856	19.9497	16.1015	1.25182
1594	BB05CA155	CC1=NN(CC1)C1=CC=C(C=C1)C(=O)NC1CN(C1)C#N	283.351	BB05	CA155	NCN-2	C18		5.99602	7.96569	1.81217	13.7009	13.368	13.2593	11.8135	6.61288	-8.88765	23.2628	14.603	-1.4256
1595	BB05CA156	CC1=C(C=C(CN2C=C(Br)C=N2)O1)C(=O)NC1CN(C1)C#N	364.221	BB05	CA156	NCN-2	C19		7.48091	8.48292	-1.36699	8.28537	11.5015	17.7915	15.3337	15.4211	-1.92312	23.2095	14.7824	0.31811
1596	BB05CA157	CN1C=C(C=C1C(=O)NC1CN(C1)C#N)S(=O)(=O)NCC1=CC=CO1	363.411	BB05	CA157	NCN-2	C20		6.4026	7.74562	-0.750117	10.3992	10.9684	11.4752	11.1046	11.2809	-8.72617	14.1221	11.0915	-2.58317
1597	BB05CA158	O=C(CC1=CC(OCC2=NC=CC=C2)=CC=C1)NC1CN(C1)C#N	322.381	BB05	CA158	NCN-2	C21		6.75895	7.65005	-0.758663	12.2854	11.1044	12.9288	11.0867	10.7033	-8.63191	19.5383	12.7241	-2.15608
1598	BB05CA159	CC1=C(SC(=N1)C1=NC=CC=N1)C(=O)NC1CN(C1)C#N	300.361	BB05	CA159	NCN-2	C22		6.2998	6.84288	-0.190734	14.3557	10.4061	11.8685	8.85261	9.51935	-11.0986	17.4221	12.8978	-1.99408
1599	BB05CA160	O=C(NC1CN(C1)C#N)C1=CN(CCC2=CC=CC=C2)N=N1	296.351	BB05	CA160	NCN-2	C23		6.12124	20.1471	-1.29008	17.0786	12.4767	11.6576	13.3595	16.2881	-9.44454	24.4738	14.1208	17.1868
1600	BB05CA161	O=C(CN1C=C(N=N1)C(=O)NC1CN(C1)C#N)N1CCCC1	303.341	BB05	CA161	NCN-2	C24		4.39981	6.42363	-1.0368	9.94183	9.28058	13.6568	8.30451	5.76183	-8.51756	12.9906	12.2612	-2.66859
1601	BB05CA162	COC1=C(C=CC=C1)C1=NN=C(CC(=O)NC2CN(C2)C#N)O1	313.331	BB05	CA162	NCN-2	D01		13.4522	22.1615	10.1501	21.9096	15.7518	24.1596	14.8772	13.0692	0.267749	29.3476	18.1356	18.4474
1602	BB05CA163	CC1=CC=C(C=C1)N(CCC(=O)NC1CN(C1)C#N)S(=O)(=O)C1=CC=CC=C1	398.501	BB05	CA163	NCN-2	D02		11.4811	15.0592	6.87847	16.4528	11.477	22.168	13.4548	11.431	-0.496874	21.3057	15.3575	13.1162
1603	BB05CA164	CN1N=CC=C1[1C@@H]1OCCC[1C@H]1C(=O)NC1CN(C1)C#N	289.351	BB05	CA164	NCN-2	D03		10.1346	12.4658	6.11709	16.4427	12.5083	20.6132	11.5328	9.90335	-4.73809	18.1048	15.0594	13.016
1604	BB05CA165	BrC1=CC=C(C=C1)C1=NSC(=C1)C(=O)NC1CN(C1)C#N	363.251	BB05	CA165	NCN-2	D04		10.6007	11.5068	3.57655	16.5732	12.4205	28.0525	23.6587	56.2408	-15.6305	26.143	19.4612	10.7863
1605	BB05CA166	CN1N=CC(C2CC2)=C1C(=O)NC1CN(C1)C#N	245.301	BB05	CA166	NCN-2	D05		9.06243	10.2009	2.19364	13.9742	12.0939	17.0902	11.2759	10.8036	-6.67845	17.0789	13.6555	6.57428
1606	BB05CA167	CCC1(CN2C=C(N=N2)C(=O)NC2CN(C2)C#N)COC1	290.341	BB05	CA167	NCN-2	D06		8.80503	11.408	3.03349	19.0496	11.9974	15.3103	9.07527	12.3779	-7.25366	13.5741	14.8058	6.14424
1607	BB05CA168	FC1=C(C=C(C=C1)N1C=CN=N1)C(=O)NC1CN(C1)C#N	286.291	BB05	CA168	NCN-2	D07		8.89315	11.8305	2.46012	19.3519	12.0551	15.3028	19.9077	10.7646	-0.687157	16.7919	18.3464	5.94984
1608	BB05CA169	ClC1=CC=CC(=C1)C1=NC(=NO1)C(=O)NC1CN(C1)C#N	303.721	BB05	CA169	NCN-2	D08		8.92098	7.7641	3.56645	15.2146	12.8595	14.2568	11.1306	5.94392	-8.67817	18.6939	13.355	4.27387
1609	BB05CA170	CN1N=CC(=C1C)S(=O)(=O)N1CCC(CC1)C(=O)NC1CN(C1)C#N	366.461	BB05	CA170	NCN-2	D09		8.9774	6.77782	3.67212	15.8382	13.1466	15.0066	11.2021	11.063	-8.20246	17.1622	14.1337	5.13395
1610	BB05CA171	CC1=NN=NN1C1=CC(=CC(=C1)C(=O)NC1CN(C1)C#N)C(F)(F)F	351.311	BB05	CA171	NCN-2	D10		7.8303	9.81616	2.14314	19.3418	15.301	13.8618	14.9338	20.0495	-2.18673	16.2897	13.2104	2.8571
1611	BB05CA172	CC1CCN(CC1)C1=NC=C(S1)C(=O)NC1CN(C1)C#N	305.421	BB05	CA172	NCN-2	D11		9.47598	10.8884	1.23414	17.3652	12.3098	16.6476	13.9091	22.1599	-43.2407	22.1744	19.2697	5.3902
1612	BB05CA173	O=C(NC1CN(C1)C#N)C1CCN(CC1)C1=NNC(=O)C=C1	302.351	BB05	CA173	NCN-2	D12		7.92383	8.52147	1.44935	13.7199	11.8542	15.0626	11.786	10.8905	-4.60192	12.7428	14.616	8.30032
1613	BB05CA174	O=C(NC1CN(C1)C#N)C1=CN(CC2CCCCO2)N=C1	289.351	BB05	CA174	NCN-2	D13		5.46884	6.20919	0.210157	12.3568	10.1023	13.0032	13.119	10.3749	-9.92984	12.3613	12.262	-0.612657
1614	BB05CA175	CC1=CC(C(=O)NC2CN(C2)C#N)=C(S1)C1CC1	261.361	BB05	CA175	NCN-2	D14		6.26037	6.4413	0.255218	12.4393	13.0857	14.4727	10.619	12.7919	-2.10293	18.4255	11.0431	-2.75695
1615	BB05CA176	O=C(NC1CN(C1)C#N)C1=NN=C(C=C1)N1C=CN=C1	269.281	BB05	CA176	NCN-2	D15		5.66518	7.18583	0.732248	11.6775	20.211	15.4626	10.0322	8.8619	-7.8088	14.2914	12.4228	-0.807057
1616	BB05CA177	FC(F)C1=C(C(=O)NC2CN(C2)C#N)C(=NO1)C1=CC=CC=C1	318.301	BB05	CA177	NCN-2	D16		5.67368	6.6967	1.70728	13.7266	12.2394	14.235	12.2484	7.36873	-11.5542	11.9311	12.1522	-2.45946
1617	BB05CA178	ClC1=C(C=CC=C1)C1(CCOCC1)C(=O)NC1CN(C1)C#N	319.811	BB05	CA178	NCN-2	D17		5.99215	6.58185	1.05622	7.66071	12.8239	16.4417	11.4375	6.5196	-0.262075	18.7023	13.3291	1.15757
1618	BB05CA179	CC1=C(CC2=CC=C(O2)C(=O)NC2CN(C2)C#N)C(C)=NO1	300.331	BB05	CA179	NCN-2	D18		5.73397	6.91516	0.267649	9.43541	11.2152	12.235	13.9687	10.1072	-7.68573	17.265	12.0859	-0.72753
1619	BB05CA180	CC1=CC(NS(=O)(=O)C2=CC(=CC=C2)C(=O)NC2CN(C2)C#N)=NO1	361.401	BB05	CA180	NCN-2	D19		5.70074	6.02768	-0.439349	12.6167	10.7572	10.7171	10.8089	8.83251	-7.169	9.73548	13.0189	1.12811
1620	BB05CA181	CN1CCN(CC1)C(=O)C1CC=CCC1C(=O)NC1CN(C1)C#N	331.441	BB05	CA181	NCN-2	D20		4.83345	5.31929	-0.437018	8.23183	13.1608	14.2241	11.0547	7.52207	-11.2217	9.04162	13.8033	-2.73339
1621	BB05CA182	O=C(NC1CN(C1)C#N)C1=CC=C(C=C1)S(=O)(=O)N1CCOCC1	350.411	BB05	CA182	NCN-2	D21		2.28957	6.27425	0.132465	12.0902	11.2919	11.6376	10.9363	16.3111	-11.1449	13.2964	10.972	-0.895421
1622	BB05CA183	O=C(CC1=CSC(=N1)N1C=CC=C1)NC1CN(C1)C#N	287.361	BB05	CA183	NCN-2	D22		5.21453	5.96824	-1.19452	11.1276	12.3185	13.9815	10.5699	13.6296	-9.27695	18.1048	10.8783	-1.12811
1623	BB05CA184	CC1=CC(=C(C)S1)C1=C(CC(=O)NC2CN(C2)C#N)SC(C)=N1	346.491	BB05	CA184	NCN-2	D23		5.22767	6.43488	-0.582302	10.5208	12.6396	11.2325	11.9126	13.6091	-8.9601	19.2727	10.5317	0.783494
1624	BB05CA185	ClC1=C(OCCN2CC(CC2=O)C(=O)NC2CN(C2)C#N)C=CC=C1	362.831	BB05	CA185	NCN-2	D24		4.26918	4.99964	-2.20529	10.8866	10.2843	10.7756	9.27187	8.98393	-8.8894	11.6852	13.9229	0.692184
1625	BB05CA186	ClC1=C(Cl)C(=O)N(N=C1)C1=CC=C(C=C1)C(=O)NC1CN(C1)C#N	364.211	BB05	CA186	NCN-2	E01		11.042	12.1895	5.94072	2.70472	5.58148	9.73716	10.2884	10.5014	22.935	18.8426	9.00335	9.29
1626	BB05CA187	O=C(NC1CN(C1)C#N)C1=CC=C(CN2CCOCC2)C=C1	300.381	BB05	CA187	NCN-2	E02		7.25134	12.5356	8.13164	-2.46322	4.84198	8.72294	5.23635	7.02818	-10.1577	12.4913	10.0002	4.6126
1627	BB05CA188	O=C(NC1CN(C1)C#N)C1=CN=C(S1)C1=CC=CO1	274.321	BB05	CA188	NCN-2	E03		6.9777	11.4723	3.99998	2.28196	7.38476	11.015	9.90635	10.3985	-8.34037	17.2884	5.78992	2.48008
1628	BB05CA189	O=C(CC1=CSC(=N1)C1=CC=CS1)NC1CN(C1)C#N	304.391	BB05	CA189	NCN-2	E04		7.10602	6.40918	4.08155	1.39851	6.0149	11.4183	6.83298	7.87731	-11.3378	12.784	6.72131	-3.97638
1629	BB05CA190	O=C(NC1CN(C1)C#N)C1=CSC(=N1)C1=NC=CC=C1	285.341	BB05	CA190	NCN-2	E05		5.6304	12.7718	5.4637	-9.32107	5.38059	13.2534	10.6928	14.4985	-4.40728	13.5349	13.1102	-3.62587
1630	BB05CA191	CC1=C(COC2=CC=C(CC(=O)NC3CN(C3)C#N)C=C2)C(C)=NO1	340.401	BB05	CA191	NCN-2	E06		8.39612	4.85828	5.95005	-5.49727	6.10586	9.95389	8.52419	8.84209	-11.3954	13.7097	8.02107	-3.65238
1631	BB05CA192	O=C(NC1CN(C1)C#N)C1=CN=C(S1)C1=CC=CS1	290.381	BB05	CA192	NCN-2	E07		3.98008	7.49424	6.65083	-0.392921	9.13189	9.1949	14.4468	14.2845	-17.3378	16.2523	14.5651	-3.64059
1632	BB05CA193	FC(F)(F)C1=CC(Cl)=C(N=C1)N1N=C(CC(=O)NC2CN(C2)C#N)CC1=O	400.761	BB05	CA193	NCN-2	E08		6.45207	8.28374	5.53828	-2.7867	10.3744	11.8099	13.7885	9.92635	-7.79047	15.6959	10.4744	2.12073
1633	BB05CA194	FC1=CC=CC(OCC2=CC=CC(=C2)C(=O)NC2CN(C2)C#N)=C1	325.361	BB05	CA194	NCN-2	E09		4.6719	5.55542	2.24336	-1.13916	9.74643	13.0668	11.608	22.9323	-11.9182	10.708	11.4615	-4.53307
1634	BB05CA195	O=C(NC1CN(C1)C#N)C1=C(COC2=CC=CC=C2)C=CO1	297.331	BB05	CA195	NCN-2	E10		4.04501	5.87668	3.61307	-1.59204	8.1211	10.2593	15.8759	32.3015	20.9833	10.1404	12.0253	-1.53164
1635	BB05CA196	CN1C=C(C=N1)C1=NC(C)=C(S1)C(=O)NC1CN(C1)C#N	302.371	BB05	CA196	NCN-2	E11		5.81746	5.11128	2.22704	4.66458	7.63944	5.83091	9.28751	11.3064	-12.1949	10.9988	10.2684	-7.32243
1636	BB05CA197	O=C(CCOC1=CC=CC=C1)N1CCC(CC1)C(=O)NC1CN(C1)C#N	356.441	BB05	CA197	NCN-2	E12		5.5044	3.79651	4.45836	5.29035	7.15777	6.68195	8.61579	9.28423	-9.10936	10.9867	6.17847	-5.69947
1637	BB05CA198	CN1C=C(C=N1)S(=O)(=O)N1CCCC(C1)C(=O)NC1CN(C1)C#N	352.431	BB05	CA198	NCN-2	E13		-0.0711143	1.33645	3.17256	-4.33273	5.13224	7.06019	5.93488	6.29022	-15.181	6.92639	6.16312	-12.4416
1638	BB05CA199	O=C(NC1CN(C1)C#N)C1=CC(=CN1)S(=O)(=O)N1CCOCC1	339.391	BB05	CA199	NCN-2	E14		0.18397	3.91859	3.74437	2.2206	5.79107	10.8953	8.25983	9.20245	-8.41893	7.51926	7.44268	-10.3032
1639	BB05CA200	COC1=CC(C(=O)NC2CN(C2)C#N)=C(OCC2=NOC(C)=C2)C=C1	342.371	BB05	CA200	NCN-2	E15		5.51368	2.85602	4.49721	2.26299	7.1641	14.2869	7.65513	11.047	-9.57023	7.34813	6.85056	-9.44905
1640	BB05CA201	O=C(NC1CN(C1)C#N)C1CN(CCN2CCOCC2)C(=O)C1	321.401	BB05	CA201	NCN-2	E16		6.11737	3.71379	4.03882	6.58317	3.03395	15.2367	8.1794	6.78539	-13.2371	7.99149	8.2933	-7.97632
1641	BB05CA202	O=C(CC1=CC(OCC2=CN=CC=C2)=CC=C1)NC1CN(C1)C#N	322.381	BB05	CA202	NCN-2	E17		2.12956	0.550964	3.52528	0.148078	6.05286	9.3539	9.17208	3.71216	-12.4821	9.03414	6.05811	-9.4196
1642	BB05CA203	CN(CC1=CN=CC=C1)S(=O)(=O)C1=CN(C)C(=C1)C(=O)NC1CN(C1)C#N	388.471	BB05	CA203	NCN-2	E18		5.99833	3.35558	2.90996	3.63836	7.98981	6.51208	10.3308	8.05621	-11.8877	9.52695	7.7238	-9.1604
1643	BB05CA204	CC1=C(C(C)=NN1)S(=O)(=O)N1CCC(CC1)C(=O)NC1CN(C1)C#N	366.461	BB05	CA204	NCN-2	E19		2.87163	1.49708	2.36689	-0.214447	6.39296	7.17818	9.21974	1.98706	-17.3875	5.64342	6.48544	-8.27676
1644	BB05CA205	CC1=CC=C(O1)C1=NNC(=C1)C(=O)NC1CN(C1)C#N	271.301	BB05	CA205	NCN-2	E20		3.86027	9.46759	0.673202	3.5837	6.15647	6.39744	10.0985	12.0099	-8.57342	7.42855	6.12839	-7.31948
1645	BB05CA206	O=C(NC1CN(C1)C#N)C1=C(CN2CCOCC2)C=CO1	290.341	BB05	CA206	NCN-2	E21		2.82138	1.03286	2.84625	1.01144	6.81293	4.58406	9.44836	7.78978	-14.8327	9.08932	3.42952	-7.24584
1646	BB05CA207	BrC1=C(OCC2=CC=C(C=C2)C(=O)NC2CN(C2)C#N)C=CC=C1	386.271	BB05	CA207	NCN-2	E22		4.12927	0.530885	4.36124	-4.97077	7.75649	9.97398	15.0001	21.2903	-22.3777	20.0152	11.5326	-8.35628
1647	BB05CA208	O=C(NC1CN(C1)C#N)C1=CC(=CC=C1)C1=CN=CO1	268.291	BB05	CA208	NCN-2	E23		1.14788	1.32842	2.21694	1.47436	7.19257	5.5556	11.611	9.51552	-10.1332	12.9036	5.96117	-8.07941
1648	BB05CA209	O=C(NC1CN(C1)C#N)C1=CC=C(C=C1)N1NC(=O)CCC1=O	313.331	BB05	CA209	NCN-2	E24		1.87216	0.424066	1.66378	3.39742	4.34528	6.83676	8.31642	5.236	-13.6535	9.03601	8.89107	-8.67145
1649	BB05CA210	CC1=NC(=CO1)C(=O)NC1CN(C1)C#N	269.281	BB05	CA210	NCN-2	F01		10.7692	21.2563	9.98537	17.3786	8.1828	13.579	9.1974	10.6266	-2.34297	17.8813	11.2256	11.4107
1650	BB05CA211	O=C(NC1CN(C1)C#N)C1=NN(CC2=CC=CC=C2)C(=O)C=C1	309.351	BB05	CA211	NCN-2	F02		9.132	11.3205	8.78736	6.18607	6.72593	11.697	9.73433	16.3552	-0.26033	18.3544	10.8435	6.38282
1651	BB05CA212	CC1=C(SC(=N1)C1=CN=CC=C1)C(=O)NC1CN(C1)C#N	299.371	BB05	CA212	NCN-2	F03		6.36705	9.61457	8.0928	12.4338	7.88383	10.0351	7.58215	10.019	-8.04884	12.8101	9.39029	6.10006
1652	BB05CA213	CN1CCN(CC1)C(=O)C1=C(C=CC=C1)C(=O)NC1CN(C1)C#N	327.401	BB05	CA213	NCN-2	F04		7.47473	7.11194	6.60111	9.01265	7.0249	8.52964	7.04001	9.21586	-9.79368	10.7968	9.01143	6.9189
1653	BB05CA214	CC1=CC(C(=O)NC2CN(C2)C#N)=C(C)N1C1=NOC=C1	285.321	BB05	CA214	NCN-2	F05		8.84445	5.50081	4.84371	8.0132	6.70141	8.70118	7.74822	11.7875	-10.3977	11.9844	10.1504	1.38437
1654	BB05CA215	O=C(NC1CN(C1)C#N)C1=CC(=CC=C1)C1=NC=NN1	268.301	BB05	CA215	NCN-2	F06		6.80533	4.38121	5.61753	13.8716	7.47493	4.60917	8.61803	12.636	-7.79396	12.466	9.55428	-1.47568
1655	BB05CA216	O=C(NC1CN(C1)C#N)C1=CC=NN1C1CCOCC1	275.331	BB05	CA216	NCN-2	F07		6.59353	4.40209	6.19711	10.6568	6.62153	5.69702	7.71768	5.89409	-11.2566	7.78202	10.2813	-4.56252
1656	BB05CA217	COC1=C(C=C(C=C1)C(=O)NC1CN(C1)C#N)S(=O)(=O)N1CCCCCC1	392.501	BB05	CA217	NCN-2	F08		6.73112	5.35463	7.00122	12.842	7.8514	7.7514	10.1022	17.5877	-6.22369	15.0385	11.0923	-4.33572
1657	BB05CA218	CN1N=C(C=C1C(=O)NC1CN(C1)C#N)C(=O)N1CCOCC1	318.351	BB05	CA218	NCN-2	F09		8.73623	4.33704	7.11931	9.8024	6.69509	6.79241	7.11448	6.82628	-10.0739	6.85813	12.4955	-3.79081
1658	BB05CA219	CC1=NN(C2CCOCC2)C(C)=C1C(=O)NC1CN(C1)C#N	303.381	BB05	CA219	NCN-2	F10		8.40076	5.58193	4.31774	8.49508	7.50024	11.6493	7.91503	8.59866	-7.43085	10.1217	8.78525	-3.5375
1659	BB05CA220	O=C(NC1CN(C1)C#N)C1CCOC2(CCC2)C1	249.331	BB05	CA220	NCN-2	F11		5.87543	3.7435	2.67222	7.75776	7.77627	6.36313	8.34844	8.08369	-8.93828	10.8053	11.6667	-3.4727
1660	BB05CA221	O=C(NC1CN(C1)C#N)C1=CN(CCN2CCCC2)N=C1	288.371	BB05	CA221	NCN-2	F12		6.92514	3.8431	2.22394	9.42537	7.42589	6.34137	8.17716	10.6368	-10.203	9.58773	5.73176	-5.65824
1661	BB05CA222	O=C(NC1CN(C1)C#N)C1(CC1)C1=CC=CS1	247.341	BB05	CA222	NCN-2	F13		6.01457	2.60945	1.86578	5.69527	7.03913	9.41666	5.94083	8.42743	-8.97843	7.05825	8.7489	-7.16926
1662	BB05CA223	O=C(NC1CN(C1)C#N)C1=NOC(=C1)C1=CC=CO1	258.251	BB05	CA223	NCN-2	F14		6.62058	4.3531	1.91861	8.63451	5.02151	4.96732	7.55981	12.8098	-3.80239	9.45869	6.79806	-4.98078
1663	BB05CA224	BrC1=CN(CC2=CC=C(O2)C(=O)NC2CN(C2)C#N)N=C1	350.191	BB05	CA224	NCN-2	F15		7.06428	5.19882	3.83838	8.08793	6.05286	4.4644	8.75579	19.169	-7.98163	5.82576	7.30051	-4.40347
1664	BB05CA225	O=C(NC1CN(C1)C#N)C(N1C=NN=N1)C1=CC=CC=C1	283.311	BB05	CA225	NCN-2	F16		7.21346	1.76212	4.06912	-12.7266	6.61362	7.89617	7.58587	7.22369	-15.3189	9.11737	5.97733	-4.84823
1665	BB05CA226	CC1=CSC(=N1)N1CCCC(C1)C(=O)NC1CN(C1)C#N	305.421	BB05	CA226	NCN-2	F17		6.77673	4.05111	2.98998	8.12809	6.37318	4.93971	8.38121	5.98865	-11.4032	9.58212	11.7693	-6.35926
1666	BB05CA227	CC(N1N=C(C=C1C1CC1)C(F)(F)F)C(=O)NC1CN(C1)C#N	327.331	BB05	CA227	NCN-2	F18		2.54465	1.88661	2.86878	7.61832	7.09529	6.76145	7.53077	6.80584	-11.6913	7.53141	9.39999	-7.87028
1667	BB05CA228	O=C(CC1=CC=CC=C1)N1CCCC1C(=O)NC1CN(C1)C#N	312.391	BB05	CA228	NCN-2	F19		4.17178	2.2392	2.32649	6.44263	5.95716	3.80332	8.68654	5.95351	-11.7428	8.57407	8.06792	-6.21199
1668	BB05CA229	O=C(CC1(CCCCC1)N1C=CC=C1)NC1CN(C1)C#N	286.391	BB05	CA229	NCN-2	F20		3.02236	2.32513	1.76711	2.96016	6.33127	5.73635	9.59209	6.72405	-12.002	9.38107	7.76096	-5.29005
1669	BB05CA230	ClC1=C(C=C(C=C1)S(=O)(=O)NCCCN1CCCC1=O)C(=O)NC1CN(C1)C#N	439.941	BB05	CA230	NCN-2	F21		-1.69824	2.2159	2.77011	5.96744	5.79661	4.48699	8.91069	9.65161	-10.3628	6.69355	6.65265	-7.80548
1670	BB05CA231	ClC1=CN(COC2=CC=C(C=C2)C(=O)NC2CN(C2)C#N)N=C1	331.781	BB05	CA231	NCN-2	F22		6.30985	2.84076	2.95813	9.52799	7.54453	4.45017	11.1597	13.7829	-17.7725	14.9674	7.31586	-6.41817
1671	BB05CA232	O=C(CC1=CN(N=C1)C1=CC=CC=C1)NC1CN(C1)C#N	281.331	BB05	CA232	NCN-2	F23		6.86098	1.36617	4.25947	6.92562	7.3816	8.76562	9.02835	9.54619	-11.2444	10.0459	7.22457	-6.50359
1672	BB05CA233	CC(C)C1=NC(CN2C=C(C=CC2=O)C(=O)NC2CN(C2)C#N)=CS1	357.451	BB05	CA233	NCN-2	F24		2.93501	0.739706	1.02126	11.5057	6.5638	2.27446	7.81524	14.6646	-13.1228	11.5393	7.75045	-8.0205
1673	BB05CA234	CCS(=O)(=O)N1CCC(CC1)(C(=O)NC1CN(C1)C#N)C1=CC=CC=C1	376.501	BB05	CA234	NCN-2	G01		11.1773	15.2961	7.67404	14.1828	7.85219	12.3221	8.37227	9.3034	-2.49048	20.3453	8.30703	10.1766
1674	BB05CA235	FC1=C(F)C(F)=C(C=C1)S(=O)(=O)NCC1=CC=C(C=C1)C(=O)NC1CN(C1)C#N	424.421	BB05	CA235	NCN-2	G02		10.79	12.0602	7.44251	13.2269	7.36974	8.56646	7.92397	12.5856	-4.40728	22.2445	10.295	5.20464
1675	BB05CA236	O=C(NC1CN(C1)C#N)C1=CSC(=N1)C1CC1	248.321	BB05	CA236	NCN-2	G03		7.42912	8.84273	4.84993	11.7946	6.58199	9.17063	7.58736	8.59227	-5.69299	10.2937	8.42416	9.99396
1676	BB05CA237	CC1CCCC(C1C)N1CC(CC1=O)C(=O)NC1CN(C1)C#N	318.441	BB05	CA237	NCN-2	G04		7.08051	6.1345	6.76271	12.3958	6.35737	8.31709	6.92607	10.4867	-10.4605	7.97092	7.77792	2.28863
1677	BB05CA238	O=C(NC1CN(C1)C#N)C1=CSC(=N1)C1=CN=CN1	274.321	BB05	CA238	NCN-2	G05		6.29748	5.83331	5.2213	9.92063	6.44199	10.2811	7.8145	12.8788	-7.26937	9.89164	8.68831	0.98084
1678	BB05CA239	CC1=CC(C(=O)NC2CN(C2)C#N)=C(C)N1C1CC1	258.341	BB05	CA239	NCN-2	G06		6.49845	5.03176	7.24828	9.26251	7.0075	10.1589	8.04312	9.27976	-7.18383	11.3486	11.2458	0.621493
1679	BB05CA240	BrC1=CC=CC(=C1)N1C=C(C=N1)C(=O)NC1CN(C1)C#N	346.201	BB05	CA240	NCN-2	G07		6.40724	4.89202	4.24548	9.68304	6.85564	10.1715	9.70901	27.7639	-23.2278	14.2156	9.8677	-3.29598
1680	BB05CA241	CN(CC(=O)N1CCCC(C1)C(=O)NC1CN(C1)C#N)C1=NC=C(Cl)C=C1	390.891	BB05	CA241	NCN-2	G08		5.66827	4.74022	7.8636	9.83921	7.29144	6.67275	7.31257	5.66855	-9.92548	9.01451	9.05263	-6.78635
1681	BB05CA242	O=C(NC1CN(C1)C#N)C1CCN(CC1)C(=O)C1=NC=CC=C1	313.381	BB05	CA242	NCN-2	G09		4.55441	2.38216	3.8982	7.57928	6.7204	7.68529	7.74598	6.02571	-15.2953	6.87309	7.97341	-4.11481
1682	BB05CA243	O=C(NC1CN(C1)C#N)C1=CC=C(CN2C=NC=N2)C=C1	282.321	BB05	CA243	NCN-2	G10		5.76335	4.45269	3.76379	8.74717	6.31149	6.76396	8.28068	8.161	-10.1385	9.29036	8.69316	-4.63027
1683	BB05CA244	ClC1=CC(=CC(=N1)N1CCCC1)C(=O)NC1CN(C1)C#N	305.781	BB05	CA244	NCN-2	G11		7.07742	6.2622	4.55081	12.0701	7.85378	13.5739	9.48709	28.8756	4.03849	15.2059	10.4219	-5.18107
1684	BB05CA245	CC1=NC(=CS1)C1=CNC(=C1)C(=O)NC1CN(C1)C#N	287.361	BB05	CA245	NCN-2	G12		7.61696	7.59945	4.45681	6.91335	7.66633	12.461	16.0799	28.9542	0.353289	15.0853	15.8155	-2.22972
1685	BB05CA246	O=C(CC1=NN(C=C1)C1=CC=CC=C1)NC1CN(C1)C#N	281.331	BB05	CA246	NCN-2	G13		5.819	2.97007	2.8276	1.326	5.33234	6.47526	6.77564	15.202	-10.5618	12.1855	9.58982	-4.24147
1686	BB05CA247	O=C(NC1CN(C1)C#N)C1CN(C2CCCCCC2)C(=O)C1	304.411	BB05	CA247	NCN-2	G14		1.76394	1.39347	1.22015	7.80349	3.75526	5.36899	4.6607	9.47335	-13.8272	6.28584	8.92015	-4.52129
1687	BB05CA248	O=C(NC1CN(C1)C#N)C1=NNC(=C1)C1CCCCC1	273.361	BB05	CA248	NCN-2	G15		3.95225	10.0314	1.6327	11.3507	6.18495	8.15474	8.28142	17.6752	-28.8132	23.477	15.797	-2.92485
1688	BB05CA249	CC1=CC=C(S1)C1=CC(=NN1)C(=O)NC1CN(C1)C#N	287.361	BB05	CA249	NCN-2	G16		8.01195	20.6539	5.0698	12.3233	6.90705	11.4325	10.9832	24.1948	-1.92487	10.8024	13.8469	-6.08238
1689	BB05CA250	O=C(NC1CN(C1)C#N)C1=CC=C(O1)C1=CC=CC=C1	267.301	BB05	CA250	NCN-2	G17		4.51498	3.40297	2.91384	12.5342	6.93315	6.41919	8.4326	14.5694	-18.7937	9.8187	11.1957	-6.10595
1690	BB05CA251	O=C(NC1CN(C1)C#N)C1=C(N=CC=C1)N1CCCCC1	285.371	BB05	CA251	NCN-2	G18		5.34362	2.15005	3.10807	7.03159	7.73356	5.9807	7.94929	6.90167	-16.547	9.82993	8.65438	-4.26503
1691	BB05CA252	O=C(NC1CN(C1)C#N)C1=NNC(=O)C1C1=CC=CC=C1	283.311	BB05	CA252	NCN-2	G19		5.55155	6.13369	2.26278	7.38854	6.67848	5.09452	9.35081	10.2905	-7.82626	7.79138	8.53321	-2.22677
1692	BB05CA253	CC1=NN(C(C)=C1CC(=O)NC1CN(C1)C#N)C1=NC=C(C=C1)C(F)(F)F	378.371	BB05	CA253	NCN-2	G20		4.73683	3.49613	2.19441	7.02601	5.25641	6.35308	7.98503	6.71511	-9.37994	12.481	9.88305	-4.20318
1693	BB05CA254	CC1=CN=C(C=C1)N1CCCC(C1)C(=O)NC1CN(C1)C#N	299.401	BB05	CA254	NCN-2	G21		5.15965	2.22715	3.01329	6.62779	7.1119	4.49871	8.21216	6.84673	-15.4777	7.8026	7.56789	-4.13543
1694	BB05CA255	O=C(NC1CN(C1)C#N)C1=CC=C(C=C1)C1=CN=CO1	268.291	BB05	CA255	NCN-2	G22		1.77708	4.00212	3.68765	7.7321	6.13987	6.13551	8.88761	15.9719	-9.40526	9.3418	6.30772	-2.57728
1695	BB05CA256	CN1N=C(C=C1C1=CN=CC=C1)C(=O)NC1CN(C1)C#N	282.321	BB05	CA256	NCN-2	G23		-0.255084	1.5268	1.76555	2.98693	5.52216	3.79913	8.37525	8.30284	-8.61532	8.88546	5.57989	-4.0618
1696	BB05CA257	CC1=CC(COC2=C(Br)C=C(C=C2)C(=O)NC2CN(C2)C#N)=NO1	391.241	BB05	CA257	NCN-2	G24		1.01183	3.30097	0.603279	10.4505	4.82774	7.88445	9.77529	27.6124	-16.1612	12.7419	9.24973	-5.131
1697	BB05CA258	O=C(NC1CN(C1)C#N)C1CN(C1)S(=O)(=O)C1CC1	284.351	BB05	CA258	NCN-2	H01		16.8649	14.3363	9.65285	16.3903	8.2002	14.3681	7.87928	11.4317	-7.45355	16.4842	9.33375	13.8849
1698	BB05CA259	COC1=C(C=C(C=C1)C(=O)NC1CN(C1)C#N)S(=O)(=O)NCCC1=NC=CC=C1	415.491	BB05	CA259	NCN-2	H02		6.9576	10.0306	5.96092	16.5442	5.73334	8.73298	7.30512	15.2141	-5.29759	15.666	7.45318	3.16343
1699	BB05CA260	CC1=C(C(=O)NC2CN(C2)C#N)C(=NO1)C1=NC=CC=C1	283.311	BB05	CA260	NCN-2	H03		10.4855	8.51183	6.66559	14.1248	7.87355	10.9254	7.3014	10.1851	-7.22922	14.7926	8.01784	2.86888
1700	BB05CA261	O=C(NC1CN(C1)C#N)C(=O)N1CCN(CC1)C1=CC=CC=C1	313.381	BB05	CA261	NCN-2	H04		5.98442	5.97708	3.77156	12.2151	8.11003	9.65766	6.86352	9.27145	-9.62784	10.7015	8.07357	1.3667
1701	BB05CA262	FC(F)(N1C=C(N=N1)C1=CC=CC=C1)C(=O)NC1CN(C1)C#N	318.301	BB05	CA262	NCN-2	H05		6.96765	3.95473	6.96626	8.7059	6.6674	9.26687	6.58202	7.98338	-11.144	8.6414	6.31095	1.27539
1702	BB05CA263	O=C(NC1CN(C1)C#N)C1CC2=C1C=CC=C2	227.281	BB05	CA263	NCN-2	H06		10.3255	5.5257	5.96714	10.7829	8.03252	7.35893	8.85633	8.99032	-7.45878	10.8698	10.7886	-2.48892
1703	BB05CA264	O=C(NC1CN(C1)C#N)C1=NC(=NC=C1)N1CCOCC1	288.331	BB05	CA264	NCN-2	H07		9.33684	5.53856	4.42418	10.5386	6.2237	10.8593	7.43247	10.8828	-8.26181	10.0011	8.87653	-0.865967
1704	BB05CA265	O=C(NC1CN(C1)C#N)C1COCCN1C(=O)OCC1=CC=CC=C1	344.391	BB05	CA265	NCN-2	H08		5.11868	3.44473	5.95859	10.7561	7.90281	7.74303	9.55262	9.25228	-9.16086	11.8357	8.97104	-0.930767
1705	BB05CA266	O=C(NC1CN(C1)C#N)C1=NC(=CN=C1)N1CCCC1	272.331	BB05	CA266	NCN-2	H09		9.09953	6.37866	5.39222	12.4115	7.29144	8.17734	8.70069	11.6898	-7.08782	12.5586	9.31355	-2.62146
1706	BB05CA267	CN(CC1=CC=CC=C1)S(=O)(=O)C1=CC=C(C=C1)C(=O)NC1CN(C1)C#N	384.481	BB05	CA267	NCN-2	H10		5.39309	5.82046	3.17566	10.2765	7.69322	8.66102	10.6339	24.2875	-4.27809	16.8648	9.46784	-2.88361
1707	BB05CA268	CN1N=C(C=C1C(=O)NC1CN(C1)C#N)C1=CN=CC=C1	282.321	BB05	CA268	NCN-2	H11		7.93001	5.84938	5.51886	11.383	7.13325	6.71375	9.05814	15.7648	-9.84518	11.3663	9.18026	-3.72601
1708	BB05CA269	FC(F)(F)C1=C(C=CC=C1)C1=C(C=NO1)C(=O)NC1CN(C1)C#N	336.291	BB05	CA269	NCN-2	H12		8.13795	4.174	6.07436	8.59212	7.75808	9.90034	9.84008	11.8297	-8.84401	12.6652	5.82062	-3.12219
1709	BB05CA270	O=C(NC1CN(C1)C#N)C1=CN(CC2CCCO2)N=N1	276.321	BB05	CA270	NCN-2	H13		5.18825	32.429	3.82517	13.9876	6.17704	7.06689	14.067	14.9406	-8.88591	7.9466	10.1957	-3.74663
1710	BB05CA271	CN1C=C(C2=NNC=C2)C(=N1)C(=O)NC1CN(C1)C#N	271.301	BB05	CA271	NCN-2	H14		4.08057	2.03519	2.35524	7.00482	5.6321	7.3899	6.43978	9.52574	-11.1606	5.69298	8.1382	-5.36369
1711	BB05CA272	CC1=CC=C(S1)[1C@@H]1C[1C@H]1C(=O)NC1CN(C1)C#N	261.361	BB05	CA272	NCN-2	H15		3.44286	3.69291	1.72515	15.8337	6.88332	7.44094	8.51302	13.0072	-12.6855	14.8421	7.13168	-6.06177
1712	BB05CA273	CN1CCN(CC1)C(=O)[1C@@H]1[1C@@H](C(=O)NC2CN(C2)C#N)C1(C)C	319.421	BB05	CA273	NCN-2	H16		5.36758	2.83112	4.09321	8.21621	9.48464	8.36144	8.33504	7.94248	-12.8068	11.3729	7.78761	-3.58758
1713	BB05CA274	CC1=CSC(=N1)N1CCC(CC1)C(=O)NC1CN(C1)C#N	305.421	BB05	CA274	NCN-2	H17		7.18022	3.95393	4.22373	8.94572	8.16302	9.90536	8.03344	6.31578	-12.0561	10.347	8.26664	-3.39612
1714	BB05CA275	ClC1=CN(CC2=CSC(=C2)C(=O)NC2CN(C2)C#N)N=C1	321.811	BB05	CA275	NCN-2	H18		3.45291	5.92246	3.14925	10.6725	8.1741	6.33719	10.205	15.0243	-6.59815	16.6955	10.896	-3.09568
1715	BB05CA276	CC1=NC(COC2=CC=C(C=C2)C(=O)NC2CN(C2)C#N)=NO1	313.331	BB05	CA276	NCN-2	H19		5.06535	3.52183	2.80507	11.6641	7.33019	9.27607	9.8855	10.7825	-9.33106	14.0903	9.01951	-4.20023
1716	BB05CA277	CN(CC1=CC=NN1C)C(=O)C1CCCCC1C(=O)NC1CN(C1)C#N	358.461	BB05	CA277	NCN-2	H20		4.58996	3.61741	3.06068	8.25971	6.29884	7.1899	9.15495	6.84289	-9.9377	8.88453	9.05586	-5.05736
1717	BB05CA278	COC1=C(C=C(C=C1)C(=O)NC1CN(C1)C#N)S(=O)(=O)NCC1=NC=CC=C1	401.461	BB05	CA278	NCN-2	H21		5.819	3.48007	3.21684	9.05504	5.42172	7.42839	9.66358	21.9171	-9.82161	9.70369	7.47095	-2.97197
1718	BB05CA279	O=C(NC1CN(C1)C#N)C1=CC=C(CN2CCCCCC2)S1	318.461	BB05	CA279	NCN-2	H22		3.94839	3.97321	3.42972	9.09519	6.96874	5.60916	11.535	12.0968	-14.6319	19.4251	8.26987	-3.06034
1719	BB05CA280	CC1=NC(=CS1)C1=C(C)N(CCC(=O)NC2CN(C2)C#N)C(C)=C1	343.471	BB05	CA280	NCN-2	H23		5.19057	2.47452	2.69786	6.34893	5.34421	9.06603	9.91529	6.52599	-12.3599	11.5543	5.98783	-4.0942
1720	BB05CA281	ClC1=C(C=C(C=C1)C(=O)NC1CN(C1)C#N)N1CCCS1(=O)=O	354.831	BB05	CA281	NCN-2	H24		3.41658	1.49387	1.16888	9.54361	6.52583	5.69702	8.93974	13.3734	-9.76662	15.2648	6.97416	-7.23112
1721	BB05CA282	CC1=C(C(C)=NO1)S(=O)(=O)N1CCC(CC1)C(=O)NC1CN(C1)C#N	367.441	BB05	CA282	NCN-2	I01		7.73986	12.7991	8.65451	2.97466	3.32975	8.2175	6.3035	4.875	-7.67787	12.9439	5.67602	1.6259
1722	BB05CA283	NS(=O)(=O)C1=CC=C(CCNS(=O)(=O)C2=CC(=CC=C2)C(=O)NC2CN(C2)C#N)C=C1	463.551	BB05	CA283	NCN-2	I02		6.68397	15.9185	12.1475	10.1103	6.03072	14.097	9.40964	27.2476	-1.87337	18.908	9.57609	1.11044
1723	BB05CA284	O=C(NC1CN(C1)C#N)C1=CC=C(NC1=O)C1=CC=CS1	300.361	BB05	CA284	NCN-2	I03		7.1122	14.6841	4.37989	7.2558	8.96817	15.8409	13.9419	20.4073	0.574122	23.0038	8.36438	-1.56699
1724	BB05CA285	O=C(NC1CN(C1)C#N)C1=NC=CC(=C1)N1CCOCC1	287.341	BB05	CA285	NCN-2	I04		6.32685	8.8845	4.82118	9.2402	7.2685	9.25097	9.04325	6.0321	-11.2706	12.8878	6.79967	-7.03082
1725	BB05CA286	O=C(CC1=CSC(=N1)C1=NN=CN1)NC1CN(C1)C#N	289.341	BB05	CA286	NCN-2	I05		5.73707	7.80827	6.33307	1.52456	6.76231	7.56228	8.2561	4.80216	-9.98396	14.0987	7.50084	-3.88212
1726	BB05CA287	O=C(NC1CN(C1)C#N)C1=CC=C(C=C1)N1C=CC=N1	267.311	BB05	CA287	NCN-2	I06		7.04882	12.3686	12.6075	5.91167	10.3649	11.943	16.6518	6.72277	-10.6683	14.8852	12.7758	-2.44179
1727	BB05CA288	CC1=C(COC2=CC(CC(=O)NC3CN(C3)C#N)=CC=C2)C=CC=C1	335.421	BB05	CA288	NCN-2	I07		5.37763	12.2256	3.41418	3.16652	11.8289	12.1522	12.8151	13.6193	-1.58533	22.8523	10.9978	-3.06328
1728	BB05CA289	FC1=C(NS(=O)(=O)C2=CC=C(O2)C(=O)NC2CN(C2)C#N)C=CC=C1Cl	398.821	BB05	CA289	NCN-2	I08		5.68528	10.5398	12.1662	5.59153	8.67791	9.94636	13.9635	7.27225	-2.24695	13.0692	12.1352	-1.26655
1729	BB05CA290	O=C(NC1CN(C1)C#N)C1CCCN1C(=O)C1=CC=NC=C1	299.351	BB05	CA290	NCN-2	I09		4.98264	6.54892	7.72376	4.16151	12.3802	9.2995	11.9297	5.49795	-14.8397	13.1328	8.42093	-3.79376
1730	BB05CA291	CC1=CC=C(C=C1)S(=O)(=O)N[C@@H](CC1=CC=CC=C1)C(=O)NC1CN(C1)C#N	398.501	BB05	CA291	NCN-2	I10		3.95921	7.0003	7.14651	5.06949	10.3531	12.625	11.4255	12.6584	-6.08578	13.1028	10.8863	-4.07947
1731	BB05CA292	BrC1=CC=C(S1)C1=NC(=CS1)C(=O)NC1CN(C1)C#N	369.281	BB05	CA292	NCN-2	I11		9.05161	11.6056	5.79078	16.8309	7.32307	13.9513	16.6734	38.4684	-8.41107	15.7221	12.0593	-5.34896
1732	BB05CA293	O=C(NC1CN(C1)C#N)C1=CC(=NN1)C1CC1	231.271	BB05	CA293	NCN-2	I12		5.65822	11.8947	8.90934	10.5341	7.69164	12.0769	12.6848	11.7524	-8.33252	15.5379	9.40564	-5.33129
1733	BB05CA294	O=C(NC1CN(C1)C#N)C1=NOC(=C1)C1=CC=NC=C1	269.281	BB05	CA294	NCN-2	I13		2.76805	5.51767	2.29308	6.41586	5.53086	5.15393	11.2014	6.09343	-14.2199	12.2154	7.39341	-9.40487
1734	BB05CA295	FC1=C(C=CC(=C1)C(=O)NC1CN(C1)C#N)N1CCCC1	288.341	BB05	CA295	NCN-2	I14		5.17666	6.71277	5.57324	7.47889	7.32149	11.6593	12.7057	12.6124	-17.8833	15.2499	8.97831	-9.98513
1735	BB05CA296	O=C(CC1=CC=C(OCCOC2=CC=CC=C2)C=C1)NC1CN(C1)C#N	351.421	BB05	CA296	NCN-2	I15		3.12284	59.6479	3.99842	12.4237	6.16834	15.5229	13.227	7.45307	-13.0459	16.2242	8.74486	-10.9395
1736	BB05CA297	CC1=CC(C(=O)NC2CN(C2)C#N)=C(C)N1C1=CN=CC=C1	295.361	BB05	CA297	NCN-2	I16		3.40421	6.04213	6.53507	9.36848	7.35866	19.5714	10.8827	2.6279	-11.9846	11.9433	8.66731	-5.77311
1737	BB05CA298	O=C(NC1CN(C1)C#N)C1=CSC(=N1)C1=CC=NC=C1	285.341	BB05	CA298	NCN-2	I17		3.64461	7.53118	3.1912	10.8967	8.41612	11.8568	11.5722	5.12035	-13.0887	13.7752	8.84664	-9.25465
1738	BB05CA299	O=C(NC1CN(C1)C#N)C1=CC(CN2C=CN=C2)=CC=C1	281.331	BB05	CA299	NCN-2	I18		2.76727	5.73453	6.25072	10.6892	9.85953	8.88695	10.8566	8.34692	-11.6249	13.6508	11.7345	-8.80988
1739	BB05CA300	O=C(NC1CN(C1)C#N)C1CN(CCO1)C(=O)OCC1=CC=CC=C1	344.391	BB05	CA300	NCN-2	I19		1.89921	6.10237	6.27169	8.71036	8.88671	5.49033	14.5689	9.67908	-12.4498	15.248	11.6319	-7.36661
1740	BB05CA301	O=C(CC1=NN(N=C1)C1=CC=CC=C1)NC1CN(C1)C#N	282.321	BB05	CA301	NCN-2	I20		3.72963	6.47744	8.36938	11.2681	8.39476	6.0033	14.1534	8.00893	-13.5016	13.2758	10.5891	-8.91003
1741	BB05CA302	ClC1=CC=CC(Cl)=C1N1C=CC=C1C(=O)NC1CN(C1)C#N	335.211	BB05	CA302	NCN-2	I21		1.97497	5.43093	6.04017	10.7015	8.69689	7.1012	14.8504	8.28303	-4.12011	21.0401	9.99695	-9.57865
1742	BB05CA303	BrC1=CC=C(C=C1)N1C=C(C=N1)C(=O)NC1CN(C1)C#N	346.201	BB05	CA303	NCN-2	I22		2.07314	5.21247	11.5959	11.6128	8.02936	7.23843	14.7596	29.8551	-39.0431	20.4435	9.13099	-9.46967
1743	BB05CA304	CN1C=C(C=N1)C1=CC=C(O1)C(=O)NC1CN(C1)C#N	271.301	BB05	CA304	NCN-2	I23		1.78095	4.53461	4.31774	12.2709	13.9596	4.13804	12.9015	14.9317	-13.9328	14.7365	6.71485	-9.91443
1744	BB05CA305	FC1=C(C=C(C=C1)C(=O)NC1CN(C1)C#N)S(=O)(=O)N1CCC1	338.381	BB05	CA305	NCN-2	I24		1.4849	2.91866	4.87479	12.6134	12.097	3.53135	12.6625	14.5209	-14.3945	14.571	6.81421	-6.68031
1745	BB05CA306	CN1[C@H]([C@@H](CC1=O)C(=O)NC1CN(C1)C#N)C1=CN=CC=C1	299.351	BB05	CA306	NCN-2	J01		8.54917	16.3988	11.8888	18.928	8.21443	15.6158	9.85869	8.54435	-6.16957	15.9409	11.615	6.48886
1746	BB05CA307	CC1=NC(COC2=C(C=CC=C2)C(=O)NC2CN(C2)C#N)=NO1	313.331	BB05	CA307	NCN-2	J02		7.04495	12.4457	9.15873	17.8393	7.70667	10.4334	8.06025	6.35539	-5.94176	11.4832	9.87982	2.22383
1747	BB05CA308	CC1=C(C(=O)NC2CN(C2)C#N)C(=NO1)C1=CC=NC=C1	283.311	BB05	CA308	NCN-2	J03		5.07926	12.6947	9.44775	15.9174	8.8527	15.4275	8.58228	4.80472	-8.39973	10.6294	10.4437	2.40055
1748	BB05CA309	ClC1=C(OCCOC2=CC=CC(=N2)C(=O)NC2CN(C2)C#N)C=CC=C1	372.831	BB05	CA309	NCN-2	J04		8.24384	17.0437	6.21886	15.6742	7.8688	15.9522	15.1691	32.9666	2.23779	13.8799	10.585	2.70688
1749	BB05CA310	O=C(CC1(CCOCC1)N1C=NN=N1)NC1CN(C1)C#N	291.331	BB05	CA310	NCN-2	J05		6.2712	9.46839	7.84729	14.8354	9.72903	11.9765	9.52358	2.70138	-11.7367	6.70758	8.366	-0.798221
1750	BB05CA311	ClC1=C(SC(=N1)N1CCCC1)C(=O)NC1CN(C1)C#N	311.811	BB05	CA311	NCN-2	J06		7.63474	13.6006	8.15262	19.4601	9.9236	11.3999	13.1235	10.5864	-5.19808	13.5564	15.1346	2.03532
1751	BB05CA312	COC1=CC=C(CN2CCC2C(=O)NC2CN(C2)C#N)C=C1	300.381	BB05	CA312	NCN-2	J07		5.54073	10.8619	6.60266	14.7417	7.19494	7.78404	8.97399	4.51401	-9.81288	7.53141	10.0373	-0.0589093
1752	BB05CA313	COCC1CCN(C1)C1=CC=C(C=C1)C(=O)NC1CN(C1)C#N	314.411	BB05	CA313	NCN-2	J08		4.89452	10.4699	6.24139	15.1544	9.78202	9.41247	12.1807	8.60697	-13.2397	14.6224	10.8783	-3.94103
1753	BB05CA314	CC1=NN(N=C1C(=O)NC1CN(C1)C#N)C1=CN=CC=C1	283.311	BB05	CA314	NCN-2	J09		6.53942	8.88048	7.84729	14.0322	8.36629	15.62	9.69933	9.40115	-9.59554	13.2899	11.0859	-3.71718
1754	BB05CA315	CC1=NN(C(C)=C1CC(=O)NC1CN(C1)C#N)C1=NC=CC=C1	310.381	BB05	CA315	NCN-2	J10		6.44512	7.86208	2.80818	16.9815	8.97055	8.01751	11.1098	10.2918	-10.6194	10.0226	12.8735	-4.00583
1755	BB05CA316	O=C(NC1CN(C1)C#N)C1=CC=NN1C1CCC1	245.301	BB05	CA316	NCN-2	J11		5.85997	7.89742	9.62877	16.6156	9.45221	10.9723	11.0837	11.3748	-8.93915	12.7176	11.2943	-2.96608
1756	BB05CA317	O=C(CC1(CN2C=NN=N2)CCCCC1)NC1CN(C1)C#N	303.381	BB05	CA317	NCN-2	J12		6.58425	9.13589	6.75571	17.4165	8.62571	9.57733	11.0778	6.7183	-10.4012	12.6399	10.8056	6.48297
1757	BB05CA318	O=C(NC1CN(C1)C#N)C1=CN(CC2CCOC2)N=N1	276.321	BB05	CA318	NCN-2	J13		4.8721	30.8869	8.61256	19.5225	6.99326	7.49366	12.2946	7.49524	-11.2199	8.31411	12.0326	-7.52566
1758	BB05CA319	FC(F)(F)C1=CN=C(C=C1)N1C=CC(=N1)C(=O)NC1CN(C1)C#N	336.291	BB05	CA319	NCN-2	J14		5.28719	7.00833	5.4839	17.2448	8.43589	11.297	10.3293	8.2677	-14.8187	10.6051	8.82968	-6.34453
1759	BB05CA320	O=C(NC1CN(C1)C#N)C1=C(C=CS1)S(=O)(=O)NCC1=CC=CO1	366.431	BB05	CA320	NCN-2	J15		5.40237	7.77374	5.43262	8.4605	9.08602	11.3137	13.0088	6.47296	-12.0221	11.1316	13.2193	-6.99548
1760	BB05CA321	ClC1=CN(CN2C=C(C=N2)C(=O)NC2CN(C2)C#N)N=C1	305.741	BB05	CA321	NCN-2	J16		4.45701	5.8807	4.73184	15.9497	7.89965	5.00582	10.4798	9.18392	-7.66565	12.0836	10.2288	-4.89536
1761	BB05CA322	ClC1=C(N=C(OCC2CC2)C=C1)C(=O)NC1CN(C1)C#N	306.771	BB05	CA322	NCN-2	J17		4.19729	5.36668	7.40755	15.7076	8.09263	11.5087	10.2951	4.30636	-12.5397	12.366	11.3007	-5.43438
1762	BB05CA323	CC(N1C=CC(=N1)C1CC1)C(=O)NC1CN(C1)C#N	259.331	BB05	CA323	NCN-2	J18		2.76032	4.69042	5.69522	12.5955	9.30668	9.7313	9.51986	5.78611	-12.3965	11.4785	10.8815	-6.9189
1763	BB05CA324	CN1C=C(C=C1C(=O)NC1CN(C1)C#N)S(=O)(=O)N1CCOCC1	353.421	BB05	CA324	NCN-2	J19		4.0767	6.1867	6.98102	15.3083	10.9233	11.266	10.0367	7.15213	-11.3317	9.35863	11.5294	-6.49475
1764	BB05CA325	CN1N=C(CC(=O)NC2CN(C2)C#N)C=C1C1CC1	259.331	BB05	CA325	NCN-2	J20		4.29159	5.41889	6.3152	13.6463	8.89066	6.73635	10.7255	4.55746	-11.6468	11.4009	12.5892	-6.67737
1765	BB05CA326	COC1=C(C=C(C=C1)C(=O)NC1CN(C1)C#N)S(=O)(=O)NCCCN1CCOCC1	437.541	BB05	CA326	NCN-2	J21		3.80925	4.72576	5.50332	17.9218	9.83343	7.77901	12.4562	7.50674	-11.288	14.3288	10.3734	-8.19723
1766	BB05CA327	CC1=C(C)C(C(=O)NC2CN(C2)C#N)=C(S1)N1C=NN=N1	303.361	BB05	CA327	NCN-2	J22		3.19396	4.62135	7.85506	13.8917	11.632	5.03092	13.4712	11.2349	-10.1332	11.6422	10.0971	-6.58606
1767	BB05CA328	CC1=NOC(=N1)C1=CC=C(C=C1)C(=O)NC1CN(C1)C#N	283.311	BB05	CA328	NCN-2	J23		2.37924	4.08163	5.68978	12.9413	10.2661	9.10871	12.0034	18.3531	-7.2301	13.1851	10.1254	-5.55809
1768	BB05CA66	ClC1=CC=CC(=C1)C1=NOC(=C1)C(=O)NC1CN(C1)C#N	312.731	BB05	CA066	NCN-2	J24		1.70442	4.92816	6.50788	14.0724	8.70796	10.1966	13.2121	22.2538	-24.7195	14.0819	10.379	-7.90268
1769	BB05CA329	CCOC1=C(N=C(O1)C1=CC=CO1)C(=O)NC1CN(C1)C#N	302.311	BB05	CA329	NCN-2	K01		9.8416	16.3362	12.1957	23.9253	8.10924	15.0375	7.91429	7.9182	-0.928066	14.6504	11.5867	6.09122
1770	BB05CA330	CC1=C(C=C(C=C1)S(=O)(=O)NCCC1=CC=C(F)C=C1)C(=O)NC1CN(C1)C#N	416.491	BB05	CA330	NCN-2	K02		6.22482	15.7595	6.70755	20.6726	6.97428	16.4593	9.00378	19.3518	2.35912	13.2122	11.6626	2.60379
1771	BB05CA331	CC1=C(C=CC(=N1)C1=CC=CO1)C(=O)NC1CN(C1)C#N	282.321	BB05	CA331	NCN-2	K03		7.18331	11.0161	4.78933	16.7673	8.67791	11.4049	11.3257	8.42615	-5.54548	9.09306	10.1238	0.594984
1772	BB05CA332	O=C(CC1(CCCC1)C(=O)NC1CN(C1)C#N)N1CCOCC1	320.411	BB05	CA332	NCN-2	K04		6.7976	7.47737	8.57216	14.6547	6.89677	12.8359	5.35476	2.51417	-10.0861	9.61204	10.6311	0.715748
1773	BB05CA333	CN(CC1=CC=CC=C1)C(=O)N1CCC(CC1)C(=O)NC1CN(C1)C#N	355.461	BB05	CA333	NCN-2	K05		4.96409	7.2822	8.80601	14.0266	6.88174	7.81416	7.72811	2.92692	-12.3223	10.3199	9.44684	-1.45801
1774	BB05CA334	O=C(NC1CN(C1)C#N)C1(CCCC1)NS(=O)(=O)C=CC1=CC=CC=C1	374.481	BB05	CA334	NCN-2	K06		7.10215	10.9093	10.3094	15.0618	8.47464	11.6409	12.1218	8.58588	-5.23213	23.0076	11.9114	-0.329892
1775	BB05CA335	O=C(NC1CN(C1)C#N)C(CC1=CC=CC=C1)N1CCCOC1=O	328.391	BB05	CA335	NCN-2	K07		4.14163	10.6812	5.33162	15.6898	6.24822	9.86603	7.53225	4.1741	-11.2479	7.93912	10.6868	-3.6995
1776	BB05CA336	O=C(NC1CN(C1)C#N)C1=CC=C(C=C1)N1CCCS1(=O)=O	320.391	BB05	CA336	NCN-2	K08		8.02664	8.66443	7.16904	15.1466	7.8166	10.7162	11.6542	7.96996	-9.28829	16.4365	12.7055	-4.8718
1777	BB05CA337	CC1=CC=C(CN2C(CCC2=O)C(=O)NC2CN(C2)C#N)C=C1	312.391	BB05	CA337	NCN-2	K09		5.72083	8.98811	5.59111	11.6184	7.58803	9.09197	9.37315	7.87731	-10.9546	5.08889	9.83135	-1.50219
1778	BB05CA338	BrC1=C(N=C(N=C1)C1CC1)C(=O)NC1CN(C1)C#N	322.181	BB05	CA338	NCN-2	K10		6.74503	8.00585	11.5128	13.5392	7.12772	11.7622	9.86167	7.99999	-6.33193	6.86561	10.5091	-4.45943
1779	BB05CA339	CN1C(C(CCC1=O)C(=O)NC1CN(C1)C#N)C1=CC=CS1	318.421	BB05	CA339	NCN-2	K11		5.28487	4.90165	3.32561	17.6318	8.12743	10.1547	11.7093	8.12266	-13.6299	10.4303	11.4284	-5.74071
1780	BB05CA340	COC1=C(C=C(CC(=O)NC2CN(C2)C#N)C=C1)S(=O)(=O)N1CCOCC1	394.471	BB05	CA340	NCN-2	K12		6.77363	8.15604	9.59381	16.2319	7.78259	9.4426	10.6235	8.67469	-10.9197	12.4118	11.9195	-2.28568
1781	BB05CA341	O=C(NC1CN(C1)C#N)C1=CC=C(S1)C1=NC=CC=C1	284.361	BB05	CA341	NCN-2	K13		3.98704	9.53827	3.99609	17.1265	5.98247	9.20327	12.0332	16.499	-17.4172	13.5657	14.5998	-7.5993
1782	BB05CA342	CC1=C(C(C)=NO1)S(=O)(=O)N1CCCC1C(=O)NC1CN(C1)C#N	353.421	BB05	CA342	NCN-2	K14		4.65489	5.62048	6.37658	14.5241	5.37584	8.08194	11.2468	2.8758	-13.0215	8.83777	10.6868	-6.30919
1783	BB05CA343	CN(C(=O)C1=CC(C)=C(C)S1)C1=C(C=CC=C1)C(=O)NC1CN(C1)C#N	368.481	BB05	CA343	NCN-2	K15		3.72577	7.26614	5.5243	14.4773	8.46911	13.0677	15.1639	8.31881	-4.85331	10.9053	13.7088	-0.972003
1784	BB05CA344	O=C(NC1CN(C1)C#N)C1=CN=C(C=C1)N1CCCCCC1	299.391	BB05	CA344	NCN-2	K16		3.08806	5.83894	8.17049	17.0931	8.16856	12.6384	9.69263	15.9834	-59.7473	12.5446	10.951	-4.28271
1785	BB05CA345	ClC1=CC=CC(=C1)N1N=C(CC(=O)NC2CN(C2)C#N)CC1=O	331.781	BB05	CA345	NCN-2	K17		5.68991	8.15684	11.4398	18.3011	12.5597	11.7823	11.5693	6.41034	-28.6875	17.7672	13.5359	-5.71715
1786	BB05CA346	CC1=C(N=C(O1)C1=CC=CS1)C(=O)NC1CN(C1)C#N	288.351	BB05	CA346	NCN-2	K18		4.51421	10.4017	10.0879	13.5637	8.91044	14.2526	14.6158	25.8318	-4.13844	23.751	17.0579	-6.68915
1787	BB05CA347	O=C(NC1CN(C1)C#N)C1=NC(=NC=C1)C1CC1	243.291	BB05	CA347	NCN-2	K19		3.45677	7.4846	8.58536	18.0088	9.45063	6.6694	10.6659	6.9956	-9.63569	7.76613	10.497	-6.78635
1788	BB05CA348	CN1C=CN=C1CN1CCC(CC1)C(=O)NC1CN(C1)C#N	302.401	BB05	CA348	NCN-2	K20		3.61137	5.9329	6.95228	13.5459	7.23686	8.10537	9.98753	6.31067	-14.2732	9.86266	11.0939	4.81583
1789	BB05CA349	O=C(NC1CN(C1)C#N)C1=CC(=NO1)C1CC1	232.261	BB05	CA349	NCN-2	K21		2.63664	5.44218	5.21353	17.856	6.99326	7.00747	9.90486	6.9004	-12.2263	10.2872	9.92586	-8.29148
1790	BB05CA350	ClC1=CC=C(S1)C(=O)N1CCC(CC1)C(=O)NC1CN(C1)C#N	352.861	BB05	CA350	NCN-2	K22		2.99298	3.39012	6.93285	12.6602	8.18042	9.94301	11.2684	9.45482	-9.94817	12.4436	10.4768	-6.68915
1791	BB05CA351	ClC1=CC=CC(OC2=CN=C(C=C2)C(=O)NC2CN(C2)C#N)=C1	328.781	BB05	CA351	NCN-2	K23		2.65133	6.97861	8.81689	19.4132	7.99693	16.1179	16.272	25.7576	-15.9595	23.7557	13.4309	-8.17366
1792	BB05CA352	CC1CN(CC(C)O1)C1=NC=C(C=C1)C(=O)NC1CN(C1)C#N	315.391	BB05	CA352	NCN-2	K24		1.31561	2.76767	6.79767	15.1812	6.17467	6.8627	10.8127	14.6212	-12.318	13.0636	7.16803	-7.82315
1793	BB05CA353	O=C(NC1CN(C1)C#N)C1=CSC(=N1)C1CCCCC1	290.401	BB05	CA353	NCN-2	L01		8.18123	18.324	13.0698	20.4818	7.12139	21.5379	7.9761	14.6883	-3.79977	18.5676	13.6829	8.49472
1794	BB05CA354	O=C(NC1CN(C1)C#N)C1=C(C=CO1)C1=CC=CC=C1	267.301	BB05	CA354	NCN-2	L02		7.56903	12.1413	8.32043	18.9793	5.60363	13.1338	9.41336	8.73539	2.42633	17.4492	9.68999	4.42409
1795	BB05CA355	O=C(NC1CN(C1)C#N)C1=CC=C(CN2C=CC=N2)S1	287.361	BB05	CA355	NCN-2	L03		8.66976	10.1712	8.43153	15.9709	7.37053	16.0266	9.34113	10.371	-3.33191	14.7514	10.896	2.41234
1796	BB05CA356	O=C(NC1CN(C1)C#N)C1CC2CCC1O2	221.281	BB05	CA356	NCN-2	L04		6.96379	8.00665	2.62405	14.8856	7.19969	11.8526	6.46808	2.84641	-10.9589	5.59947	8.70204	4.13838
1797	BB05CA357	O=C(NC1CN(C1)C#N)C1=CN=C(C=C1)C1=NC=CC=C1	279.321	BB05	CA357	NCN-2	L05		7.76769	10.0651	7.64529	14.7428	6.91812	11.507	6.29531	10.1008	-9.48992	12.5511	9.16088	26.1498
1798	BB05CA358	O=C(NC1CN(C1)C#N)C1CC2OC1C=C2	219.261	BB05	CA358	NCN-2	L06		8.79575	8.74796	6.61665	15.0094	7.72644	12.2702	8.42515	4.07443	-10.2895	7.44538	8.96539	-0.860076
1799	BB05CA359	O=C(NC1CN(C1)C#N)C1CC=CCC1C(=O)N1CCOCC1	318.391	BB05	CA359	NCN-2	L07		6.72648	9.04031	9.51378	13.1778	5.81875	13.825	7.95822	4.0067	-11.1649	3.95086	8.30703	0.106037
1800	BB05CA360	O=C(NC1CN(C1)C#N)C1=NC(=CC=C1)N1CCOCC1	287.341	BB05	CA360	NCN-2	L08		4.19342	8.10945	5.93839	15.5916	7.15303	10.7522	8.6493	4.07635	-13.1489	12.6643	10.0244	-2.44179
1801	BB05CA361	O=C(NC1CN(C1)C#N)C1=CC(CN2C=NC=N2)=CC=C1	282.321	BB05	CA361	NCN-2	L09		8.12094	8.12552	5.17468	15.2392	7.78655	11.5522	9.05293	10.0829	-9.49953	8.42632	9.99533	-3.08979
1802	BB05CA362	O=C(NC1CN(C1)C#N)C1=NC=CC(=C1)N1C=CC=C1	267.311	BB05	CA362	NCN-2	L10		6.86021	11.82	7.86127	17.7601	8.844	13.2367	10.8864	14.5675	-8.22777	12.4931	10.2433	-1.71132
1803	BB05CA363	O=C(NC1CN(C1)C#N)C1=CC=C(CN2C=CN=N2)O1	272.281	BB05	CA363	NCN-2	L11		5.30652	7.29827	7.91177	14.4349	8.8701	12.0233	12.6424	9.05485	-8.33164	7.8026	9.53408	-2.11484
1804	BB05CA364	CC1=C(CN2CCOCC2)C(=NO1)C(=O)NC1CN(C1)C#N	305.351	BB05	CA364	NCN-2	L12		4.4717	6.62121	7.44717	16.0557	8.14404	10.3748	10.7777	7.77509	-11.0942	13.7275	9.31678	-3.64059
1805	BB05CA365	O=C(NC1CN(C1)C#N)C1CCN(CC1)S(=O)(=O)N1CCCCC1	355.481	BB05	CA365	NCN-2	L13		2.36223	5.01891	5.82729	13.7355	6.45702	8.77064	8.3827	6.12794	-13.2825	8.81533	7.74884	-2.8895
1806	BB05CA366	CC1(CCCCN1C(=O)OCC1=CC=CC=C1)C(=O)NC1CN(C1)C#N	356.441	BB05	CA366	NCN-2	L14		4.55054	7.66772	7.65617	15.9988	5.82983	8.02169	7.30438	3.61121	-9.94992	11.745	7.97502	-4.98962
1807	BB05CA367	O=C(NC1CN(C1)C#N)C1=C(C=CS1)S(=O)(=O)NC1CCCCCC1	382.521	BB05	CA367	NCN-2	L15		7.11143	9.20335	6.09922	16.4929	8.06495	11.6108	10.0002	12.6725	3.28696	11.4907	13.8453	-5.62584
1808	BB05CA368	CCN1N=CC=C1C1=CC(=NO1)C(=O)NC1CN(C1)C#N	286.311	BB05	CA368	NCN-2	L16		3.48228	7.7127	4.39854	15.4277	8.18833	8.62587	7.88971	7.68308	-10.1158	9.25296	9.48319	-4.04118
1809	BB05CA369	O=C(NC1CN(C1)C#N)C1=NC(=CC=C1)C(=O)N1CCCC1	299.351	BB05	CA369	NCN-2	L17		3.41812	5.97949	6.91421	14.832	11.2745	9.06854	7.89045	9.8567	-12.2752	8.6283	10.9324	-3.79081
1810	BB05CA370	O=C(NC1CN(C1)C#N)[1C@@H]1CCCO[1C@H]1C1=CC=CC=C1	285.361	BB05	CA370	NCN-2	L18		4.69509	5.83894	7.75639	15.8337	8.56797	9.63256	10.1447	7.05949	-11.1082	10.9642	10.1819	-3.31659
1811	BB05CA371	O=C(NC1CN(C1)C#N)C1CCCN(C1)S(=O)(=O)C1=CC=CS1	354.471	BB05	CA371	NCN-2	L19		4.00868	6.6694	8.53486	15.663	7.29697	8.17985	10.4135	10.8132	-12.7797	11.2709	11.0536	-0.786439
1812	BB05CA372	FC(F)(F)C1=NN(CC2=CC=C(O2)C(=O)NC2CN(C2)C#N)C=C1Cl	373.741	BB05	CA372	NCN-2	L20		4.7577	8.99373	7.58236	15.0395	7.03913	15.1873	11.2409	15.4837	-13.2938	24.7244	10.7224	-4.97784
1813	BB05CA373	COC1=C(C=C(C=C1)C(=O)NC1CN(C1)C#N)S(=O)(=O)N(C)CCC1=CN=CC=C1	429.521	BB05	CA373	NCN-2	L21		2.86621	4.50329	6.85438	15.3228	7.00196	10.9447	11.3228	12.1709	-8.26705	12.7241	9.52519	-7.20166
1814	BB05CA374	FC(F)(F)C1=CN=C(C=C1)N1CCC(CC(=O)NC2CN(C2)C#N)CC1	367.391	BB05	CA374	NCN-2	L22		2.64205	3.7684	6.70133	16.3479	10.9146	9.15641	10.444	14.5931	-7.14805	18.1553	10.2223	-5.60227
1815	BB05CA375	O=C(NC1CN(C1)C#N)C1=C(N=CC=C1)N1C=NC=N1	269.281	BB05	CA375	NCN-2	L23		0.573552	1.98058	4.07145	12.7974	6.66345	12.4618	9.38432	7.74058	-10.8978	8.26922	8.14385	-6.07649
1816	BB05CA65	COC1=CC=CC=C1C1=CC(=NN1)C(=O)NC1CN(C1)C#N	297.331	BB05	CA065	NCN-2	L24		2.37846	16.3964	6.42242	18.6714	6.28381	10.384	10.593	15.7144	-2.48612	11.1699	19.2261	-5.9734
1817	BB05CA376	CCC1=CC=C(O1)C(=O)N1CCC(CC1)C(=O)NC1CN(C1)C#N	330.401	BB05	CA376	NCN-2	M01		2.91491	9.76636	9.74142	-5.80068	-2.21693	5.65267	0.247612	1.22482	-14.1475	7.7016	1.99325	1.36964
1818	BB05CA377	O=C(NC1CN(C1)C#N)C1=NN(N=C1)C1=CC=CC=C1	268.301	BB05	CA377	NCN-2	M02		2.86235	7.19627	7.37725	-0.725329	-0.57104	8.1037	0.940182	3.61185	-27.4088	7.6483	2.49328	-1.90277
1819	BB05CA378	CC1=C(C=CC(=N1)C1=CSC=C1)C(=O)NC1CN(C1)C#N	298.381	BB05	CA378	NCN-2	M03		2.10637	5.04462	5.92829	-4.07952	0.84786	5.57066	4.10068	5.44492	-13.0957	6.88712	1.40759	-4.53896
1820	BB05CA379	CN(C)S(=O)(=O)C1=CC(C(=O)NC2CN(C2)C#N)=C(C=C1)N1CCCCC1	391.511	BB05	CA379	NCN-2	M04		2.5748	1.90026	5.38056	-6.15651	0.45003	5.35895	2.24787	-0.169954	-20.1894	3.09897	0.875253	-2.05888
1821	BB05CA380	FC1=CC=C(CC2=NC=C(S2)C(=O)NC2CN(C2)C#N)C=C1	316.371	BB05	CA380	NCN-2	M05		4.14704	3.4102	4.91441	-0.688519	0.857351	7.32546	3.13257	10.1372	-19.6709	5.33015	2.59102	-4.08536
1822	BB05CA381	CC1=CC(=CC(C)=C1)N(CCC(=O)NC1CN(C1)C#N)S(=O)(=O)C1=CC=C(Cl)C=C1	446.971	BB05	CA381	NCN-2	M06		3.1986	4.79564	7.24362	-9.32888	5.14806	9.82	5.63327	7.95973	-9.43668	12.7363	3.70175	-3.49332
1823	BB05CA382	O=C(NC1CN(C1)C#N)C1=CSC(CCC2=CC=CC=C2)=N1	312.411	BB05	CA382	NCN-2	M07		1.28238	4.61814	8.17748	-4.0349	4.05185	6.56898	5.42103	8.37504	-17.5473	10.1301	4.7729	-4.53896
1824	BB05CA383	O=C(NC1CN(C1)C#N)C1=CC=C(C=C1)C1=NN=CO1	269.281	BB05	CA383	NCN-2	M08		1.84356	6.0847	6.72231	-2.91833	4.58414	5.45937	7.10405	2.93267	-16.8437	8.60773	3.23888	-2.80703
1825	BB05CA384	O=C(NC1CN(C1)C#N)C1=C(CN2C=NC=N2)C=CC=C1	282.321	BB05	CA384	NCN-2	M09		0.887382	2.03038	6.01919	-0.532354	2.56493	5.70372	4.27941	1.70529	-14.7105	3.66378	2.38261	-4.35929
1826	BB05CA385	O=C(CC1=CN(CC2=CC=CC=C2)N=C1)NC1CN(C1)C#N	295.361	BB05	CA385	NCN-2	M10		2.51451	2.85281	7.03774	-2.42641	3.50217	6.55141	5.29965	1.42097	-17.1178	6.03991	2.20974	-4.159
1827	BB05CA386	CN(CC1CC1)C1=C(C=C(C=C1)C(F)(F)F)C(=O)NC1CN(C1)C#N	352.381	BB05	CA386	NCN-2	M11		6.58116	0.908368	6.04872	1.16761	2.79588	4.92716	8.07812	5.17082	-12.9237	7.30605	3.03532	-4.21791
1828	BB05CA387	CNS(=O)(=O)C1=CC(C(=O)NC2CN(C2)C#N)=C(C=C1)C1=CC(Cl)=C(Cl)C=C1	439.341	BB05	CA387	NCN-2	M12		7.26293	35.2601	7.25994	1.11853	4.88785	4.22005	9.44092	11.1799	6.34109	11.7834	6.92973	-7.74952
1829	BB05CA388	O=C(CC1=CSC(=N1)N1CCCC1=O)NC1CN(C1)C#N	305.381	BB05	CA388	NCN-2	M13		2.24087	-0.941297	3.85003	0.0220304	1.46635	2.08199	4.69123	0.354604	-17.5263	5.28807	1.14587	-11.5285
1830	BB05CA389	CC1CN(CC(C)O1)S(=O)(=O)C1=CC=C(C=C1)C(=O)NC1CN(C1)C#N	378.471	BB05	CA389	NCN-2	M14		1.50731	0.00722839	5.44116	-2.2457	1.05587	4.32967	4.4291	4.19071	-15.3721	1.84405	3.51111	-10.0264
1831	BB05CA390	CN(C(=O)C1=C(C)N=CS1)C1=C(C=CC=C1)C(=O)NC1CN(C1)C#N	355.441	BB05	CA390	NCN-2	M15		0.73124	0.596744	6.55682	0.764928	2.99835	10.9639	5.55434	-1.13729	-14.3736	1.08473	2.10311	-6.84821
1832	BB05CA391	O=C(CC1=CC=C(C=C1)N1C=CC=C1)NC1CN(C1)C#N	280.351	BB05	CA391	NCN-2	M16		4.31787	6.04535	12.5764	5.28812	7.10083	24.0107	57.5254	16.7034	35.3322	15.4182	39.1723	14.8334
1833	BB05CA392	O=C(NC1CN(C1)C#N)C1=C(C=CS1)N1C=CC=C1	272.351	BB05	CA392	NCN-2	M17		1.38132	3.65355	9.10202	-2.59707	7.88304	-9.08946	48.2747	10.9467	31.8704	-2.16947	32.8989	33.1542
1834	BB05CA393	O=C(NC1CN(C1)C#N)C1=COC(=C1)C#CC1=CC=CC=C1	291.331	BB05	CA393	NCN-2	M18		1.34576	-0.52687	6.38823	0.961249	3.58996	11.5413	17.3139	25.1737	-28.2537	24.0521	6.60741	-5.52864
1835	BB05CA394	ClC1=CC=C(OC2=CC=CC(=N2)C(=O)NC2CN(C2)C#N)C=C1	328.781	BB05	CA394	NCN-2	M19		1.40451	1.53322	5.95238	16.3858	3.77503	6.70371	11.5179	20.5683	-10.3584	8.53012	3.10155	-4.70391
1836	BB05CA395	BrC1=C(OC2=C(C=CC=N2)C(=O)NC2CN(C2)C#N)C=CC=C1	373.231	BB05	CA395	NCN-2	M20		-0.18397	0.106016	6.87225	2.20276	3.42149	0.533887	6.19031	13.0584	-9.78408	10.7922	1.8842	-11.016
1837	BB05CA396	FC(F)(F)C1=CC=C(C=C1)N1C=C(C=N1)C(=O)NC1CN(C1)C#N	335.311	BB05	CA396	NCN-2	M21		-0.802355	-2.43838	7.40289	6.7728	3.30286	3.04265	9.21304	24.4217	-40.7024	20.5183	4.43766	-6.56839
1838	BB05CA397	CC1=CNC(=O)N1C1=CC(=CC=C1)C(=O)NC1CN(C1)C#N	297.331	BB05	CA397	NCN-2	M22		0.0347842	-3.4359	6.92198	5.83582	4.6134	2.55061	6.84937	3.16013	-10.6229	8.71994	-0.483469	-11.0779
1839	BB05CA398	CC1=CC=C(OC2=CN=C(C=C2)C(=O)NC2CN(C2)C#N)C=C1	308.361	BB05	CA398	NCN-2	M23		-1.08527	-0.967802	5.80709	8.11805	4.62368	3.71545	10.3092	12.7018	-12.9665	20.162	2.50136	-12.8216
1840	BB05CA399	O=C(NC1CN(C1)C#N)C1=CC=C(OCC2=CN=CC=C2)C=C1	308.361	BB05	CA399	NCN-2	M24		-1.87293	-4.52658	4.98278	1.83354	2.25885	0.919658	9.07527	4.65457	-10.3523	7.84842	2.07322	-11.449
1841	BB05CA400	CCN1C=C(C=N1)[1C@@H]1OCCC[1C@H]1C(=O)NC1CN(C1)C#N	303.381	BB05	CA400	NCN-2	N01		3.32923	8.09741	11.1919	5.72427	2.57126	7.92211	1.50541	4.09679	-13.5828	9.35302	5.41671	6.103
1842	BB05CA401	O=C(NC1CN(C1)C#N)C1=CC=C(C=C1)C#CC1=CC=CC=C1	301.371	BB05	CA401	NCN-2	N02		3.81157	10.2402	7.32597	8.00985	1.45607	22.2107	14.9591	49.7614	-8.84576	25.4894	11.1481	3.28714
1843	BB05CA402	O=C(NC1CN(C1)C#N)C1CCN1C1CCCC1	248.351	BB05	CA402	NCN-2	N03		1.92859	3.08411	6.68501	4.84975	0.881869	4.88448	2.02148	1.02164	-16.8551	4.29405	5.69056	0.818839
1844	BB05CA403	FC1=C(C=C(C=C1)S(=O)(=O)NC1=NC=CS1)C(=O)NC1CN(C1)C#N	381.421	BB05	CA403	NCN-2	N04		1.45707	2.72591	5.72474	6.31658	1.69018	4.13218	2.67459	4.59132	-11.1885	2.96151	4.39485	-0.108982
1845	BB05CA404	O=C(NC1CN(C1)C#N)C1CCCN1C(=O)C1CC1	262.331	BB05	CA404	NCN-2	N05		0.963135	1.66092	5.51186	3.25575	1.20931	4.29704	2.70288	0.246625	-18.4856	1.6991	4.39808	11.885
1846	BB05CA405	O=C(NC1CN(C1)C#N)C(OC1CCOCC1)C1=CC=CC=C1	315.391	BB05	CA405	NCN-2	N06		1.94714	3.10339	5.15992	5.87597	3.21665	4.74891	2.72225	3.11796	-14.6319	1.05107	4.60811	-0.780548
1847	BB05CA406	O=C(CCN1C=CC(=N1)C(=O)N1CCCC1)NC1CN(C1)C#N	316.381	BB05	CA406	NCN-2	N07		2.58485	2.64961	5.89411	4.63558	1.2797	3.89453	1.43243	1.07276	-17.8833	-0.0626527	5.02735	-2.47714
1848	BB05CA407	O=C(NC1CN(C1)C#N)C1=C(OCC2=CC=CS2)C=CC=C1	313.401	BB05	CA407	NCN-2	N08		3.76055	7.62114	6.39833	9.40752	4.1349	23.2693	20.4937	56.8165	11.3801	43.768	12.8614	-1.24593
1849	BB05CA408	O=C(NC1CN(C1)C#N)C1=CNN=C1C1=CC=NC=C1	268.301	BB05	CA408	NCN-2	N09		1.34112	3.43027	6.37269	7.50789	1.35484	5.9966	2.45043	2.20174	-15.9927	4.61292	4.52409	-2.22088
1850	BB05CA409	COC1=C(C=CC=C1)N1CC(CCC1=O)C(=O)NC1CN(C1)C#N	328.391	BB05	CA409	NCN-2	N10		2.59335	2.55082	6.39755	7.57259	1.79696	5.16732	3.24726	2.43495	-16.4309	2.57811	7.09937	-5.90566
1851	BB05CA410	CN1N=CC=C1[1C@@H]1C[1C@H]1C(=O)NC1CN(C1)C#N	245.301	BB05	CA410	NCN-2	N11		1.7423	2.00789	6.44495	7.88157	3.38986	3.1983	4.3092	3.42464	-17.3125	4.53718	6.22694	-7.06028
1852	BB05CA411	O=C(NC1CN(C1)C#N)C1CCCN(C1)C1=NC=CC=N1	286.351	BB05	CA411	NCN-2	N12		1.87989	2.10507	6.48224	5.741	3.67459	4.78824	4.5274	4.93442	-16.3209	7.14428	5.14449	-7.74068
1853	BB05CA412	O=C(NC1CN(C1)C#N)C1=CC=C(NC1=O)C1=CC=NC=C1	295.321	BB05	CA412	NCN-2	N13		-0.789987	-1.8071	5.76669	3.91276	1.52963	3.33888	1.26785	1.43439	-21.2499	4.34267	2.92384	0.515456
1854	BB05CA413	CN1CCN(CC2=C(C)ON=C2C(=O)NC2CN(C2)C#N)CC1	318.401	BB05	CA413	NCN-2	N14		-0.163872	-0.905959	5.43495	5.18215	1.35563	0.432632	1.7102	-0.11309	-22.4082	0.830382	6.16555	-7.51683
1855	BB05CA414	O=C(NC1CN(C1)C#N)C1=CC=CN1CC1=NC=CC=C1	281.331	BB05	CA414	NCN-2	N15		-1.01879	0.135733	5.84516	-5.13475	1.3493	1.87279	2.28362	1.52384	-19.4937	3.64227	3.51596	-6.64202
1856	BB05CA415	FC(F)(F)C1=NN(CCC(=O)NC2CN(C2)C#N)C(=C1)C1CC1	327.331	BB05	CA415	NCN-2	N16		-0.542633	0.746934	5.03406	5.61495	3.47132	-0.87447	2.51745	1.1884	-16.6116	1.99179	4.52005	-7.56984
1857	BB05CA416	CC1=CSC(=N1)C1=CC(=CC=C1)C(=O)NC1CN(C1)C#N	298.381	BB05	CA416	NCN-2	N17		0.541087	0.783879	6.22119	8.91784	2.5159	7.5991	5.37263	15.8786	-16.265	6.62155	6.7302	-7.86734
1858	BB05CA417	FC1=CC(F)=C(OCC2=CC(=NO2)C(=O)NC2CN(C2)C#N)C=C1	334.301	BB05	CA417	NCN-2	N18		1.808	3.03673	5.47146	1.74765	2.46212	8.28863	8.6076	16.0326	-15.2726	5.11508	9.28851	-6.62435
1859	BB05CA418	CC(=O)N1CCN(CC1)S(=O)(=O)C1=CC(=CC=C1)C(=O)NC1CN(C1)C#N	391.471	BB05	CA418	NCN-2	N19		-0.204067	-0.686697	6.73396	12.7015	2.65035	1.4117	4.27047	9.72061	-18.7701	3.29628	4.0693	-5.66707
1860	BB05CA419	CN1C=C(C=N1)C1=CC(=NN1)C(=O)NC1CN(C1)C#N	271.301	BB05	CA419	NCN-2	N20		0.53413	7.53359	5.17313	8.06228	2.75475	2.06525	4.35463	12.0968	-7.80356	11.1849	3.58704	-7.78486
1861	BB05CA420	CC1=NN(C(C)=C1)C1=NC(C(=O)NC2CN(C2)C#N)=C(Cl)C=C1	330.791	BB05	CA420	NCN-2	N21		-0.2489	7.13603	5.78689	6.42143	2.78085	5.09368	4.58325	14.5681	-6.54141	13.7649	6.01853	-6.38577
1862	BB05CA421	O=C(CC1=CSC(NS(=O)(=O)C2=CC=CC=C2)=N1)NC1CN(C1)C#N	377.461	BB05	CA421	NCN-2	N22		0.320014	-0.356601	3.26501	5.7555	3.6129	2.3891	5.16709	4.47951	-0.595507	7.83626	3.93198	-9.14567
1863	BB05CA422	O=C(NC1CN(C1)C#N)C1=CC(=CC=C1)S(=O)(=O)N1CCOCC1	350.411	BB05	CA422	NCN-2	N23		-1.90153	-3.65275	5.15759	6.91558	4.18789	-0.410038	4.14834	2.7691	-2.93389	7.22189	1.08771	-8.80105
1864	BB05CA423	O=C(CC1=COC(=N1)C1=CC=CS1)NC1CN(C1)C#N	288.351	BB05	CA423	NCN-2	O01		3.97776	8.87888	11.3015	8.79067	2.51985	9.13047	2.98736	6.37712	-8.35608	10.8314	5.72287	9.44905
1865	BB05CA424	COC1=CC=C(C=C1)S(=O)(=O)N(CCC(=O)NC1CN(C1)C#N)CC1=CC=CC=C1	428.531	BB05	CA424	NCN-2	O02		4.72987	6.16582	9.84397	6.30431	1.44421	10.4342	3.02087	10.6503	-8.89551	15.06	5.16064	9.57865
1866	BB05CA425	CC1=C(CC(=O)NC2CN(C2)C#N)N=C(O1)C1=CSC=C1	302.371	BB05	CA425	NCN-2	O03		3.01308	4.00292	7.04007	5.38852	2.08722	5.20916	3.18396	4.8405	-11.8973	10.3873	4.92072	2.35048
1867	BB05CA426	CC1=CC=C(C=CS(=O)(=O)N2CCC(CC2)C(=O)NC2CN(C2)C#N)C=C1	388.511	BB05	CA426	NCN-2	O04		1.47176	2.92429	7.70045	5.74435	2.03898	5.47108	3.74993	3.52687	-15.3407	9.97393	2.55952	-0.88953
1868	BB05CA427	ClC1=CC(Cl)=C(OC2=C(C=CC=N2)C(=O)NC2CN(C2)C#N)C=C1	363.221	BB05	CA427	NCN-2	O05		2.09401	7.33361	6.99734	9.7812	1.89582	2.87696	6.16573	12.1843	1.83191	9.31935	4.20905	5.93511
1869	BB05CA428	O=C(CC1=CSC(=N1)C1=CC=CC=C1)NC1CN(C1)C#N	298.381	BB05	CA428	NCN-2	O06		2.55161	6.80593	7.55206	4.54188	2.73419	6.80329	4.4142	2.51098	-18.0282	-0.00187023	4.59195	4.10009
1870	BB05CA429	CC1=C(C=CC=C1)N1C=C(C=N1)C(=O)NC1CN(C1)C#N	281.331	BB05	CA429	NCN-2	O07		2.12261	3.75635	6.29189	10.5587	2.34585	6.52965	4.13494	11.9594	-22.0207	8.43567	6.36911	-4.80994
1871	BB05CA430	O=C(NC1CN(C1)C#N)C1=C(N=CC=C1)N1C=CC=N1	268.301	BB05	CA430	NCN-2	O08		1.76549	2.51628	7.08591	6.32773	3.33054	3.96733	4.93177	0.522002	-14.3404	1.42699	2.49328	-1.96462
1872	BB05CA431	CCN1N=C(C=C1C(=O)N1CCCCC1C(=O)NC1CN(C1)C#N)C(C)C	372.491	BB05	CA431	NCN-2	O09		1.48026	1.7059	7.0525	9.45214	3.27438	3.60332	3.53918	1.1654	-18.5982	11.774	3.42548	-4.98962
1873	BB05CA432	CN1N=C(C=C1C(=O)NC1CN(C1)C#N)C1CCC1	259.331	BB05	CA432	NCN-2	O10		2.77268	3.29936	7.87914	10.9368	4.58256	5.43929	4.70314	4.63668	-14.515	6.73844	4.5459	-4.93954
1874	BB05CA433	O=C(NC1CN(C1)C#N)C1=CC(OC2=NC=CS2)=CC=C1	300.361	BB05	CA433	NCN-2	O11		3.29445	3.03432	7.41843	12.9101	4.59679	4.84096	7.35204	7.30228	-14.2994	10.8081	5.91028	-5.36664
1875	BB05CA434	CNS(=O)(=O)C1=CC(C(=O)NC2CN(C2)C#N)=C(C=C1)C1=C(OC(F)(F)F)C=CC=C1	454.451	BB05	CA434	NCN-2	O12		4.09989	4.13544	7.86904	8.01208	5.63447	2.9029	6.01307	3.50515	-12.0779	0.863111	6.18817	-1.06037
1876	BB05CA435	O=C(CC1=CC=C(OCC2=NC=CC=C2)C=C1)NC1CN(C1)C#N	322.381	BB05	CA435	NCN-2	O13		2.28725	0.900337	5.41086	4.44707	3.38511	3.31294	5.1306	2.89369	-15.7754	6.8946	3.01108	-12.7156
1877	BB05CA436	FC1=CC=CC(NS(=O)(=O)C2=CC(C(=O)NC3CN(C3)C#N)=C(F)C=C2)=C1	392.401	BB05	CA436	NCN-2	O14		0.947675	0.236128	6.58246	6.50732	3.2293	3.93386	4.78581	5.79122	-6.9438	9.53069	4.13796	-4.27976
1878	BB05CA437	O=C(NC1CN(C1)C#N)C1=NN(C=N1)C1=CC=CC=C1	268.301	BB05	CA437	NCN-2	O15		0.309192	3.1315	5.46991	12.9223	4.93451	2.91295	5.94009	5.1376	-16.2729	6.99279	4.73008	-4.96016
1879	BB05CA438	ClC1=NN=C(C=C1)N1CCCC(C1)C(=O)NC1CN(C1)C#N	320.801	BB05	CA438	NCN-2	O16		0.0950767	0.142962	7.50777	6.12584	3.87469	5.43426	4.28537	0.667038	-13.1245	6.48596	2.99896	-6.75101
1880	BB05CA439	O=C(NC1CN(C1)C#N)C1=C(NN=C1)C1CC1	231.271	BB05	CA439	NCN-2	O17		1.13783	-0.943707	5.65016	7.99423	4.61736	2.11128	3.3895	0.305406	-16.3218	5.45733	2.63141	-6.00286
1881	BB05CA440	FC(F)(F)C1=C(N=CC=C1)N1CCCC(C1)C(=O)NC1CN(C1)C#N	353.361	BB05	CA440	NCN-2	O18		-0.624569	-0.632886	5.70609	5.22231	3.14863	3.19495	4.90198	3.65529	-16.6151	7.55573	3.18637	4.81289
1882	BB05CA441	O=C(NC1CN(C1)C#N)C1=NN(C(=O)NC1=O)C1=CC=CC=C1	312.301	BB05	CA441	NCN-2	O19		0.369485	-0.558193	5.78534	12.3936	4.19184	-1.42928	6.65128	2.30397	-16.0119	4.39504	4.01276	-7.96159
1883	BB05CA442	CN1C=C(C=N1)C1=NC(=CS1)C(=O)NC1CN(C1)C#N	288.351	BB05	CA442	NCN-2	O20		-0.405815	1.36376	6.60033	9.9686	3.73865	2.38157	5.27656	8.95518	-11.3666	6.06141	2.73966	-7.61992
1884	BB05CA443	O=C(NC1CN(C1)C#N)C1=C(CC2=CC=CC=C2)SC=N1	298.381	BB05	CA443	NCN-2	O21		1.10614	7.65085	6.29655	14.4862	5.47154	6.91961	12.524	21.6698	9.92504	26.7723	6.4095	-4.18256
1885	BB05CA444	O=C(NC1CN(C1)C#N)C1CCN(CC1)C(=O)N1CCOCC1	321.401	BB05	CA444	NCN-2	O22		-0.492389	-1.38625	6.76115	6.48501	3.93954	1.07028	4.9556	-0.766711	-5.09596	7.84374	2.5676	-3.71423
1886	BB05CA445	CC1=C(CC2=CC=C(O2)C(=O)NC2CN(C2)C#N)C(C)=NN1	299.351	BB05	CA445	NCN-2	O23		0.17624	-0.746131	5.79699	12.5208	4.99146	0.166526	7.25299	6.38095	11.3347	11.1578	2.16047	3.16637
1887	BB05CA446	CC1=NN(C(=O)C1CC(=O)NC1CN(C1)C#N)C1=CC(Br)=CC=C1	390.261	BB05	CA446	NCN-2	O24		0.92294	1.88661	8.36006	8.23294	2.42732	21.204	5.48135	6.17777	49.7431	19.8618	1.41729	-6.84821
1888	BB05CA447	CCN1C=CC(=N1)C1=CC(=NO1)C(=O)NC1CN(C1)C#N	286.311	BB05	CA447	NCN-2	P01		2.1458	9.27403	12.1235	9.15989	2.1418	11.5857	2.82501	8.81717	-9.80764	10.5565	5.34805	10.7686
1889	BB05CA448	O=C(NC1CN(C1)C#N)C1=CC=C(CN2C=CC=CC2=O)O1	298.321	BB05	CA448	NCN-2	P02		5.47812	5.13457	9.75851	12.3568	1.26151	8.79072	2.68054	4.59707	-12.071	5.18147	3.75668	8.42992
1890	BB05CA449	CC(C)N1N=CC=C1[1C@@H]1OCC[1C@H]1C(=O)NC1CN(C1)C#N	303.381	BB05	CA449	NCN-2	P03		2.30503	2.83192	8.36083	7.73098	1.39359	7.92462	3.72163	0.769266	-16.6404	0.814485	3.29866	2.68037
1891	BB05CA450	O=C(NC1CN(C1)C#N)C1=CN=C(S1)C1=CN=CC=C1	285.341	BB05	CA450	NCN-2	P04		1.87139	2.5725	8.61644	9.72097	0.792496	6.45518	3.40365	0.965417	-13.4859	4.99164	3.09913	1.34608
1892	BB05CA451	O=C(NC1CN(C1)C#N)C1=CN(C2CC2)C(=O)C=C1	258.301	BB05	CA451	NCN-2	P05		0.888155	2.02074	8.54186	8.07566	1.24569	5.57652	4.46484	3.71088	-13.9109	0.89771	3.23484	4.70685
1893	BB05CA452	O=C(NC1CN(C1)C#N)C1CN(OCC2=CC=CC=C2)C(=O)C1	314.361	BB05	CA452	NCN-2	P06		3.33541	2.24803	7.71366	10.1281	2.81486	6.08196	4.35314	3.87508	-16.478	4.28283	3.84473	1.28717
1894	BB05CA453	ClC1=NN=C(C=C1)N1CCC(CC(=O)NC2CN(C2)C#N)CC1	334.831	BB05	CA453	NCN-2	P07		4.13158	1.3742	7.16904	6.97805	2.40912	9.04595	4.37995	3.41825	-11.9269	4.86727	3.13952	4.83056
1895	BB05CA454	O=C(NC1CN(C1)C#N)C1=CN(CC2CCC2)N=C1	259.331	BB05	CA454	NCN-2	P08		3.13367	1.03928	6.76193	10.4315	2.29128	4.36984	3.30609	5.52159	-18.7431	3.19996	2.29456	0.730475
1896	BB05CA455	O=C(CC1=CSC(=N1)C1CC1)NC1CN(C1)C#N	262.351	BB05	CA455	NCN-2	P09		1.47871	1.6794	9.31334	9.06731	2.41624	5.11209	4.91687	1.95767	-16.1376	5.54055	4.9288	3.82321
1897	BB05CA456	O=C(NC1CN(C1)C#N)C1=NOC(=C1)C1CCC1	246.291	BB05	CA456	NCN-2	P10		2.20841	2.89698	8.26683	9.99983	2.71916	3.25018	4.12824	6.17138	-14.2941	4.58393	7.63171	-3.08685
1898	BB05CA457	O=C(NC1CN(C1)C#N)C(N1C=CC=C1)C1=CC=CC=C1	280.351	BB05	CA457	NCN-2	P11		2.20918	1.51716	10.0957	8.74605	3.7173	6.60831	4.64282	3.41506	-14.9165	6.06796	5.99429	-2.62146
1899	BB05CA458	ClC1=C(N=C(N=C1)N1CCOCC1)C(=O)NC1CN(C1)C#N	322.771	BB05	CA458	NCN-2	P12		0.376442	1.67859	10.3692	10.0456	6.87621	5.6284	5.96988	4.12746	-14.0707	5.51718	5.55081	-1.08393
1900	BB05CA459	BrC1=CC=C(S1)S(=O)(=O)N1CCCCC1C(=O)NC1CN(C1)C#N	433.361	BB05	CA459	NCN-2	P13		-0.0873469	0.077906	7.45261	4.51176	1.42918	2.84851	3.18173	2.58637	-14.0951	7.51832	2.65161	-5.82613
1901	BB05CA460	CC(C)C1=NN(C(=C1)C(=O)NC1CN(C1)C#N)C1=CC=CC=C1	309.391	BB05	CA460	NCN-2	P14		0.986324	0.470649	7.38502	16.6056	2.07931	5.27443	5.23635	16.959	-13.849	6.93762	4.70181	5.51391
1902	BB05CA461	O=C(NC1CN(C1)C#N)C1=CC=C(C=C1)C1=NOC=N1	269.281	BB05	CA461	NCN-2	P15		0.60679	0.562208	8.72754	7.51458	3.29178	4.87193	6.1985	5.00598	-12.7885	6.55141	3.18072	-3.79965
1903	BB05CA462	O=C(NC1CN(C1)C#N)C(CCC1=CC=CC=C1)C1=CC=CC=C1	319.421	BB05	CA462	NCN-2	P16		2.8523	0.393546	9.01267	8.53077	4.36743	6.12463	6.19552	1.35772	-10.4317	5.80893	3.62824	-3.13987
1904	BB05CA463	O=C(NC1CN(C1)C#N)C1=CC(=CC=C1)C1=NOC=N1	269.281	BB05	CA463	NCN-2	P17		2.57016	1.55812	9.04297	8.89776	2.38381	5.90874	4.3025	5.85	-15.4489	7.15456	5.62351	-2.83354
1905	BB05CA464	COC1CC(N(C1)C(=O)OCC1=CC=CC=C1)C(=O)NC1CN(C1)C#N	358.421	BB05	CA464	NCN-2	P18		2.47972	2.45203	7.60411	11.3161	3.57335	3.76064	4.23249	1.42097	-5.13087	5.53962	4.0281	-1.14579
1906	BB05CA465	CC1=CC(COC2=CC(=CC=C2)C(=O)NC2CN(C2)C#N)=CC=C1	321.401	BB05	CA465	NCN-2	P19		3.38025	3.7427	8.09746	12.6524	3.19134	8.74972	10.6592	31.078	-13.5391	12.596	6.14697	-5.08682
1907	BB05CA466	CN1C=C(C=N1)C1=CC(=NO1)C(=O)NC1CN(C1)C#N	272.281	BB05	CA466	NCN-2	P20		2.14502	2.87529	6.7091	9.42983	3.22218	3.2552	3.69557	4.97851	-11.274	5.51063	4.18401	-8.16188
1908	BB05CA467	FC(F)(F)C1=CC=CC(=C1)S(=O)(=O)NC1=CC=C(CC(=O)NC2CN(C2)C#N)C=C1	438.451	BB05	CA467	NCN-2	P21		0.885836	4.5073	7.91799	9.28259	2.11253	3.51461	5.12167	4.50187	-2.45207	13.1075	2.61687	-0.444765
1909	BB05CA468	CC1CCCCN1S(=O)(=O)C1=C(C=CC=C1)C(=O)NC1CN(C1)C#N	362.471	BB05	CA468	NCN-2	P22		-0.9956	0.795926	6.40765	5.20112	3.8478	3.26692	5.12688	4.04376	10.4872	6.70477	3.77849	-6.75984
1910	BB05CA469	O=C(NC1CN(C1)C#N)C1=CC=C(C=C1)S(=O)(=O)N1CCCCCC1	362.471	BB05	CA469	NCN-2	P23		0.984778	2.48175	9.32266	8.68024	3.04502	1.26777	6.02275	17.8414	11.209	10.2554	3.71952	-7.25763
1911	BB06CA90	[H][C@@]12C[C@@H](C[C@]1([H])CN(C2)C#N)NC(=O)C1=C(Cl)C=NC(=N1)N1CCCC1	360.863	BB06	CA090	NCN-2	A25		7.63937	11.0177	4.29831	8.60327	17.5986	20.6442	14.3842	9.30467	-9.86613	16.804	8.82402	6.47119
1912	BB06CA91	[H][C@@]12C[C@@H](C[C@]1([H])CN(C2)C#N)NC(=O)C(CC1=CNC=N1)NS(=O)(=O)C1=CC=C(Cl)C=C1	462.973	BB06	CA091	NCN-2	A26		5.10477	7.32798	-0.919486	1.24904	13.6725	16.3647	11.8612	9.92443	-13.7434	13.2431	7.35544	2.01764
1913	BB06CA92	[H][C@@]12C[C@@H](C[C@]1([H])CN(C2)C#N)NC(=O)CC1=CSC(=N1)C1=NC=CN=C1	354.453	BB06	CA092	NCN-2	A27		5.56856	9.28286	0.607941	4.3556	12.3027	22.9563	11.9677	13.1919	-7.16725	17.0499	13.3065	5.13984
1914	BB06CA93	[H][C@@]12C[C@@H](C[C@]1([H])CN(C2)C#N)NC(=O)CCN(CC1=CC=CC=C1)S(=O)(=O)C1=C(Cl)C=CC=C1Cl	521.483	BB06	CA093	NCN-2	A28		7.19336	9.34069	1.27298	4.12358	13.4163	19.3923	13.2515	13.1005	-9.6034	26.8041	10.1205	3.21939
1915	BB06CA94	[H][C@@]12C[C@@H](C[C@]1([H])CN(C2)C#N)NC(=O)C1=C(OC=N1)C1=CC=CS1	328.413	BB06	CA094	NCN-2	A29		5.89012	7.95605	1.38331	4.85644	14.1265	17.6099	12.5701	11.4943	-10.1114	13.1898	10.1949	3.1163
1916	BB06CA95	[H][C@@]12C[C@@H](C[C@]1([H])CN(C2)C#N)NC(=O)C1=CC(=CC=C1)S(=O)(=O)NCC1=CC=CS1	430.563	BB06	CA095	NCN-2	A30		6.16839	9.62822	2.38631	6.03325	20.9561	18.23	11.8232	12.3115	-9.71425	16.3907	11.1069	5.0014
1917	BB06CA96	[H][C@@]12C[C@@H](C[C@]1([H])CN(C2)C#N)NC(=O)C1=C(C=CC(C)=C1)N1C(C)=CC=C1C	362.493	BB06	CA096	NCN-2	A31		6.79837	14.3532	2.23559	-8.08514	17.7331	22.5429	20.875	21.2385	14.1558	18.894	19.5298	20.2677
1918	BB06CA97	[H][C@@]12C[C@@H](C[C@]1([H])CN(C2)C#N)NC(=O)CC1=CSC(COC2=CC=C(Cl)C=C2)=N1	416.953	BB06	CA097	NCN-2	A32		6.36705	10.6233	1.48042	4.71924	13.6433	19.2341	10.1357	10.1512	-9.73694	23.4396	11.6085	3.94103
1919	BB06CA98	[H][C@@]12C[C@@H](C[C@]1([H])CN(C2)C#N)NC(=O)CC1=NOC(=C1)C1=CC=CC=C1	336.413	BB06	CA098	NCN-2	A33		6.51623	9.58003	-0.00427306	-19.4138	15.1341	18.5203	13.4861	13.098	-4.49369	22.1819	9.77481	4.59492
1920	BB06CA99	[H][C@@]12C[C@@H](C[C@]1([H])CN(C2)C#N)NC(=O)CC1=CC=C(S1)S(=O)(=O)N1CCCC1	408.563	BB06	CA099	NCN-2	A34		6.69015	7.45649	0.39118	3.6707	14.794	22.5479	13.1786	10.3212	-4.22659	16.5497	9.94525	5.83497
1921	BB06CA100	[H][C@@]12C[C@@H](C[C@]1([H])CN(C2)C#N)NC(=O)C1=C(C=CC=C1)N(C)C(=O)C1=CC=CS1	394.513	BB06	CA100	NCN-2	A35		7.21269	9.78162	1.16422	3.3383	11.1748	18.9622	11.6832	7.77445	-10.9057	12.106	9.59951	5.23704
1922	BB06CA101	[H][C@@]12C[C@@H](C[C@]1([H])CN(C2)C#N)NC(=O)C1=C(C=CC=C1)N1CCN(C)CC1	353.483	BB06	CA101	NCN-2	A36		7.11607	10.7944	0.854224	-101.864	19.5704	16.8283	9.30166	7.18472	-10.7634	12.6932	7.68825	4.71863
1923	BB06CA102	[H][C@@]12C[C@@H](C[C@]1([H])CN(C2)C#N)NC(=O)C1=C(OC=N1)C1=CN(C)N=C1	326.373	BB06	CA102	NCN-2	A37		8.40076	10.5695	1.40351	1.9752	16.7951	17.8183	11.4345	8.55713	-9.8059	15.2022	10.4009	3.76725
1924	BB06CA103	[H][C@@]12C[C@@H](C[C@]1([H])CN(C2)C#N)NC(=O)C1=C(C=CC(=C1)S(N)(=O)=O)C1=CC(=CC=C1)C(F)(F)F	478.513	BB06	CA103	NCN-2	A38		8.15341	18.3457	0.388072	2.05329	14.238	18.9061	13.0445	8.78459	-8.96708	18.8753	10.7668	6.1678
1925	BB06CA104	[H][C@@]12C[C@@H](C[C@]1([H])CN(C2)C#N)NC(=O)C1=C(ON=C1)C1=CC=CS1	328.413	BB06	CA104	NCN-2	A39		8.26394	11.5221	0.477418	3.82129	14.2183	17.0074	14.0893	10.6094	-7.74683	32.5532	9.90325	5.02496
1926	BB06CA105	[H][C@@]12C[C@@H](C[C@]1([H])CN(C2)C#N)NC(=O)C1=CC=C(OCC2=CC=NC=C2)C=C1	362.453	BB06	CA105	NCN-2	A40		10.7947	15.6728	-0.304164	3.5402	17.5021	16.7388	11.2126	9.58005	-8.9889	18.0112	10.396	6.19137
1927	BB06CA106	[H][C@@]12C[C@@H](C[C@]1([H])CN(C2)C#N)NC(=O)C1=NC=CC(=C1)N1C=CN=C1	322.393	BB06	CA106	NCN-2	A41		5.60566	11.6417	0.0672036	4.39687	12.0274	16.8116	10.4574	8.86445	-10.4824	18.0458	10.0204	5.77311
1928	BB06CA107	[H][C@@]12C[C@@H](C[C@]1([H])CN(C2)C#N)NC(=O)C1CCN(CC2=CC=C(Cl)S2)CC1	392.973	BB06	CA107	NCN-2	A42		9.59888	11.8393	0.561325	3.31264	12.9813	18.1998	9.91157	9.85287	-8.44162	21.2009	9.91617	4.57725
1929	BB06CA108	[H][C@@]12C[C@@H](C[C@]1([H])CN(C2)C#N)NC(=O)C1CN(C(=O)C1)C1=NC=CN=C1	340.403	BB06	CA108	NCN-2	A43		9.56642	13.7412	-1.29163	5.08957	13.9493	16.8241	9.67475	10.7595	-8.6223	18.4068	12.6514	11.0514
1930	BB06CA109	[H][C@@]12C[C@@H](C[C@]1([H])CN(C2)C#N)NC(=O)C(CC)N1N=NC(=N1)C1=CSC=C1	371.463	BB06	CA109	NCN-2	A44		12.3662	12.8224	-0.832471	3.2089	16.0682	16.4794	10.8938	10.9148	-7.15678	21.6507	10.5786	4.95722
1931	BB06CA110	[H][C@@]12C[C@@H](C[C@]1([H])CN(C2)C#N)NC(=O)C1=C(N(C)N=C1C)N1C=C(C)C=N1	353.443	BB06	CA110	NCN-2	A45		7.91455	11.8369	-0.329026	2.03432	15.2575	17.0425	7.96269	7.90479	-6.10236	19.7478	8.66731	5.76133
1932	BB06CA111	[H][C@@]12C[C@@H](C[C@]1([H])CN(C2)C#N)NC(=O)C1=CSC(=N1)C1=NC=CC=N1	340.423	BB06	CA111	NCN-2	A46		10.7993	28.169	0.813048	4.51176	18.1412	21.5354	11.6132	9.04144	-3.78667	19.8151	11.9454	10.2797
1933	BB06CA112	[H][C@@]12C[C@@H](C[C@]1([H])CN(C2)C#N)NC(=O)C1=C(OC=N1)C1CC1	286.353	BB06	CA112	NCN-2	A47		14.086	13.0448	-0.0128192	5.15427	16.0184	16.3237	7.03107	8.18783	-6.57371	21.5086	10.0398	10.5094
1934	BB06CA113	[H][C@@]12C[C@@H](C[C@]1([H])CN(C2)C#N)NC(=O)CC(O)(C1=NC=CN1CC1=CC=CC=C1)C(F)(F)F	447.483	BB06	CA113	NCN-2	A48		10.041	14.158	2.68154	4.4281	17.824	19.8274	11.0614	10.2669	-4.38196	21.6152	12.1005	12.5064
1935	BB06CA114	[H][C@@]12C[C@@H](C[C@]1([H])CN(C2)C#N)NC(=O)C1=CN(N=N1)C1CCC1	300.383	BB06	CA114	NCN-2	B25		6.74117	7.72073	1.60861	11.1599	13.1743	16.2702	11.1396	12.836	-11.075	11.0157	7.35059	2.32397
1936	BB06CA115	[H][C@@]12C[C@@H](C[C@]1([H])CN(C2)C#N)NC(=O)C1=CC=CC(=C1)S(=O)(=O)NC1=CC=C(C)C=C1	424.543	BB06	CA115	NCN-2	B26		3.57349	5.68714	-2.08953	3.93507	11.9167	11.9154	8.98814	10.5889	-11.6764	17.4848	9.95656	1.0368
1937	BB06CA116	[H][C@@]12C[C@@H](C[C@]1([H])CN(C2)C#N)NC(=O)[1C@@H]1C[1C@H]1C1=CC=CO1	285.363	BB06	CA116	NCN-2	B27		4.56677	6.31039	-1.14091	3.57366	12.8966	15.2451	9.0857	9.93913	-12.5842	12.6072	9.25216	-0.288656
1938	BB06CA117	[H][C@@]12C[C@@H](C[C@]1([H])CN(C2)C#N)NC(=O)C1=C(N(C)N=C1)N1C=CC=C1	324.403	BB06	CA117	NCN-2	B28		4.30164	7.69744	-0.101388	-5.09013	12.4585	13.7513	14.8042	10.1749	-9.66624	18.981	15.2565	4.99551
1939	BB06CA118	[H][C@@]12C[C@@H](C[C@]1([H])CN(C2)C#N)NC(=O)C1(CC1)N1C=NN=N1	287.343	BB06	CA118	NCN-2	B29		4.38744	7.02198	-0.83014	-4.17545	10.8885	15.3982	10.7858	9.612	-13.0171	10.377	7.87243	0.927821
1940	BB06CA119	[H][C@@]12C[C@@H](C[C@]1([H])CN(C2)C#N)NC(=O)C1CC(C1)OCC1=CC=CC=C1	339.453	BB06	CA119	NCN-2	B30		4.87597	6.86697	-0.301057	4.15035	11.8186	19.05	11.0524	10.233	-10.5976	15.4079	8.84422	1.05742
1941	BB06CA120	[H][C@@]12C[C@@H](C[C@]1([H])CN(C2)C#N)NC(=O)C1(CCOCC1)N1C=NN=N1	331.393	BB06	CA120	NCN-2	B31		4.1942	6.68385	-1.10828	4.30652	12.5993	16.363	9.88252	6.79881	-13.2031	13.6976	12.0229	1.16051
1942	BB06CA121	[H][C@@]12C[C@@H](C[C@]1([H])CN(C2)C#N)NC(=O)C1=NOC(CC2=C(F)C=CC=C2)=N1	355.393	BB06	CA121	NCN-2	B32		4.92003	7.57616	-1.13547	2.85642	13.213	19.1957	10.5632	6.48765	-11.631	11.6702	7.59778	0.512511
1943	BB06CA122	[H][C@@]12C[C@@H](C[C@]1([H])CN(C2)C#N)NC(=O)C1CCN(CC1)S(=O)(=O)C1=CN(CC)N=C1	420.553	BB06	CA122	NCN-2	B33		4.98418	7.12559	-2.24802	-154.46	13.4519	16.2225	12.3445	6.51001	-12.3215	11.6188	9.6189	1.63473
1944	BB06CA123	[H][C@@]12C[C@@H](C[C@]1([H])CN(C2)C#N)NC(=O)[1C@@H]1CCO[1C@H]1C1=CC=CC=C1	325.433	BB06	CA123	NCN-2	B34		5.09395	6.59952	-0.861217	2.96573	13.8671	18.3948	12.4473	5.36889	-11.995	12.4623	6.83198	12.4092
1945	BB06CA124	[H][C@@]12C[C@@H](C[C@]1([H])CN(C2)C#N)NC(=O)C1=CN=NN1C1=C(Cl)C=CC=C1	356.833	BB06	CA124	NCN-2	B35		5.45416	6.88384	-0.485187	3.33049	12.8524	20.0149	10.8752	6.5196	-11.4198	12.1499	8.95246	1.44917
1946	BB06CA125	[H][C@@]12C[C@@H](C[C@]1([H])CN(C2)C#N)NC(=O)C1=CN(N=C1)C1=CC=NC=C1	322.393	BB06	CA125	NCN-2	B36		5.2756	8.95036	-3.33959	3.21448	11.5806	18.3028	13.6112	6.95279	-12.0011	10.9193	9.52116	1.39615
1947	BB06CA126	[H][C@@]12C[C@@H](C[C@]1([H])CN(C2)C#N)NC(=O)C1=C(N=NS1)C1=CC=C(Br)C=C1	418.333	BB06	CA126	NCN-2	B37		6.39178	10.3101	-0.804501	-6.21786	12.0701	17.4869	13.4563	7.97187	-7.93798	26.6704	9.63586	1.51986
1948	BB06CA127	[H][C@@]12C[C@@H](C[C@]1([H])CN(C2)C#N)NC(=O)C1CCCN1CC1=NOC(C)=N1	344.433	BB06	CA127	NCN-2	B38		6.6229	12.6328	-1.66688	-7.4326	12.7432	14.9003	10.5423	5.43151	-13.1481	11.0428	10.3055	-0.480111
1949	BB06CA128	[H][C@@]12C[C@@H](C[C@]1([H])CN(C2)C#N)NC(=O)CC1=C(C)OC(=N1)C1=CC=CO1	340.403	BB06	CA128	NCN-2	B39		7.68266	13.4287	-0.580748	-154.46	13.0888	18.9245	12.7861	7.56807	-8.50709	13.2683	5.11137	2.81881
1950	BB06CA129	[H][C@@]12C[C@@H](C[C@]1([H])CN(C2)C#N)NC(=O)C1=C(OCC2=CC=NC=C2)C=CC=C1	362.453	BB06	CA129	NCN-2	B40		7.26139	9.93181	-1.77643	-0.024819	12.241	15.953	8.78856	8.30412	-9.00985	14.339	12.5779	0.75993
1951	BB06CA130	[H][C@@]12C[C@@H](C[C@]1([H])CN(C2)C#N)NC(=O)C(C)N1CCN(CC1)C1=CC=C(OC)C=C1	397.543	BB06	CA130	NCN-2	B41		5.3328	13.432	-0.604833	1.9172	11.087	14.9053	9.43645	7.27417	-11.8423	13.014	15.2404	0.044182
1952	BB06CA131	[H][C@@]12C[C@@H](C[C@]1([H])CN(C2)C#N)NC(=O)C1=C(OCC2CCCCC2)N=C(C)C=C1C	396.553	BB06	CA131	NCN-2	B42		8.2879	19.1825	0.024473	6.14591	14.6635	18.0886	9.87508	15.7738	29.3121	15.3733	9.90001	3.29303
1953	BB06CA132	[H][C@@]12C[C@@H](C[C@]1([H])CN(C2)C#N)NC(=O)C1=CC=C(C=C1)S(=O)(=O)NC1CC1	374.483	BB06	CA132	NCN-2	B43		7.98799	11.1205	-1.72981	2.89211	13.8188	15.7932	7.52481	8.52518	-9.99444	12.6605	10.2086	2.07655
1954	BB06CA133	[H][C@@]12C[C@@H](C[C@]1([H])CN(C2)C#N)NC(=O)C1=C(OC(=C1)C1=CC=C(Cl)C=C1)C(F)(F)F	423.843	BB06	CA133	NCN-2	B44		8.59942	12.8159	-1.61483	0.81847	14.5797	18.2718	9.18772	13.4059	-5.91819	27.8861	10.2102	2.39466
1955	BB06CA134	[H][C@@]12C[C@@H](C[C@]1([H])CN(C2)C#N)NC(=O)C1=CC(=CC=C1)S(=O)(=O)NC1=CC=C(Cl)C=C1	444.963	BB06	CA134	NCN-2	B45		8.25312	13.6295	-0.705056	2.71364	14.5623	19.9178	9.13559	10.2439	-5.33687	21.1738	12.1966	2.32692
1956	BB06CA135	[H][C@@]12C[C@@H](C[C@]1([H])CN(C2)C#N)NC(=O)C1=NN(C=C1)C1=C(Cl)C=C(C=N1)C(F)(F)F	424.833	BB06	CA135	NCN-2	B46		9.29665	12.0489	-1.13392	4.15481	15.3643	16.1898	10.8127	8.35587	-7.62725	15.3527	10.619	5.5522
1957	BB06CA136	[H][C@@]12C[C@@H](C[C@]1([H])CN(C2)C#N)NC(=O)CC1=COC(=N1)C1=CC=CC=C1	336.413	BB06	CA136	NCN-2	B47		9.7929	11.7855	-0.590071	3.22006	14.0949	18.1865	7.84801	7.61599	-6.58942	18.0047	12.056	4.31805
1958	BB06CA137	[H][C@@]12C[C@@H](C[C@]1([H])CN(C2)C#N)NC(=O)C1=C(C=CS1)S(=O)(=O)NC1=CN(C)N=C1	420.533	BB06	CA137	NCN-2	B48		11.3443	17.1361	1.84014	7.18552	17.5702	10.4652	13.8354	7.29717	1.6102	19.8263	15.1491	9.88498
1959	BB06CA138	[H][C@@]12C[C@@H](C[C@]1([H])CN(C2)C#N)NC(=O)CC(NS(=O)(=O)C1=CC=CC=C1)C1=CC=C(Cl)C=C1	473.013	BB06	CA138	NCN-2	C25		5.78576	6.1851	0.855001	9.77786	11.5632	12.8108	10.902	14.1292	-11.3255	21.0962	13.0569	-2.14724
1960	BB06CA139	[H][C@@]12C[C@@H](C[C@]1([H])CN(C2)C#N)NC(=O)C1=CC(=CC=C1)S(=O)(=O)NCC1CCCO1	418.533	BB06	CA139	NCN-2	C26		3.24652	5.45021	-2.29541	8.17605	8.00247	14.6124	9.60699	8.41529	-14.1929	7.86993	8.77879	-2.98081
1961	BB06CA140	[H][C@@]12C[C@@H](C[C@]1([H])CN(C2)C#N)NC(=O)C1=CNN=C1C1=CN=CC=C1	322.393	BB06	CA140	NCN-2	C27		4.05429	4.64384	-1.26599	6.47944	11.8147	11.4258	7.75045	8.68236	-14.2793	10.3414	8.12851	-2.84826
1962	BB06CA141	[H][C@@]12C[C@@H](C[C@]1([H])CN(C2)C#N)NC(=O)CC1=CC=C(NS(=O)(=O)C2=C(Cl)C=CC=C2Cl)C=C1	493.433	BB06	CA141	NCN-2	C28		3.56885	7.60909	-3.05136	7.00147	12.0875	15.9706	10.1432	12.1849	-11.7768	10.1956	10.2409	-3.10747
1963	BB06CA142	[H][C@@]12C[C@@H](C[C@]1([H])CN(C2)C#N)NC(=O)C1=CSC(=N1)C1=NC=CN=C1	340.423	BB06	CA142	NCN-2	C29		4.19883	5.83653	-2.35757	4.34667	10.0438	17.7881	12.133	16.828	-6.92896	11.6225	13.3009	-0.771712
1964	BB06CA143	[H][C@@]12C[C@@H](C[C@]1([H])CN(C2)C#N)NC(=O)C1=CC(=CC=C1)S(=O)(=O)NC1CC1	374.483	BB06	CA143	NCN-2	C30		3.86954	6.02527	-1.77643	6.99701	11.681	13.4267	8.71558	10.9569	-11.5071	9.64197	9.03809	-0.995567
1965	BB06CA144	[H][C@@]12C[C@@H](C[C@]1([H])CN(C2)C#N)NC(=O)C1=NN=C(OC2=C(Cl)C(Cl)=CC=C2)C=C1	418.303	BB06	CA144	NCN-2	C31		3.94143	5.1169	-2.25734	-6.5168	8.71904	16.5898	9.82146	11.9422	-9.256	14.0146	14.183	-1.39026
1966	BB06CA145	[H][C@@]12C[C@@H](C[C@]1([H])CN(C2)C#N)NC(=O)C1CCCCN1C(=O)C1CC1C	344.473	BB06	CA145	NCN-2	C32		4.04501	4.08324	-1.77254	-62.1817	9.66022	12.6175	9.24655	6.12602	-16.8499	9.93092	11.2676	-2.16492
1967	BB06CA146	[H][C@@]12C[C@@H](C[C@]1([H])CN(C2)C#N)NC(=O)C1=C(OC=N1)C1=CC=CO1	312.343	BB06	CA146	NCN-2	C33		4.69277	4.9908	-1.79197	5.52795	8.82027	15.025	11.2818	7.2173	-11.769	8.63578	10.0551	0.774657
1968	BB06CA147	[H][C@@]12C[C@@H](C[C@]1([H])CN(C2)C#N)NC(=O)C1=CC(OC)=C(OCC2=C(C)ON=C2C)C=C1	410.493	BB06	CA147	NCN-2	C34		4.78321	4.59405	-1.83392	5.90051	8.87722	14.4944	9.7239	6.42695	-11.8309	11.3111	8.76182	-1.53164
1969	BB06CA148	[H][C@@]12C[C@@H](C[C@]1([H])CN(C2)C#N)NC(=O)C1=NNC(=C1)C1=CC=C(Cl)S1	361.873	BB06	CA148	NCN-2	C35		5.43328	6.46941	-1.68708	-16.914	10.9747	13.2292	11.8604	11.7236	-24.3948	23.9745	12.5932	1.21648
1970	BB06CA149	[H][C@@]12C[C@@H](C[C@]1([H])CN(C2)C#N)NC(=O)CC1=CC=C(S1)S(=O)(=O)N1CCOCC1	424.543	BB06	CA149	NCN-2	C36		5.60179	11.1887	0.39118	3.84137	9.46961	17.4141	12.2328	5.94392	-9.53968	16.0522	15.2711	0.447711
1971	BB06CA150	[H][C@@]12C[C@@H](C[C@]1([H])CN(C2)C#N)NC(=O)C1=NC=CC(OCC2=CC=CC=C2)=C1	362.453	BB06	CA150	NCN-2	C37		5.19366	7.73759	-2.92239	-154.46	11.3575	14.0744	9.37538	7.74569	-12.6889	11.6824	10.0123	-1.88804
1972	BB06CA151	[H][C@@]12C[C@@H](C[C@]1([H])CN(C2)C#N)NC(=O)C1=C(C=CC=C1)N(C)CC1=CC=CO1	364.463	BB06	CA151	NCN-2	C38		5.78035	7.67816	-0.492956	-1.78613	9.95365	14.8509	10.9653	6.50682	-9.41835	10.65	9.14391	-1.20764
1973	BB06CA152	[H][C@@]12C[C@@H](C[C@]1([H])CN(C2)C#N)NC(=O)C1CCCCN1C(=O)C1=CC=CC(C)=N1	381.493	BB06	CA152	NCN-2	C39		6.88726	8.77929	-1.94347	2.06109	9.75118	12.2802	9.94731	7.56935	-11.3823	14.6963	11.8468	-1.83502
1974	BB06CA153	[H][C@@]12C[C@@H](C[C@]1([H])CN(C2)C#N)NC(=O)C1=C(C)N=C(S1)C1=C(C)C(C)=NN(C)C1=O	412.533	BB06	CA153	NCN-2	C40		6.31835	8.68773	-1.86733	-0.302569	10.6481	21.7655	10.6734	7.18919	-5.74362	9.96365	11.0132	6.5625
1975	BB06CA154	[H][C@@]12C[C@@H](C[C@]1([H])CN(C2)C#N)NC(=O)C1=CN=C(COC2=CC=CC=C2)S1	368.473	BB06	CA154	NCN-2	C41		6.09341	20.8724	-2.6963	2.31319	13.9375	13.8785	8.45494	8.46193	-13.5051	16.8938	12.8234	-0.674511
1976	BB06CA155	[H][C@@]12C[C@@H](C[C@]1([H])CN(C2)C#N)NC(=O)C1=CC=C(C=C1)N1CCC(C)=N1	337.443	BB06	CA155	NCN-2	C42		8.46105	11.2771	-2.23559	7.23795	9.84609	14.7882	9.87657	5.78419	-11.7218	12.8485	12.0366	2.10306
1977	BB06CA156	[H][C@@]12C[C@@H](C[C@]1([H])CN(C2)C#N)NC(=O)C1=C(C)OC(CN2C=C(Br)C=N2)=C1	418.313	BB06	CA156	NCN-2	C43		8.5971	10.735	-2.90763	1.90047	10.8252	14.6175	12.3207	9.77045	-5.52191	22.6952	10.2837	8.75098
1978	BB06CA157	[H][C@@]12C[C@@H](C[C@]1([H])CN(C2)C#N)NC(=O)C1=CC(=CN1C)S(=O)(=O)NCC1=CC=CO1	417.503	BB06	CA157	NCN-2	C44		7.33095	15.0166	0.642125	7.27476	12.6293	14.8124	6.28042	7.00901	-11.0785	8.84057	9.48319	2.37994
1979	BB06CA158	[H][C@@]12C[C@@H](C[C@]1([H])CN(C2)C#N)NC(=O)CC1=CC(OCC2=NC=CC=C2)=CC=C1	376.473	BB06	CA158	NCN-2	C45		34.2848	10.4338	-2.01417	7.14648	12.4751	13.9129	4.97794	7.03585	-11.1475	11.6628	9.05586	2.37994
1980	BB06CA159	[H][C@@]12C[C@@H](C[C@]1([H])CN(C2)C#N)NC(=O)C1=C(C)N=C(S1)C1=NC=CC=N1	354.453	BB06	CA159	NCN-2	C46		8.1078	8.99694	-0.374864	10.098	13.7967	14.6852	8.76994	7.11955	-8.37529	14.0417	12.0342	4.96016
1981	BB06CA160	[H][C@@]12C[C@@H](C[C@]1([H])CN(C2)C#N)NC(=O)C1=CN(CCC2=CC=CC=C2)N=N1	350.443	BB06	CA160	NCN-2	C47		10.4731	24.0714	-2.43681	14.3011	18.2171	13.83	8.78633	8.46513	-8.09073	18.043	13.0674	5.4874
1982	BB06CA161	[H][C@@]12C[C@@H](C[C@]1([H])CN(C2)C#N)NC(=O)C1=CN(CC(=O)N2CCCC2)N=N1	357.433	BB06	CA161	NCN-2	C48		10.4662	13.9379	3.00474	11.7466	17.0877	15.2668	9.75667	6.9317	-5.22689	19.0745	10.7417	7.44908
1983	BB06CA162	[H][C@@]12C[C@@H](C[C@]1([H])CN(C2)C#N)NC(=O)CC1=NN=C(O1)C1=C(OC)C=CC=C1	367.423	BB06	CA162	NCN-2	D25		4.40522	6.61077	0.479749	8.06116	11.0957	12.4836	12.5366	6.72405	-14.4635	6.25779	11.2765	0.553747
1984	BB06CA163	[H][C@@]12C[C@@H](C[C@]1([H])CN(C2)C#N)NC(=O)CCN(C1=CC=C(C)C=C1)S(=O)(=O)C1=CC=CC=C1	452.593	BB06	CA163	NCN-2	D26		2.93037	2.81747	-2.92938	4.85309	11.3749	10.4995	8.91963	8.12138	-12.6287	9.87855	11.0584	-3.29008
1985	BB06CA164	[H][C@@]12C[C@@H](C[C@]1([H])CN(C2)C#N)NC(=O)[1C@@H]1CCCO[1C@H]1C1=CC=NN1C	343.443	BB06	CA164	NCN-2	D27		2.55779	3.43108	-2.29464	5.98417	8.9832	11.0434	9.59209	10.1506	-14.8205	5.10199	11.4987	-3.52572
1986	BB06CA165	[H][C@@]12C[C@@H](C[C@]1([H])CN(C2)C#N)NC(=O)C1=CC(=NS1)C1=CC=C(Br)C=C1	417.343	BB06	CA165	NCN-2	D28		3.61678	3.94751	-0.636687	5.02711	13.0738	13.9354	11.0294	14.1465	-26.7236	22.9655	12.4971	-2.17375
1987	BB06CA166	[H][C@@]12C[C@@H](C[C@]1([H])CN(C2)C#N)NC(=O)C1=C(C=NN1C)C1CC1	299.393	BB06	CA166	NCN-2	D29		2.24706	5.8309	-2.56656	-3.05107	9.04094	13.3087	9.9071	10.0228	-14.0925	6.81886	9.37737	1.24299
1988	BB06CA167	[H][C@@]12C[C@@H](C[C@]1([H])CN(C2)C#N)NC(=O)C1=CN(CC2(CC)COC2)N=N1	344.433	BB06	CA167	NCN-2	D30		5.92567	4.31294	-2.19131	7.75664	10.4701	11.6325	10.6257	9.37879	-14.1405	8.69937	12.115	4.11187
1989	BB06CA168	[H][C@@]12C[C@@H](C[C@]1([H])CN(C2)C#N)NC(=O)C1=C(F)C=CC(=C1)N1C=CN=N1	340.383	BB06	CA168	NCN-2	D31		3.3586	6.98263	-1.66145	7.18552	9.19833	9.15725	16.5185	9.27848	-11.6223	11.9807	16.8495	1.21942
1990	BB06CA169	[H][C@@]12C[C@@H](C[C@]1([H])CN(C2)C#N)NC(=O)C1=NOC(=N1)C1=CC(Cl)=CC=C1	357.813	BB06	CA169	NCN-2	D32		3.46605	3.43349	-2.63959	-18.5504	9.74485	13.4576	8.88239	7.39812	-12.9525	8.38424	9.36444	0.0176728
1991	BB06CA170	[H][C@@]12C[C@@H](C[C@]1([H])CN(C2)C#N)NC(=O)C1CCN(CC1)S(=O)(=O)C1=C(C)N(C)N=C1	420.553	BB06	CA170	NCN-2	D33		1.45089	4.37237	-1.64435	-154.46	8.91044	14.0367	9.85795	6.90359	-13.3811	5.15529	12.9083	-0.297492
1992	BB06CA171	[H][C@@]12C[C@@H](C[C@]1([H])CN(C2)C#N)NC(=O)C1=CC(=CC(=C1)C(F)(F)F)N1N=NN=C1C	405.403	BB06	CA171	NCN-2	D34		4.29468	4.17801	-2.92705	-31.3102	10.4013	18.1538	9.67773	7.30867	-11.7847	10.9119	11.8622	-1.14284
1993	BB06CA172	[H][C@@]12C[C@@H](C[C@]1([H])CN(C2)C#N)NC(=O)C1=CN=C(S1)N1CCC(C)CC1	359.513	BB06	CA172	NCN-2	D35		4.32251	5.69035	-1.82538	3.38403	10.2265	15.6861	9.16314	9.44779	-24.3215	11.227	12.199	-2.19437
1994	BB06CA173	[H][C@@]12C[C@@H](C[C@]1([H])CN(C2)C#N)NC(=O)C1CCN(CC1)C1=NNC(=O)C=C1	356.443	BB06	CA173	NCN-2	D36		4.33101	5.1418	-2.32571	-154.46	11.7538	12.0986	8.74686	6.99815	-13.2223	11.8404	11.2183	-0.577311
1995	BB06CA174	[H][C@@]12C[C@@H](C[C@]1([H])CN(C2)C#N)NC(=O)C1=CN(CC2CCCCO2)N=C1	343.443	BB06	CA174	NCN-2	D37		5.20603	5.77308	-2.63881	-154.46	13.5507	14.8158	11.5641	6.16244	-13.2598	5.04214	9.6916	-1.07215
1996	BB06CA175	[H][C@@]12C[C@@H](C[C@]1([H])CN(C2)C#N)NC(=O)C1=C(SC(C)=C1)C1CC1	315.453	BB06	CA175	NCN-2	D38		5.80818	8.01308	-1.44391	7.91727	9.4182	13.5304	9.78571	8.32137	-11.7803	11.0465	10.7846	-1.61411
1997	BB06CA176	[H][C@@]12C[C@@H](C[C@]1([H])CN(C2)C#N)NC(=O)C1=NN=C(C=C1)N1C=CN=C1	323.373	BB06	CA176	NCN-2	D39		6.48995	9.20496	-1.94269	10.1091	11.3987	13.5647	7.55013	7.3125	-13.0267	9.86733	12.1732	-1.43739
1998	BB06CA177	[H][C@@]12C[C@@H](C[C@]1([H])CN(C2)C#N)NC(=O)C1=C(ON=C1C1=CC=CC=C1)C(F)F	372.393	BB06	CA177	NCN-2	D40		6.11274	8.75599	-3.37689	4.73039	11.197	14.076	9.06559	7.20516	-12.6767	6.42985	9.53731	-2.61263
1999	BB06CA178	[H][C@@]12C[C@@H](C[C@]1([H])CN(C2)C#N)NC(=O)C1(CCOCC1)C1=C(Cl)C=CC=C1	373.903	BB06	CA178	NCN-2	D41		5.57706	13.7821	-2.9185	-11.2999	9.38894	16.743	8.92931	7.62941	-0.366818	10.0132	9.40806	-0.28571
[truncated: 5,537 more rows]

## Sheet: CA data mUSP18 %inhibition
Comp	SMILES	%inh CA only		%inh CA + DIC/HOBT
DMSO		-0.346075		0.294559
DMSO		-0.872457		0.923973
NEM		100.102		99.9806
NEM		99.6185		100.299
CA001	CSCCC(NC(C)=O)C(O)=O	4.63925		-9.15787
CA002	CC(=O)NCC(O)=O	0.892349		-10.94
CA003	CC(C)CC(O)=O	-0.176736		-12.2723
CA004	OC(=O)C1=CC=CC=C1I	-4.47042		-12.2141
CA005	CC(C)C(O)=O	-4.83052		-18.0411
CA006	CC(C)C1=C(C)C=C(OCC(O)=O)C=C1	-6.5637		-10.6513
CA007	CCCC(O)=O	-4.83052		-14.6481
CA008	COC1=CC=C(C)C=C1C(O)=O	-4.86826		-7.12477
CA009	CC(C)(C)OC(=O)NC1=CC=CC=C1C(O)=O	-1.43352		-19.2958
CA010	CC1=CN=CC(=C1)C(O)=O	-2.59442		-11.343
CA011	OC(=O)CCN1C(=O)C=CC1=O	7.62616		-2.15883
CA012	OC(=O)CC1=CC=C(C=C1)[N+]([O-])=O	-3.85427		-8.77532
CA013	OC(=O)CC1=CC=CC=C1[N+]([O-])=O	7.76489		-7.61137
CA014	OC(=O)CCC#C	-1.42536		-9.92092
CA015	OC(=O)C1=NC=CN=C1	-1.35497		-15.604
CA016	OC(=O)C1=CC=C(C=C1)\N=N\C1=CC=CC=C1	3.43551		-5.8282
CA017	OC(=O)CC1=CC=NC=C1	-7.17781		-12.9721
CA018	CN1C2=C(N(CC(O)=O)C=N2)C(=O)N(C)C1=O	-2.06294		-10.432
CA019	OC(=O)CNC(=O)C1=CC=CC=C1	-4.38575		-8.66821
CA020	OB(O)C1=CC=C(C=C1)C(O)=O	-7.8766		-9.10686
CA021	CC(C)(C)OC(=O)NCC(O)=O	-6.1577		-9.9199
CA022	CC(C)(C)OC(=O)N[C@@H](CC1=CN(C=N1)C1=CC=C(C=C1[N+]([O-])=O)[N+]([O-])=O)C(O)=O	-4.55305		-8.26424
CA023	OC(=O)CCCCBr	-5.48748		-14.2778
CA024	OC(=O)C(Br)C1=CC=CC=C1	-2.40774		-9.89745
CA025	OC(=O)CCCCCBr	7.24769		-8.17039
CA026	OC(=O)C1=CC=CC=C1CCC1=CC=CC=C1	2.38478		-14.7614
CA027	OC(=O)C1=CC=C(CBr)C=C1	0.194588		-11.2991
CA028	CC1=CC(=CC=C1Br)C(O)=O	-3.45846		-10.988
CA029	OC(=O)CCCC#C	-3.40847		-11.6164
CA030	OC(=O)C1=NC=CC2=C1C=CC=C2	-2.61686		-9.44962
CA031	CC1=C(Br)C=CC=C1C(O)=O	-3.59005		-10.13
CA032	CC(=O)CCCCC(O)=O	-5.08555		-11.3154
CA033	CC1=CC=C(Br)C(=C1)C(O)=O	-2.05886		-9.48634
CA034	OC(=O)C1=C(Br)C=CS1	-2.14761		-13.9575
CA035	OC(=O)C1=CC=C(NNC(=O)OCC2C3=CC=CC=C3C3=CC=CC=C23)C=C1	9.05432		23.3921
CA036	OC(=O)CN1C=C(C=O)C2=C1C=CC=C2	-2.35775		-8.70493
CA037	OC(=O)C1=CC=C(C=O)C=C1	9.56132		-5.23653
CA038	OC(=O)C1=CC=CC2=C1C1=C(C2)C=CC=C1	6.68663		-7.19822
CA039	OC(=O)C1=CC([Fe]C2C=CC=C2)C=C1	10.1499		25.5252
CA040	OC(=O)C1=CC(C=O)=CC=C1O	1.03109		-7.72664
CA041	CCCN(CCC)S(=O)(=O)C1=CC=C(C=C1)C(O)=O	-0.962228		-9.25376
CA042	CN1[C@H]([C@@H](CC1=O)C(O)=O)C1=CN=CC=C1	0.502664		-12.1172
CA043	OC(=O)CCC1=CC=CC=C1Br	-0.539898		-8.19181
CA044	CC(=O)CCCC(O)=O	-3.03307		-7.52466
CA045	OC(=O)C1=CC=CC=C1C=O	-3.41255		-8.38564
CA046	OC(=O)C1=CC(C=O)=CC=C1	0.783197		-7.39
CA047	CCCCNC1=CC=C(C=C1)C(O)=O	2.71632		40.1312
CA048	OC(=O)CCC1CCCCC1	0.255795		-9.84951
CA049	OC(=O)CN1C(=O)C2=CC=CC=C2C1=O	0.0578918		-15.754
CA050	COC1=C(O)C=CC(CC(O)=O)=C1	-1.28765		-15.5214
CA051	OC(=O)CCC1=CC=C(O)C=C1	-3.67779		-16.5497
CA052	CNC1=CC=C(C=C1)C(O)=O	-7.35532		-19.1224
CA053	CC1=CC=C(Br)C(=C1)C(O)=O	-8.05206		-15.2541
CA054	OC(=O)C1=CC(=CC=C1Br)[N+]([O-])=O	-7.96025		-15.9192
CA055	OC(=O)C1=C(F)C(F)=C(O)C(F)=C1F	-5.27733		-14.3666
CA056	CC(=O)CCC(O)=O	-7.82457		-15.2439
CA057	OB(O)C1=CC=CC(=C1)C(O)=O	-5.90063		-16.1875
CA058	OC(=O)CCC1=CC=CN=C1	-2.46792		-16.3997
CA059	OC(=O)C1=CC=C(F)C(F)=C1	-4.21641		-18.0941
CA060	CC(C)(C)OC(=O)NC1(CC1)C(O)=O	-6.61675		-13.2149
CA061	OC(=O)C1=CC=C(CNC(=O)OCC2C3=CC=CC=C3C3=CC=CC=C23)C=C1	13.3868		-3.65942
CA062	CN(C)C1=CC=C(C=C1)C(O)=O	-0.0145367		33.7351
CA063	CC(C)(C)OC(=O)N1C[C@@H](O)C[C@@H]1C(O)=O	-5.21919		-16.4109
CA064	OC(=O)C1=CC=C(C=C1F)N1CCCC1	-1.15401		-11.3083
CA065	COC1=CC=CC=C1C1=CC(=NN1)C(O)=O	-4.76217		-14.7104
CA066	OC(=O)C1=CC(=NO1)C1=CC=CC(Cl)=C1	-3.10448		-11.2879
CA067	CC(C)(C)OC(=O)N1CC[C@@H](C1)C(O)=O	-11.3246		-14.4207
CA068	OC(=O)C1=CC=C2C=C3C=CC=CC3=CC2=C1	6.72131		2.22258
CA069	OC(=O)C1=C2C=C3C=CC=CC3=CC2=CC=C1	-0.575602		-8.94364
CA070	OC(=O)CC#N	-5.362		-14.2085
CA071	CC(=O)OC1=CC=CC=C1C(O)=O	-4.57447		-15.656
CA072	OC(=O)CCC1=CC=CC=C1	-7.29411		-13.2649
CA073	OC(=O)C(Cl)(Cl)Cl	4.85653		-12.6212
CA074	OC(=O)CN1CCOCC1	-1.88238		-17.0944
CA075	OC(=O)C1CC(=O)NC(=O)N1	-4.58161		-15.0817
CA076	CN1CCN(CC(O)=O)CC1	-7.27065		-15.7213
CA077	OC(=O)C1CC1	-6.84118		-14.3788
CA078	OC(=O)CC1C(=O)NC2=C1C=CC=C2	-7.03806		-14.1687
CA079	CC(=O)C(O)=O	-7.45223		-14.4074
CA080	COCC(O)=O	-8.73554		-15.7142
CA081	OC(=O)C1=NC=CN=C1	-6.49637		-13.2822
CA082	CC1=NC=C(S1)C(O)=O	-10.3188		-14.8124
CA083	OC(=O)C1=CC2=C(OCO2)C=C1	-4.98048		-14.2472
CA084	OC(=O)C1=CC=C2N(C=NC2=C1)C1CCCCO1	-10.2453		-14.8634
CA085	CN1CCN(CC1)C1=CC=C(C=C1)C(O)=O	5.36965		-9.7883
CA086	OC(=O)C1=CC=C(C=C1)N1CCOCC1	2.00122		15.8412
CA087	CN1CCC(CC1)C(O)=O	-3.92669		-14.3278
CA088	CC(=O)N1CCC(CC1)C(O)=O	-2.56688		-12.562
CA089	OC(=O)C1CCN(CC1)C1=NC=CC=N1	-4.93253		-12.3182
CA090	OC(=O)C=1N=C(N=CC1Cl)N2CCCC2	23.1218		14.2039
CA091	OC(=O)C(CC1=CNC=N1)NS(=O)(=O)C=2C=CC(Cl)=CC2	20.444		8.30148
CA092	OC(=O)CC1=CSC(=N1)C=2C=NC=CN2	15.3474		13.0512
CA093	OC(=O)CCN(CC=1C=CC=CC1)S(=O)(=O)C=2C(Cl)=CC=CC2Cl	18.6128		13.9366
CA094	OC(=O)C=1N=COC1C2=CC=CS2	14.362		10.3315
CA095	OC(=O)C=1C=CC=C(C1)S(=O)(=O)NCC2=CC=CS2	14.5834		10.2825
CA096	CC1=CC=C(C)N1C=2C=CC(C)=CC2C(=O)O	74.4042		60.0072
CA097	OC(=O)CC1=CSC(COC=2C=CC(Cl)=CC2)=N1	15.8442		12.5207
CA098	OC(=O)CC=1C=C(ON1)C=2C=CC=CC2	21.6191		14.716
CA099	OC(=O)CC1=CC=C(S1)S(=O)(=O)N2CCCC2	21.6681		15.5555
CA100	CN(C(=O)C1=CC=CS1)C=2C=CC=CC2C(=O)O	16.4053		10.5202
CA101	CN1CCN(CC1)C=2C=CC=CC2C(=O)O	13.4602		12.181
CA102	CN1C=C(C=N1)C=2OC=NC2C(=O)O	12.5452		14.3314
CA103	NS(=O)(=O)C=1C=CC(C=2C=CC=C(C2)C(F)(F)F)=C(C1)C(=O)O	11.3914		12.3085
CA104	OC(=O)C=1C=NOC1C2=CC=CS2	12.3891		34.0493
CA105	OC(=O)C=1C=CC(OCC=2C=CN=CC2)=CC1	12.9226		11.9209
CA106	OC(=O)C=1C=C(C=CN1)N2C=CN=C2	13.5582		10.8028
CA107	OC(=O)C1CCN(CC2=CC=C(Cl)S2)CC1	13.0256		10.7028
CA108	OC(=O)C1CN(C(=O)C1)C=2C=NC=CN2	13.7867		11.5149
CA109	[Na+].CCC(C(=O)[O-])N1N=NC(=N1)C=2C=CSC2	10.3591		12.2187
CA110	CC=1C=NN(C1)C2=C(C(=O)O)C(C)=NN2C	12.943		14.9771
CA111	OC(=O)C1=CSC(=N1)C=2N=CC=CN2	12.3544		14.6507
CA112	OC(=O)C=1N=COC1C2CC2	13.6551		16.4012
CA113	OC(=O)CC(O)(C1=NC=CN1CC=2C=CC=CC2)C(F)(F)F	9.18694		16.2135
CA114	OC(=O)C1=CN(N=N1)C2CCC2	23.9246		9.0023
CA115	CC=1C=CC(NS(=O)(=O)C=2C=CC=C(C2)C(=O)O)=CC1	21.2192		6.11332
CA116	OC(=O)[1C@@H]1C[1C@H]1C2=CC=CO2	14.8965		4.79533
CA117	CN1N=CC(C(=O)O)=C1N2C=CC=C2	18.5792		10.0092
CA118	OC(=O)C1(CC1)N2C=NN=N2	12.1432		4.08532
CA119	OC(=O)C1CC(C1)OCC=2C=CC=CC2	13.6387		8.14234
CA120	OC(=O)C1(CCOCC1)N2C=NN=N2	11.6944		5.67875
CA121	OC(=O)C1=NOC(CC=2C=CC=CC2F)=N1	10.7171		7.1518
CA122	CCN1C=C(C=N1)S(=O)(=O)N2CCC(CC2)C(=O)O	11.3945		5.98478
CA123	OC(=O)[1C@@H]1CCO[1C@H]1C=2C=CC=CC2	12.1973		8.3076
CA124	OC(=O)C1=CN=NN1C=2C=CC=CC2Cl	10.6773		3.4151
CA125	OC(=O)C=1C=NN(C1)C=2C=CN=CC2	7.4762		7.42111
CA126	OC(=O)C=1SN=NC1C=2C=CC(Br)=CC2	9.01352		10.7844
CA127	CC1=NC(CN2CCCC2C(=O)O)=NO1	2.83772		5.4584
CA128	CC=1OC(=NC1CC(=O)O)C2=CC=CO2	4.02004		9.87246
CA129	OC(=O)C=1C=CC=CC1OCC=2C=CN=CC2	8.77685		10.2275
CA130	COC=1C=CC(=CC1)N2CCN(CC2)C(C)C(=O)O	7.08753		7.30278
CA131	CC=1C=C(C)C(C(=O)O)=C(OCC2CCCCC2)N1	9.40729		31.2899
CA132	OC(=O)C=1C=CC(=CC1)S(=O)(=O)NC2CC2	7.59657		4.16285
CA133	OC(=O)C=1C=C(OC1C(F)(F)F)C=2C=CC(Cl)=CC2	11.013		11.7852
CA134	OC(=O)C=1C=CC=C(C1)S(=O)(=O)NC=2C=CC(Cl)=CC2	10.0347		11.6403
CA135	OC(=O)C=1C=CN(N1)C=2N=CC(=CC2Cl)C(F)(F)F	4.28425		10.4254
CA136	OC(=O)CC1=COC(=N1)C=2C=CC=CC2	8.07909		12.7512
CA137	CN1C=C(NS(=O)(=O)C=2C=CSC2C(=O)O)C=N1	3.96699		20.0808
CA138	OC(=O)CC(NS(=O)(=O)C=1C=CC=CC1)C=2C=CC(Cl)=CC2	22.3006		5.41964
CA139	OC(=O)C=1C=CC=C(C1)S(=O)(=O)NCC2CCCO2	14.2804		-1.3713
CA140	OC(=O)C1=CNN=C1C=2C=CC=NC2	9.1543		7.34562
CA141	OC(=O)CC=1C=CC(NS(=O)(=O)C=2C(Cl)=CC=CC2Cl)=CC1	9.98977		2.68776
CA142	OC(=O)C1=CSC(=N1)C=2C=NC=CN2	8.66566		6.38569
CA143	OC(=O)C=1C=CC=C(C1)S(=O)(=O)NC2CC2	5.81545		3.06724
CA144	OC(=O)C=1C=CC(OC=2C=CC=C(Cl)C2Cl)=NN1	10.8344		12.941
CA145	CC1CC1C(=O)N2CCCCC2C(=O)O	4.4342		1.71049
CA146	OC(=O)C=1N=COC1C2=CC=CO2	8.57997		6.80292
CA147	COC=1C=C(C=CC1OCC=2C(C)=NOC2C)C(=O)O	5.62162		3.45489
CA148	OC(=O)C=1C=C(NN1)C2=CC=C(Cl)S2	7.77509		9.64599
CA149	[Na+].[O-]C(=O)CC1=CC=C(S1)S(=O)(=O)N2CCOCC2	9.86532		8.04951
CA150	OC(=O)C=1C=C(OCC=2C=CC=CC2)C=CN1	3.16926		5.94602
CA151	CN(CC1=CC=CO1)C=2C=CC=CC2C(=O)O	3.27943		7.61086
CA152	CC=1C=CC=C(N1)C(=O)N2CCCCC2C(=O)O	2.22463		6.15821
CA153	CC=1N=C(SC1C(=O)O)C2=C(C)C(C)=NN(C)C2=O	1.23919		3.86702
CA154	OC(=O)C1=CN=C(COC=2C=CC=CC2)S1	0.133381		5.08504
CA155	CC1=NN(CC1)C=2C=CC(=CC2)C(=O)O	4.0486		20.8102
CA156	CC=1OC(CN2C=C(Br)C=N2)=CC1C(=O)O	8.69116		12.2759
CA157	CN1C=C(C=C1C(=O)O)S(=O)(=O)NCC2=CC=CO2	2.06855		6.58257
CA158	OC(=O)CC=1C=CC=C(OCC=2C=CC=CN2)C1	1.43505		6.75702
CA159	CC=1N=C(SC1C(=O)O)C=2N=CC=CN2	2.84894		8.45755
CA160	OC(=O)C1=CN(CCC=2C=CC=CC2)N=N1	3.82315		10.4529
CA161	OC(=O)C1=CN(CC(=O)N2CCCC2)N=N1	2.32358		14.5446
CA162	COC=1C=CC=CC1C2=NN=C(CC(=O)O)O2	23.1911		4.6168
CA163	CC=1C=CC(=CC1)N(CCC(=O)O)S(=O)(=O)C=2C=CC=CC2	18.6363		0.517966
CA164	CN1N=CC=C1[1C@@H]2OCCC[1C@H]2C(=O)O	14.3987		-2.4108
CA165	OC(=O)C1=CC(=NS1)C=2C=CC(Br)=CC2	15.9769		9.48277
CA166	CN1N=CC(C2CC2)=C1C(=O)O	10.915		-0.272627
CA167	CCC1(CN2C=C(N=N2)C(=O)O)COC1	10.2632		2.7051
CA168	OC(=O)C=1C=C(C=CC1F)N2C=CN=N2	11.2455		-1.08056
CA169	OC(=O)C1=NOC(=N1)C=2C=CC=C(Cl)C2	8.46265		4.41686
CA170	CC1=C(C=NN1C)S(=O)(=O)N2CCC(CC2)C(=O)O	9.73576		4.79533
CA171	CC1=NN=NN1C=2C=C(C=C(C2)C(F)(F)F)C(=O)O	9.54704		3.27127
CA172	CC1CCN(CC1)C2=NC=C(S2)C(=O)O	9.82757		13.42
CA173	OC(=O)C1CCN(CC1)C=2C=CC(=O)NN2	8.5361		5.43596
CA174	OC(=O)C=1C=NN(CC2CCCCO2)C1	2.58779		8.3688
CA175	CC1=CC(C(=O)O)=C(S1)C2CC2	1.19328		12.0739
CA176	OC(=O)C=1C=CC(=NN1)N2C=CN=C2	15.2832		5.41862
CA177	OC(=O)C=1C(=NOC1C(F)F)C=2C=CC=CC2	4.93508		4.5556
CA178	OC(=O)C1(CCOCC1)C=2C=CC=CC2Cl	4.03738		11.95
CA179	CC1=NOC(C)=C1CC2=CC=C(O2)C(=O)O	2.23789		4.32199
CA180	CC1=CC(NS(=O)(=O)C=2C=CC=C(C2)C(=O)O)=NO	2.03692		3.97413
CA181	CN1CCN(CC1)C(=O)C2CC=CCC2C(=O)O	2.59085		16.4063
CA182	OC(=O)C=1C=CC(=CC1)S(=O)(=O)N2CCOCC2	2.85302		2.76529
CA183	OC(=O)CC1=CSC(=N1)N2C=CC=C2	4.51989		3.13253
CA184	CC1=CC(=C(C)S1)C=2N=C(C)SC2CC(=O)O	3.0244		10.3254
CA185	OC(=O)C1CN(CCOC=2C=CC=CC2Cl)C(=O)C1	3.64361		9.2002
CA186	OC(=O)C=1C=CC(=CC1)N2N=CC(Cl)=C(Cl)C2=O	20.5654		9.84594
CA187	OC(=O)C=1C=CC(CN2CCOCC2)=CC1	12.1024		-2.65563
CA188	OC(=O)C1=CN=C(S1)C2=CC=CO2	10.155		-0.339955
CA189	[Na+].[O-]C(=O)CC1=CSC(=N1)C2=CC=CS2	4.78308		-9.03851
CA190	OC(=O)C1=CSC(=N1)C=2C=CC=CN2	9.47971		6.53565
CA191	CC1=NOC(C)=C1COC=2C=CC(CC(=O)O)=CC2	4.33321		1.24531
CA192	OC(=O)C1=CN=C(S1)C2=CC=CS2	11.7393		0.911732
CA193	OC(=O)CC1=NN(C(=O)C1)C=2N=CC(=CC2Cl)C(F)(F)F	5.92868		4.272
CA194	OC(=O)C=1C=CC=C(COC=2C=CC=C(F)C2)C1	9.71944		3.16926
CA195	OC(=O)C=1OC=CC1COC=2C=CC=CC2	10.9885		6.34591
CA196	CC=1N=C(SC1C(=O)O)C=2C=NN(C)C2	6.54075		3.43653
CA197	OC(=O)C1CCN(CC1)C(=O)CCOC=2C=CC=CC2	4.779		1.1943
CA198	CN1C=C(C=N1)S(=O)(=O)N2CCCC(C2)C(=O)O	0.784217		2.30113
CA199	OC(=O)C1=CC(=CN1)S(=O)(=O)N2CCOCC2	1.40139		2.5123
CA200	COC=1C=CC(OCC=2C=C(C)ON2)=C(C1)C(=O)O	0.401672		3.71502
CA201	OC(=O)C1CN(CCN2CCOCC2)C(=O)C1	1.57889		1.87982
CA202	OC(=O)CC=1C=CC=C(OCC=2C=CC=NC2)C1	0.436356		3.15803
CA203	CN(CC=1C=CC=NC1)S(=O)(=O)C=2C=C(C(=O)O)N(C)C2	0.219071		4.09348
CA204	CC1=NNC(C)=C1S(=O)(=O)N2CCC(CC2)C(=O)O	-0.121649		3.03766
CA205	CC1=CC=C(O1)C=2C=C(NN2)C(=O)O	0.034429		4.51071
CA206	OC(=O)C=1OC=CC1CN2CCOCC2	1.55339		4.48521
CA207	OC(=O)C=1C=CC(COC=2C=CC=CC2Br)=CC1	-2.79232		10.7243
CA208	OC(=O)C=1C=CC=C(C1)C2=CN=CO2	3.77623		11.1139
CA209	OC(=O)C=1C=CC(=CC1)N2NC(=O)CCC2=O	-2.73928		14.362
CA210	OC(=O)C1=COC(=N1)C=2C=CC=NC2	21.0142		4.16285
CA211	OC(=O)C=1C=CC(=O)N(CC=2C=CC=CC2)N1	14.5405		0.493483
CA212	CC=1N=C(SC1C(=O)O)C=2C=CC=NC2	10.5172		0.869907
CA213	CN1CCN(CC1)C(=O)C=2C=CC=CC2C(=O)O	9.21856		-1.04384
CA214	CC1=CC(C(=O)O)=C(C)N1C=2C=CON2	6.756		33.069
CA215	OC(=O)C=1C=CC=C(C1)C2=NC=NN2	8.12806		1.54625
CA216	OC(=O)C1=CC=NN1C2CCOCC2	6.00519		2.43273
CA217	COC=1C=CC(=CC1S(=O)(=O)N2CCCCCC2)C(=O)O	6.35815		0.576112
CA218	CN1N=C(C=C1C(=O)O)C(=O)N2CCOCC2	7.93831		0.966818
CA219	CC1=NN(C2CCOCC2)C(C)=C1C(=O)O	7.17934		-0.201219
CA220	OC(=O)C1CCOC2(CCC2)C1	7.45886		-0.864296
CA221	OC(=O)C=1C=NN(CCN2CCCC2)C1	5.70731		3.49977
CA222	OC(=O)C1(CC1)C2=CC=CS2	3.37736		3.79663
CA223	OC(=O)C=1C=C(ON1)C2=CC=CO2	2.34806		4.10368
CA224	OC(=O)C1=CC=C(CN2C=C(Br)C=N2)O1	3.04786		5.81647
CA225	OC(=O)C(C=1C=CC=CC1)N2C=NN=N2	-0.476651		-0.481751
CA226	CC1=CSC(=N1)N2CCCC(C2)C(=O)O	2.29195		3.37022
CA227	CC(C(=O)O)N1N=C(C=C1C2CC2)C(F)(F)F	2.60513		2.83262
CA228	OC(=O)C1CCCN1C(=O)CC=2C=CC=CC2	2.76631		4.10062
CA229	OC(=O)CC1(CCCCC1)N2C=CC=C2	3.5212		5.66243
CA230	OC(=O)C=1C=C(C=CC1Cl)S(=O)(=O)NCCCN2CCCC2=O	4.86367		3.55588
[truncated: 241 more rows]

## Sheet: BB %inhibition
	UCHL1	UCHL3	UCHL5	OTUB2	USP8	USP16	mUSP18	USP24	USP30	USP32	SENP1
[truncated: 16 more rows]
