# Supplementary material for: High‐Throughput Synthesis and Screening of a Cyanimide Library Identifies Selective Inhibitors of ISG15‐Specific Protease mUSP18
Source: Angew Chem Int Ed Engl. 2025 Oct 7;64(49):e202510941. doi: 10.1002/anie.202510941 (PMC12668310; doi:10.1002/anie.202510941)
Supplement: Supplementary file 3 — Supporting Information [file ANIE-64-e202510941-s002.xlsx]

## Sheet: CA structures
#	Structure and SMILES
CA01	CSCCC(NC(C)=O)C(O)=O
CA02	CC(=O)NCC(O)=O
CA03	CC(C)CC(O)=O
CA04	OC(=O)C1=CC=CC=C1I
CA05	CC(C)C(O)=O
CA06	CC(C)C1=C(C)C=C(OCC(O)=O)C=C1
CA07	CCCC(O)=O
CA08	COC1=CC=C(C)C=C1C(O)=O
CA09	CC(C)(C)OC(=O)NC1=CC=CC=C1C(O)=O
CA10	CC1=CN=CC(=C1)C(O)=O
CA11	OC(=O)CCN1C(=O)C=CC1=O
CA12	OC(=O)CC1=CC=C(C=C1)[N+]([O-])=O
CA13	OC(=O)CC1=CC=CC=C1[N+]([O-])=O
CA14	OC(=O)CCC#C
CA15	OC(=O)C1=NC=CN=C1
CA16	OC(=O)C1=CC=C(C=C1)\N=N\C1=CC=CC=C1
CA17	OC(=O)CC1=CC=NC=C1
CA18	CN1C2=C(N(CC(O)=O)C=N2)C(=O)N(C)C1=O
CA19	OC(=O)CNC(=O)C1=CC=CC=C1
CA20	OB(O)C1=CC=C(C=C1)C(O)=O
CA21	CC(C)(C)OC(=O)NCC(O)=O
CA22	CC(C)(C)OC(=O)N[C@@H](CC1=CN(C=N1)C1=CC=C(C=C1[N+]([O-])=O)[N+]([O-])=O)C(O)=O
CA23	OC(=O)CCCCBr
CA24	OC(=O)C(Br)C1=CC=CC=C1
CA25	OC(=O)CCCCCBr
CA26	OC(=O)C1=CC=CC=C1CCC1=CC=CC=C1
CA27	OC(=O)C1=CC=C(CBr)C=C1
CA28	CC1=CC(=CC=C1Br)C(O)=O
CA29	OC(=O)CCCC#C
CA30	OC(=O)C1=NC=CC2=C1C=CC=C2
CA31	CC1=C(Br)C=CC=C1C(O)=O
CA32	CC(=O)CCCCC(O)=O
CA33	CC1=CC=C(Br)C(=C1)C(O)=O
CA34	OC(=O)C1=C(Br)C=CS1
CA35	OC(=O)C1=CC=C(NNC(=O)OCC2C3=CC=CC=C3C3=CC=CC=C23)C=C1
CA36	OC(=O)CN1C=C(C=O)C2=C1C=CC=C2
CA37	OC(=O)C1=CC=C(C=O)C=C1
CA38	OC(=O)C1=CC=CC2=C1C1=C(C2)C=CC=C1
CA39	OC(=O)C1=CC([Fe]C2C=CC=C2)C=C1
CA40	OC(=O)C1=CC(C=O)=CC=C1O
CA41	CCCN(CCC)S(=O)(=O)C1=CC=C(C=C1)C(O)=O
CA42	CN1[C@H]([C@@H](CC1=O)C(O)=O)C1=CN=CC=C1
CA43	OC(=O)CCC1=CC=CC=C1Br
CA44	CC(=O)CCCC(O)=O
CA45	OC(=O)C1=CC=CC=C1C=O
CA46	OC(=O)C1=CC(C=O)=CC=C1
CA47	CCCCNC1=CC=C(C=C1)C(O)=O
CA48	OC(=O)CCC1CCCCC1
CA49	OC(=O)CN1C(=O)C2=CC=CC=C2C1=O
CA50	COC1=C(O)C=CC(CC(O)=O)=C1
CA51	OC(=O)CCC1=CC=C(O)C=C1
CA52	CNC1=CC=C(C=C1)C(O)=O
CA53	CC1=CC=C(Br)C(=C1)C(O)=O
CA54	OC(=O)C1=CC(=CC=C1Br)[N+]([O-])=O
CA55	OC(=O)C1=C(F)C(F)=C(O)C(F)=C1F
CA56	CC(=O)CCC(O)=O
CA57	OB(O)C1=CC=CC(=C1)C(O)=O
CA58	OC(=O)CCC1=CC=CN=C1
CA59	OC(=O)C1=CC=C(F)C(F)=C1
CA60	CC(C)(C)OC(=O)NC1(CC1)C(O)=O
CA61	OC(=O)C1=CC=C(CNC(=O)OCC2C3=CC=CC=C3C3=CC=CC=C23)C=C1
CA62	CN(C)C1=CC=C(C=C1)C(O)=O
CA63	CC(C)(C)OC(=O)N1C[C@@H](O)C[C@@H]1C(O)=O
CA64	OC(=O)C1=CC=C(C=C1F)N1CCCC1
CA65	COC1=CC=CC=C1C1=CC(=NN1)C(O)=O
CA66	OC(=O)C1=CC(=NO1)C1=CC=CC(Cl)=C1
CA67	CC(C)(C)OC(=O)N1CC[C@@H](C1)C(O)=O
CA68	OC(=O)C1=CC=C2C=C3C=CC=CC3=CC2=C1
CA69	OC(=O)C1=C2C=C3C=CC=CC3=CC2=CC=C1
CA70	OC(=O)CC#N
CA71	CC(=O)OC1=CC=CC=C1C(O)=O
CA72	OC(=O)CCC1=CC=CC=C1
CA73	OC(=O)C(Cl)(Cl)Cl
CA74	OC(=O)CN1CCOCC1
CA75	OC(=O)C1CC(=O)NC(=O)N1
CA76	CN1CCN(CC(O)=O)CC1
CA77	OC(=O)C1CC1
CA78	OC(=O)CC1C(=O)NC2=C1C=CC=C2
CA79	CC(=O)C(O)=O
CA80	COCC(O)=O
CA81	OC(=O)C1=NC=CN=C1
CA82	CC1=NC=C(S1)C(O)=O
CA83	OC(=O)C1=CC2=C(OCO2)C=C1
CA84	OC(=O)C1=CC=C2N(C=NC2=C1)C1CCCCO1
CA85	CN1CCN(CC1)C1=CC=C(C=C1)C(O)=O
CA86	OC(=O)C1=CC=C(C=C1)N1CCOCC1
CA87	CN1CCC(CC1)C(O)=O
CA88	CC(=O)N1CCC(CC1)C(O)=O
CA89	OC(=O)C1CCN(CC1)C1=NC=CC=N1
CA090	OC(=O)C=1N=C(N=CC1Cl)N2CCCC2
CA091	OC(=O)C(CC1=CNC=N1)NS(=O)(=O)C=2C=CC(Cl)=CC2
CA092	OC(=O)CC1=CSC(=N1)C=2C=NC=CN2
CA093	OC(=O)CCN(CC=1C=CC=CC1)S(=O)(=O)C=2C(Cl)=CC=CC2Cl
CA094	OC(=O)C=1N=COC1C2=CC=CS2
CA095	OC(=O)C=1C=CC=C(C1)S(=O)(=O)NCC2=CC=CS2
CA096	CC1=CC=C(C)N1C=2C=CC(C)=CC2C(=O)O
CA097	OC(=O)CC1=CSC(COC=2C=CC(Cl)=CC2)=N1
CA098	OC(=O)CC=1C=C(ON1)C=2C=CC=CC2
CA099	OC(=O)CC1=CC=C(S1)S(=O)(=O)N2CCCC2
CA100	CN(C(=O)C1=CC=CS1)C=2C=CC=CC2C(=O)O
CA101	CN1CCN(CC1)C=2C=CC=CC2C(=O)O
CA102	CN1C=C(C=N1)C=2OC=NC2C(=O)O
CA103	NS(=O)(=O)C=1C=CC(C=2C=CC=C(C2)C(F)(F)F)=C(C1)C(=O)O
CA104	OC(=O)C=1C=NOC1C2=CC=CS2
CA105	OC(=O)C=1C=CC(OCC=2C=CN=CC2)=CC1
CA106	OC(=O)C=1C=C(C=CN1)N2C=CN=C2
CA107	OC(=O)C1CCN(CC2=CC=C(Cl)S2)CC1
CA108	OC(=O)C1CN(C(=O)C1)C=2C=NC=CN2
CA109	[Na+].CCC(C(=O)[O-])N1N=NC(=N1)C=2C=CSC2
CA110	CC=1C=NN(C1)C2=C(C(=O)O)C(C)=NN2C
CA111	OC(=O)C1=CSC(=N1)C=2N=CC=CN2
CA112	OC(=O)C=1N=COC1C2CC2
CA113	OC(=O)CC(O)(C1=NC=CN1CC=2C=CC=CC2)C(F)(F)F
CA114	OC(=O)C1=CN(N=N1)C2CCC2
CA115	CC=1C=CC(NS(=O)(=O)C=2C=CC=C(C2)C(=O)O)=CC1
CA116	OC(=O)[1C@@H]1C[1C@H]1C2=CC=CO2
CA117	CN1N=CC(C(=O)O)=C1N2C=CC=C2
CA118	OC(=O)C1(CC1)N2C=NN=N2
CA119	OC(=O)C1CC(C1)OCC=2C=CC=CC2
CA120	OC(=O)C1(CCOCC1)N2C=NN=N2
CA121	OC(=O)C1=NOC(CC=2C=CC=CC2F)=N1
CA122	CCN1C=C(C=N1)S(=O)(=O)N2CCC(CC2)C(=O)O
CA123	OC(=O)[1C@@H]1CCO[1C@H]1C=2C=CC=CC2
CA124	OC(=O)C1=CN=NN1C=2C=CC=CC2Cl
CA125	OC(=O)C=1C=NN(C1)C=2C=CN=CC2
CA126	OC(=O)C=1SN=NC1C=2C=CC(Br)=CC2
CA127	CC1=NC(CN2CCCC2C(=O)O)=NO1
CA128	CC=1OC(=NC1CC(=O)O)C2=CC=CO2
CA129	OC(=O)C=1C=CC=CC1OCC=2C=CN=CC2
CA130	COC=1C=CC(=CC1)N2CCN(CC2)C(C)C(=O)O
CA131	CC=1C=C(C)C(C(=O)O)=C(OCC2CCCCC2)N1
CA132	OC(=O)C=1C=CC(=CC1)S(=O)(=O)NC2CC2
CA133	OC(=O)C=1C=C(OC1C(F)(F)F)C=2C=CC(Cl)=CC2
CA134	OC(=O)C=1C=CC=C(C1)S(=O)(=O)NC=2C=CC(Cl)=CC2
CA135	OC(=O)C=1C=CN(N1)C=2N=CC(=CC2Cl)C(F)(F)F
CA136	OC(=O)CC1=COC(=N1)C=2C=CC=CC2
CA137	CN1C=C(NS(=O)(=O)C=2C=CSC2C(=O)O)C=N1
CA138	OC(=O)CC(NS(=O)(=O)C=1C=CC=CC1)C=2C=CC(Cl)=CC2
CA139	OC(=O)C=1C=CC=C(C1)S(=O)(=O)NCC2CCCO2
CA140	OC(=O)C1=CNN=C1C=2C=CC=NC2
CA141	OC(=O)CC=1C=CC(NS(=O)(=O)C=2C(Cl)=CC=CC2Cl)=CC1
CA142	OC(=O)C1=CSC(=N1)C=2C=NC=CN2
CA143	OC(=O)C=1C=CC=C(C1)S(=O)(=O)NC2CC2
CA144	OC(=O)C=1C=CC(OC=2C=CC=C(Cl)C2Cl)=NN1
CA145	CC1CC1C(=O)N2CCCCC2C(=O)O
CA146	OC(=O)C=1N=COC1C2=CC=CO2
CA147	COC=1C=C(C=CC1OCC=2C(C)=NOC2C)C(=O)O
CA148	OC(=O)C=1C=C(NN1)C2=CC=C(Cl)S2
CA149	[Na+].[O-]C(=O)CC1=CC=C(S1)S(=O)(=O)N2CCOCC2
CA150	OC(=O)C=1C=C(OCC=2C=CC=CC2)C=CN1
CA151	CN(CC1=CC=CO1)C=2C=CC=CC2C(=O)O
CA152	CC=1C=CC=C(N1)C(=O)N2CCCCC2C(=O)O
CA153	CC=1N=C(SC1C(=O)O)C2=C(C)C(C)=NN(C)C2=O
CA154	OC(=O)C1=CN=C(COC=2C=CC=CC2)S1
CA155	CC1=NN(CC1)C=2C=CC(=CC2)C(=O)O
CA156	CC=1OC(CN2C=C(Br)C=N2)=CC1C(=O)O
CA157	CN1C=C(C=C1C(=O)O)S(=O)(=O)NCC2=CC=CO2
CA158	OC(=O)CC=1C=CC=C(OCC=2C=CC=CN2)C1
CA159	CC=1N=C(SC1C(=O)O)C=2N=CC=CN2
CA160	OC(=O)C1=CN(CCC=2C=CC=CC2)N=N1
CA161	OC(=O)C1=CN(CC(=O)N2CCCC2)N=N1
CA162	COC=1C=CC=CC1C2=NN=C(CC(=O)O)O2
CA163	CC=1C=CC(=CC1)N(CCC(=O)O)S(=O)(=O)C=2C=CC=CC2
CA164	CN1N=CC=C1[1C@@H]2OCCC[1C@H]2C(=O)O
CA165	OC(=O)C1=CC(=NS1)C=2C=CC(Br)=CC2
CA166	CN1N=CC(C2CC2)=C1C(=O)O
CA167	CCC1(CN2C=C(N=N2)C(=O)O)COC1
CA168	OC(=O)C=1C=C(C=CC1F)N2C=CN=N2
CA169	OC(=O)C1=NOC(=N1)C=2C=CC=C(Cl)C2
CA170	CC1=C(C=NN1C)S(=O)(=O)N2CCC(CC2)C(=O)O
CA171	CC1=NN=NN1C=2C=C(C=C(C2)C(F)(F)F)C(=O)O
CA172	CC1CCN(CC1)C2=NC=C(S2)C(=O)O
CA173	OC(=O)C1CCN(CC1)C=2C=CC(=O)NN2
CA174	OC(=O)C=1C=NN(CC2CCCCO2)C1
CA175	CC1=CC(C(=O)O)=C(S1)C2CC2
CA176	OC(=O)C=1C=CC(=NN1)N2C=CN=C2
CA177	OC(=O)C=1C(=NOC1C(F)F)C=2C=CC=CC2
CA178	OC(=O)C1(CCOCC1)C=2C=CC=CC2Cl
CA179	CC1=NOC(C)=C1CC2=CC=C(O2)C(=O)O
CA180	OC(C1=CC(S(=O)(NC2=NOC(C)=C2)=O)=CC=C1)=O
CA181	CN1CCN(CC1)C(=O)C2CC=CCC2C(=O)O
CA182	OC(=O)C=1C=CC(=CC1)S(=O)(=O)N2CCOCC2
CA183	OC(=O)CC1=CSC(=N1)N2C=CC=C2
CA184	CC1=CC(=C(C)S1)C=2N=C(C)SC2CC(=O)O
CA185	OC(=O)C1CN(CCOC=2C=CC=CC2Cl)C(=O)C1
CA186	OC(=O)C=1C=CC(=CC1)N2N=CC(Cl)=C(Cl)C2=O
CA187	OC(=O)C=1C=CC(CN2CCOCC2)=CC1
CA188	OC(=O)C1=CN=C(S1)C2=CC=CO2
CA189	[Na+].[O-]C(=O)CC1=CSC(=N1)C2=CC=CS2
CA190	OC(=O)C1=CSC(=N1)C=2C=CC=CN2
CA191	CC1=NOC(C)=C1COC=2C=CC(CC(=O)O)=CC2
CA192	OC(=O)C1=CN=C(S1)C2=CC=CS2
CA193	OC(=O)CC1=NN(C(=O)C1)C=2N=CC(=CC2Cl)C(F)(F)F
CA194	OC(=O)C=1C=CC=C(COC=2C=CC=C(F)C2)C1
CA195	OC(=O)C=1OC=CC1COC=2C=CC=CC2
CA196	CC=1N=C(SC1C(=O)O)C=2C=NN(C)C2
CA197	OC(=O)C1CCN(CC1)C(=O)CCOC=2C=CC=CC2
CA198	CN1C=C(C=N1)S(=O)(=O)N2CCCC(C2)C(=O)O
CA199	OC(=O)C1=CC(=CN1)S(=O)(=O)N2CCOCC2
CA200	COC=1C=CC(OCC=2C=C(C)ON2)=C(C1)C(=O)O
CA201	OC(=O)C1CN(CCN2CCOCC2)C(=O)C1
CA202	OC(=O)CC=1C=CC=C(OCC=2C=CC=NC2)C1
CA203	CN(CC=1C=CC=NC1)S(=O)(=O)C=2C=C(C(=O)O)N(C)C2
CA204	CC1=NNC(C)=C1S(=O)(=O)N2CCC(CC2)C(=O)O
CA205	CC1=CC=C(O1)C=2C=C(NN2)C(=O)O
CA206	OC(=O)C=1OC=CC1CN2CCOCC2
CA207	OC(=O)C=1C=CC(COC=2C=CC=CC2Br)=CC1
CA208	OC(=O)C=1C=CC=C(C1)C2=CN=CO2
CA209	OC(=O)C=1C=CC(=CC1)N2NC(=O)CCC2=O
CA210	OC(=O)C1=COC(=N1)C=2C=CC=NC2
CA211	OC(=O)C=1C=CC(=O)N(CC=2C=CC=CC2)N1
CA212	CC=1N=C(SC1C(=O)O)C=2C=CC=NC2
CA213	CN1CCN(CC1)C(=O)C=2C=CC=CC2C(=O)O
CA214	CC1=CC(C(=O)O)=C(C)N1C=2C=CON2
CA215	OC(=O)C=1C=CC=C(C1)C2=NC=NN2
CA216	OC(=O)C1=CC=NN1C2CCOCC2
CA217	COC=1C=CC(=CC1S(=O)(=O)N2CCCCCC2)C(=O)O
CA218	CN1N=C(C=C1C(=O)O)C(=O)N2CCOCC2
CA219	CC1=NN(C2CCOCC2)C(C)=C1C(=O)O
CA220	OC(=O)C1CCOC2(CCC2)C1
CA221	OC(=O)C=1C=NN(CCN2CCCC2)C1
CA222	OC(=O)C1(CC1)C2=CC=CS2
CA223	OC(=O)C=1C=C(ON1)C2=CC=CO2
CA224	OC(=O)C1=CC=C(CN2C=C(Br)C=N2)O1
CA225	OC(=O)C(C=1C=CC=CC1)N2C=NN=N2
CA226	CC1=CSC(=N1)N2CCCC(C2)C(=O)O
CA227	CC(C(=O)O)N1N=C(C=C1C2CC2)C(F)(F)F
CA228	OC(=O)C1CCCN1C(=O)CC=2C=CC=CC2
CA229	OC(=O)CC1(CCCCC1)N2C=CC=C2
CA230	OC(=O)C=1C=C(C=CC1Cl)S(=O)(=O)NCCCN2CCCC2=O
CA231	OC(=O)C=1C=CC(OCN2C=C(Cl)C=N2)=CC1
CA232	OC(=O)CC=1C=NN(C1)C=2C=CC=CC2
CA233	CC(C)C1=NC(CN2C=C(C=CC2=O)C(=O)O)=CS1
CA234	CCS(=O)(=O)N1CCC(CC1)(C(=O)O)C=2C=CC=CC2
CA235	OC(=O)C=1C=CC(CNS(=O)(=O)C=2C=CC(F)=C(F)C2F)=CC1
CA236	OC(=O)C1=CSC(=N1)C2CC2
CA237	CC1CCCC(C1C)N2CC(CC2=O)C(=O)O
CA238	OC(=O)C1=CSC(=N1)C2=CN=CN2
CA239	CC1=CC(C(=O)O)=C(C)N1C2CC2
CA240	OC(=O)C=1C=NN(C1)C=2C=CC=C(Br)C2
CA241	CN(CC(=O)N1CCCC(C1)C(=O)O)C=2C=CC(Cl)=CN2
CA242	OC(=O)C1CCN(CC1)C(=O)C=2C=CC=CN2
CA243	OC(=O)C=1C=CC(CN2C=NC=N2)=CC1
CA244	OC(=O)C=1C=C(Cl)N=C(C1)N2CCCC2
CA245	CC1=NC(=CS1)C2=CNC(=C2)C(=O)O
CA246	OC(=O)CC=1C=CN(N1)C=2C=CC=CC2
CA247	OC(=O)C1CN(C2CCCCCC2)C(=O)C1
CA248	OC(=O)C=1C=C(NN1)C2CCCCC2
CA249	CC1=CC=C(S1)C2=CC(=NN2)C(=O)O
CA250	OC(=O)C1=CC=C(O1)C=2C=CC=CC2
CA251	OC(=O)C=1C=CC=NC1N2CCCCC2
CA252	OC(=O)C1=NNC(=O)C1C=2C=CC=CC2
CA253	CC1=NN(C(C)=C1CC(=O)O)C=2C=CC(=CN2)C(F)(F)F
CA254	Cl.CC=1C=CC(=NC1)N2CCCC(C2)C(=O)O
CA255	OC(=O)C=1C=CC(=CC1)C2=CN=CO2
CA256	CN1N=C(C=C1C=2C=CC=NC2)C(=O)O
CA257	CC1=CC(COC=2C=CC(=CC2Br)C(=O)O)=NO1
CA258	OC(=O)C1CN(C1)S(=O)(=O)C2CC2
CA259	COC=1C=CC(=CC1S(=O)(=O)NCCC=2C=CC=CN2)C(=O)O
CA260	CC=1ON=C(C1C(=O)O)C=2C=CC=CN2
CA261	OC(=O)C(=O)N1CCN(CC1)C=2C=CC=CC2
CA262	OC(=O)C(F)(F)N1C=C(N=N1)C=2C=CC=CC2
CA263	OC(=O)C1CC=2C=CC=CC12
CA264	OC(=O)C=1C=CN=C(N1)N2CCOCC2
CA265	OC(=O)C1COCCN1C(=O)OCC=2C=CC=CC2
CA266	OC(=O)C=1C=NC=C(N1)N2CCCC2
CA267	CN(CC=1C=CC=CC1)S(=O)(=O)C=2C=CC(=CC2)C(=O)O
CA268	CN1N=C(C=C1C(=O)O)C=2C=CC=NC2
CA269	OC(=O)C=1C=NOC1C=2C=CC=CC2C(F)(F)F
CA270	OC(=O)C1=CN(CC2CCCO2)N=N1
CA271	CN1C=C(C=2C=CNN2)C(=N1)C(=O)O
CA272	CC1=CC=C(S1)[1C@@H]2C[1C@H]2C(=O)O
CA273	CN1CCN(CC1)C(=O)[1C@@H]2[1C@@H](C(=O)O)C2(C)C
CA274	CC1=CSC(=N1)N2CCC(CC2)C(=O)O
CA275	OC(=O)C1=CC(CN2C=C(Cl)C=N2)=CS1
CA276	CC1=NC(COC=2C=CC(=CC2)C(=O)O)=NO1
CA277	CN(CC1=CC=NN1C)C(=O)C2CCCCC2C(=O)O
CA278	COC=1C=CC(=CC1S(=O)(=O)NCC=2C=CC=CN2)C(=O)O
CA279	OC(=O)C1=CC=C(CN2CCCCCC2)S1
CA280	CC1=CC(=C(C)N1CCC(=O)O)C2=CSC(C)=N2
CA281	OC(=O)C=1C=CC(Cl)=C(C1)N2CCCS2(=O)=O
CA282	CC1=NOC(C)=C1S(=O)(=O)N2CCC(CC2)C(=O)O
CA283	NS(=O)(=O)C=1C=CC(CCNS(=O)(=O)C=2C=CC=C(C2)C(=O)O)=CC1
CA284	OC(=O)C1=CC=C(NC1=O)C2=CC=CS2
CA285	OC(=O)C=1C=C(C=CN1)N2CCOCC2
CA286	OC(=O)CC1=CSC(=N1)C2=NN=CN2
CA287	OC(=O)C=1C=CC(=CC1)N2C=CC=N2
CA288	CC=1C=CC=CC1COC=2C=CC=C(CC(=O)O)C2
CA289	OC(=O)C1=CC=C(O1)S(=O)(=O)NC=2C=CC=C(Cl)C2F
CA290	OC(=O)C1CCCN1C(=O)C=2C=CN=CC2
CA291	CC=1C=CC(=CC1)S(=O)(=O)N[C@@H](CC=2C=CC=CC2)C(=O)O
CA292	OC(=O)C1=CSC(=N1)C2=CC=C(Br)S2
CA293	OC(=O)C1=CC(=NN1)C2CC2
CA294	OC(=O)C=1C=C(ON1)C=2C=CN=CC2
CA295	OC(=O)C=1C=CC(N2CCCC2)=C(F)C1
CA296	OC(=O)CC=1C=CC(OCCOC=2C=CC=CC2)=CC1
CA297	CC1=CC(C(=O)O)=C(C)N1C=2C=CC=NC2
CA298	OC(=O)C1=CSC(=N1)C=2C=CN=CC2
CA299	OC(=O)C=1C=CC=C(CN2C=CN=C2)C1
CA300	OC(=O)C1CN(CCO1)C(=O)OCC=2C=CC=CC2
CA301	OC(=O)CC=1C=NN(N1)C=2C=CC=CC2
CA302	OC(=O)C1=CC=CN1C=2C(Cl)=CC=CC2Cl
CA303	OC(=O)C=1C=NN(C1)C=2C=CC(Br)=CC2
CA304	CN1C=C(C=N1)C2=CC=C(O2)C(=O)O
CA305	OC(=O)C=1C=CC(F)=C(C1)S(=O)(=O)N2CCC2
CA306	CN1[C@H]([C@@H](CC1=O)C(=O)O)C=2C=CC=NC2
CA307	CC1=NC(COC=2C=CC=CC2C(=O)O)=NO1
CA308	CC=1ON=C(C1C(=O)O)C=2C=CN=CC2
CA309	OC(=O)C=1C=CC=C(OCCOC=2C=CC=CC2Cl)N1
CA310	OC(=O)CC1(CCOCC1)N2C=NN=N2
CA311	OC(=O)C=1SC(=NC1Cl)N2CCCC2
CA312	COC=1C=CC(CN2CCC2C(=O)O)=CC1
CA313	COCC1CCN(C1)C=2C=CC(=CC2)C(=O)O
CA314	CC1=NN(N=C1C(=O)O)C=2C=CC=NC2
CA315	CC1=NN(C(C)=C1CC(=O)O)C=2C=CC=CN2
CA316	OC(=O)C1=CC=NN1C2CCC2
CA317	OC(=O)CC1(CN2C=NN=N2)CCCCC1
CA318	OC(=O)C1=CN(CC2CCOC2)N=N1
CA319	OC(=O)C=1C=CN(N1)C=2C=CC(=CN2)C(F)(F)F
CA320	OC(=O)C=1SC=CC1S(=O)(=O)NCC2=CC=CO2
CA321	OC(=O)C=1C=NN(CN2C=C(Cl)C=N2)C1
CA322	OC(=O)C=1N=C(OCC2CC2)C=CC1Cl
CA323	CC(C(=O)O)N1C=CC(=N1)C2CC2
CA324	CN1C=C(C=C1C(=O)O)S(=O)(=O)N2CCOCC2
CA325	CN1N=C(CC(=O)O)C=C1C2CC2
CA326	COC=1C=CC(=CC1S(=O)(=O)NCCCN2CCOCC2)C(=O)O
CA327	CC=1SC(=C(C(=O)O)C1C)N2C=NN=N2
CA328	CC1=NOC(=N1)C=2C=CC(=CC2)C(=O)O
CA066	O=C(O)C1=CC(C2=CC(Cl)=CC=C2)=NO1
CA329	CCOC=1OC(=NC1C(=O)O)C2=CC=CO2
CA330	CC=1C=CC(=CC1C(=O)O)S(=O)(=O)NCCC=2C=CC(F)=CC2
CA331	CC=1N=C(C=CC1C(=O)O)C2=CC=CO2
CA332	OC(=O)C1(CC(=O)N2CCOCC2)CCCC1
CA333	CN(CC=1C=CC=CC1)C(=O)N2CCC(CC2)C(=O)O
CA334	OC(=O)C1(CCCC1)NS(=O)(=O)C=CC=2C=CC=CC2
CA335	OC(=O)C(CC=1C=CC=CC1)N2CCCOC2=O
CA336	OC(=O)C=1C=CC(=CC1)N2CCCS2(=O)=O
CA337	CC=1C=CC(CN2C(CCC2=O)C(=O)O)=CC1
CA338	OC(=O)C=1N=C(N=CC1Br)C2CC2
CA339	CN1C(C(CCC1=O)C(=O)O)C2=CC=CS2
CA340	COC=1C=CC(CC(=O)O)=CC1S(=O)(=O)N2CCOCC2
CA341	OC(=O)C1=CC=C(S1)C=2C=CC=CN2
CA342	CC1=NOC(C)=C1S(=O)(=O)N2CCCC2C(=O)O
CA343	CN(C(=O)C1=CC(C)=C(C)S1)C=2C=CC=CC2C(=O)O
CA344	OC(=O)C=1C=CC(=NC1)N2CCCCCC2
CA345	OC(=O)CC1=NN(C(=O)C1)C=2C=CC=C(Cl)C2
CA346	CC=1OC(=NC1C(=O)O)C2=CC=CS2
CA347	OC(=O)C=1C=CN=C(N1)C2CC2
CA348	CN1C=CN=C1CN2CCC(CC2)C(=O)O
CA349	OC(=O)C1=CC(=NO1)C2CC2
CA350	OC(=O)C1CCN(CC1)C(=O)C2=CC=C(Cl)S2
CA351	OC(=O)C=1C=CC(OC=2C=CC=C(Cl)C2)=CN1
CA352	CC1CN(CC(C)O1)C=2C=CC(=CN2)C(=O)O
CA353	OC(=O)C1=CSC(=N1)C2CCCCC2
CA354	OC(=O)C=1OC=CC1C=2C=CC=CC2
CA355	OC(=O)C1=CC=C(CN2C=CC=N2)S1
CA356	OC(=O)C1CC2CCC1O2
CA357	OC(=O)C=1C=CC(=NC1)C=2C=CC=CN2
CA358	OC(=O)C1CC2OC1C=C2
CA359	OC(=O)C1CC=CCC1C(=O)N2CCOCC2
CA360	OC(=O)C=1C=CC=C(N1)N2CCOCC2
CA361	OC(=O)C=1C=CC=C(CN2C=NC=N2)C1
CA362	OC(=O)C=1C=C(C=CN1)N2C=CC=C2
CA363	OC(=O)C1=CC=C(CN2C=CN=N2)O1
CA364	CC=1ON=C(C(=O)O)C1CN2CCOCC2
CA365	OC(=O)C1CCN(CC1)S(=O)(=O)N2CCCCC2
CA366	CC1(CCCCN1C(=O)OCC=2C=CC=CC2)C(=O)O
CA367	OC(=O)C=1SC=CC1S(=O)(=O)NC2CCCCCC2
CA368	CCN1N=CC=C1C2=CC(=NO2)C(=O)O
CA369	OC(=O)C=1C=CC=C(N1)C(=O)N2CCCC2
CA370	OC(=O)[1C@@H]1CCCO[1C@H]1C=2C=CC=CC2
CA371	OC(=O)C1CCCN(C1)S(=O)(=O)C2=CC=CS2
CA372	OC(=O)C1=CC=C(CN2C=C(Cl)C(=N2)C(F)(F)F)O1
CA373	COC=1C=CC(=CC1S(=O)(=O)N(C)CCC=2C=CC=NC2)C(=O)O
CA374	OC(=O)CC1CCN(CC1)C=2C=CC(=CN2)C(F)(F)F
CA375	OC(=O)C=1C=CC=NC1N2C=NC=N2
CA065	O=C(O)C1=NNC(C2=CC=CC=C2OC)=C1
CA376	CCC1=CC=C(O1)C(=O)N2CCC(CC2)C(=O)O
CA377	OC(=O)C=1C=NN(N1)C=2C=CC=CC2
CA378	CC=1N=C(C=CC1C(=O)O)C=2C=CSC2
CA379	CN(C)S(=O)(=O)C=1C=CC(N2CCCCC2)=C(C1)C(=O)O
CA380	OC(=O)C1=CN=C(CC=2C=CC(F)=CC2)S1
CA381	CC=1C=C(C)C=C(C1)N(CCC(=O)O)S(=O)(=O)C=2C=CC(Cl)=CC2
CA382	OC(=O)C1=CSC(CCC=2C=CC=CC2)=N1
CA383	OC(=O)C=1C=CC(=CC1)C2=NN=CO2
CA384	OC(=O)C=1C=CC=CC1CN2C=NC=N2
CA385	OC(=O)CC=1C=NN(CC=2C=CC=CC2)C1
CA386	CN(CC1CC1)C=2C=CC(=CC2C(=O)O)C(F)(F)F
CA387	CNS(=O)(=O)C=1C=CC(C=2C=CC(Cl)=C(Cl)C2)=C(C1)C(=O)O
CA388	OC(=O)CC1=CSC(=N1)N2CCCC2=O
CA389	CC1CN(CC(C)O1)S(=O)(=O)C=2C=CC(=CC2)C(=O)O
CA390	CN(C(=O)C=1SC=NC1C)C=2C=CC=CC2C(=O)O
CA391	OC(=O)CC=1C=CC(=CC1)N2C=CC=C2
CA392	OC(=O)C=1SC=CC1N2C=CC=C2
CA393	OC(=O)C1=COC(C#CC=2C=CC=CC2)=C1
CA394	OC(=O)C=1C=CC=C(OC=2C=CC(Cl)=CC2)N1
CA395	OC(=O)C=1C=CC=NC1OC=2C=CC=CC2Br
CA396	OC(=O)C=1C=NN(C1)C=2C=CC(=CC2)C(F)(F)F
CA397	CC1=CNC(=O)N1C=2C=CC=C(C2)C(=O)O
CA398	CC=1C=CC(OC=2C=CC(=NC2)C(=O)O)=CC1
CA399	OC(=O)C=1C=CC(OCC=2C=CC=NC2)=CC1
CA400	CCN1C=C(C=N1)[1C@@H]2OCCC[1C@H]2C(=O)O
CA401	OC(=O)C=1C=CC(C#CC=2C=CC=CC2)=CC1
CA402	OC(=O)C1CCN1C2CCCC2
CA403	OC(=O)C=1C=C(C=CC1F)S(=O)(=O)NC2=NC=CS2
CA404	OC(=O)C1CCCN1C(=O)C2CC2
CA405	OC(=O)C(OC1CCOCC1)C=2C=CC=CC2
CA406	OC(=O)CCN1C=CC(=N1)C(=O)N2CCCC2
CA407	OC(=O)C=1C=CC=CC1OCC2=CC=CS2
CA408	OC(=O)C1=CNN=C1C=2C=CN=CC2
CA409	COC=1C=CC=CC1N2CC(CCC2=O)C(=O)O
CA410	CN1N=CC=C1[1C@@H]2C[1C@H]2C(=O)O
CA411	OC(=O)C1CCCN(C1)C=2N=CC=CN2
CA412	OC(=O)C1=CC=C(NC1=O)C=2C=CN=CC2
CA413	CN1CCN(CC2=C(C)ON=C2C(=O)O)CC1
CA414	OC(=O)C1=CC=CN1CC=2C=CC=CN2
CA415	OC(=O)CCN1N=C(C=C1C2CC2)C(F)(F)F
CA416	CC1=CSC(=N1)C=2C=CC=C(C2)C(=O)O
CA417	OC(=O)C=1C=C(COC=2C=CC(F)=CC2F)ON1
CA418	CC(=O)N1CCN(CC1)S(=O)(=O)C=2C=CC=C(C2)C(=O)O
CA419	CN1C=C(C=N1)C2=CC(=NN2)C(=O)O
CA420	CC=1C=C(C)N(N1)C=2C=CC(Cl)=C(N2)C(=O)O
CA421	OC(=O)CC1=CSC(NS(=O)(=O)C=2C=CC=CC2)=N1
CA422	OC(=O)C=1C=CC=C(C1)S(=O)(=O)N2CCOCC2
CA423	OC(=O)CC1=COC(=N1)C2=CC=CS2
CA424	COC=1C=CC(=CC1)S(=O)(=O)N(CCC(=O)O)CC=2C=CC=CC2
CA425	CC=1OC(=NC1CC(=O)O)C=2C=CSC2
CA426	CC=1C=CC(C=CS(=O)(=O)N2CCC(CC2)C(=O)O)=CC1
CA427	OC(=O)C=1C=CC=NC1OC=2C=CC(Cl)=CC2Cl
CA428	OC(=O)CC1=CSC(=N1)C=2C=CC=CC2
CA429	CC=1C=CC=CC1N2C=C(C=N2)C(=O)O
CA430	OC(=O)C=1C=CC=NC1N2C=CC=N2
CA431	CCN1N=C(C=C1C(=O)N2CCCCC2C(=O)O)C(C)C
CA432	CN1N=C(C=C1C(=O)O)C2CCC2
CA433	OC(=O)C=1C=CC=C(OC2=NC=CS2)C1
CA434	CNS(=O)(=O)C=1C=CC(=C(C1)C(=O)O)C=2C=CC=CC2OC(F)(F)F
CA435	OC(=O)CC=1C=CC(OCC=2C=CC=CN2)=CC1
CA436	OC(=O)C=1C=C(C=CC1F)S(=O)(=O)NC=2C=CC=C(F)C2
CA437	OC(=O)C=1N=CN(N1)C=2C=CC=CC2
CA438	OC(=O)C1CCCN(C1)C=2C=CC(Cl)=NN2
CA439	OC(=O)C=1C=NNC1C2CC2
CA440	OC(=O)C1CCCN(C1)C=2N=CC=CC2C(F)(F)F
CA441	OC(=O)C1=NN(C=2C=CC=CC2)C(=O)NC1=O
CA442	CN1C=C(C=N1)C2=NC(=CS2)C(=O)O
CA443	OC(=O)C=1N=CSC1CC=2C=CC=CC2
CA444	OC(=O)C1CCN(CC1)C(=O)N2CCOCC2
CA445	CC1=NNC(C)=C1CC2=CC=C(O2)C(=O)O
CA446	CC1=NN(C(=O)C1CC(=O)O)C=2C=CC=C(Br)C2
CA447	CCN1C=CC(=N1)C2=CC(=NO2)C(=O)O
CA448	OC(=O)C1=CC=C(CN2C=CC=CC2=O)O1
CA449	CC(C)N1N=CC=C1[1C@@H]2OCC[1C@H]2C(=O)O
CA450	OC(=O)C1=CN=C(S1)C=2C=CC=NC2
CA451	OC(=O)C=1C=CC(=O)N(C1)C2CC2
CA452	OC(=O)C1CN(OCC=2C=CC=CC2)C(=O)C1
CA453	OC(=O)CC1CCN(CC1)C=2C=CC(Cl)=NN2
CA454	OC(=O)C=1C=NN(CC2CCC2)C1
CA455	OC(=O)CC1=CSC(=N1)C2CC2
CA456	OC(=O)C=1C=C(ON1)C2CCC2
CA457	OC(=O)C(C=1C=CC=CC1)N2C=CC=C2
CA458	OC(=O)C=1N=C(N=CC1Cl)N2CCOCC2
CA459	OC(=O)C1CCCCN1S(=O)(=O)C2=CC=C(Br)S2
CA460	CC(C)C=1C=C(C(=O)O)N(N1)C=2C=CC=CC2
CA461	OC(=O)C=1C=CC(=CC1)C=2N=CON2
CA462	OC(=O)C(CCC=1C=CC=CC1)C=2C=CC=CC2
CA463	OC(=O)C=1C=CC=C(C1)C=2N=CON2
CA464	COC1CC(N(C1)C(=O)OCC=2C=CC=CC2)C(=O)O
CA465	CC=1C=CC=C(COC=2C=CC=C(C2)C(=O)O)C1
CA466	CN1C=C(C=N1)C2=CC(=NO2)C(=O)O
CA467	OC(=O)CC=1C=CC(NS(=O)(=O)C=2C=CC=C(C2)C(F)(F)F)=CC1
CA468	CC1CCCCN1S(=O)(=O)C=2C=CC=CC2C(=O)O
CA469	OC(=O)C=1C=CC(=CC1)S(=O)(=O)N2CCCCCC2
